# Supplementary material for: Transcriptome profiling of human dermal MDPL fibroblasts reveals a characteristic molecular signature providing insights into pathogenic mechanisms
Source: J Mol Med (Berl). 2025 Oct 13;103(11-12):1503–13. doi: 10.1007/s00109-025-02597-y (PMC12675696; doi:10.1007/s00109-025-02597-y)
Supplement: Supplementary file 1 — (XLSX 3.23 MB) [file 109_2025_2597_MOESM1_ESM.xlsx]

## Sheet: Foglio 1 - res_POLD1_WT
res_POLD1_WT
	baseMean	log2FoldChange	lfcSE	stat	pvalue	padj
ENSG00000227232	64.101200492814	0.31838983258819	0.651377522350688	0.488794626254811	0.624987102852926	0.97996768823286
ENSG00000278267	10.83534294853	0.0689113826848088	1.22246536159687	0.0563708264050866	0.955046397144583	NA
ENSG00000279457	100.614239906397	0.365754849977521	0.513987217970298	0.711603007214581	0.476710644329721	0.956885636562229
ENSG00000228463	17.266952574932	0.431967427957496	1.05389671743146	0.409876433632206	0.681896593596162	NA
ENSG00000225630	87.1264360343298	0.310431055269454	0.448252638693474	0.692535923880493	0.488600833982895	0.958910458988844
ENSG00000237973	359.642349677736	0.713172798421481	0.293592990800467	2.42912065603831	0.0151354944557	0.226943932439048
ENSG00000248527	5658.7365318003	0.433542461575719	0.227888962399927	1.90242852049538	0.0571151553806125	0.493724706512022
ENSG00000228327	51.9503451223803	-0.257962741536057	0.570488242709837	-0.452178892085007	0.651140113108783	0.981361878837742
ENSG00000237491	18.2986734340696	-0.377877398046354	0.904807810438377	-0.417632776471363	0.676215628823361	NA
ENSG00000228794	321.871404243127	-0.424625902159064	0.343330304355267	-1.23678538355786	0.216166769856003	0.824154749697029
ENSG00000225880	18.9996237677417	0.0450898191366447	0.843896737391524	0.0534304934938093	0.957388909611204	NA
ENSG00000223764	90.203022663834	1.07874866674881	1.26357167610929	0.853729699030942	0.393254774558995	0.933323540525644
ENSG00000187634	131.405926089096	0.910593743293637	1.3318618146089	0.683699865335528	0.494164708534754	0.958936911176937
ENSG00000188976	1296.38105380303	-0.151192752768014	0.354427829520284	-0.426582621834895	0.669683357550983	0.983928195602666
ENSG00000187961	258.563066307518	0.202105793802431	0.377879974672724	0.534841238881399	0.592759643972985	0.977243731159083
ENSG00000187583	53.9086104186736	-0.162414239805665	0.805161026850183	-0.201716469612339	0.840138386375087	0.993765073822284
ENSG00000188290	105.175847289962	2.01399212952563	0.975327735117605	2.0649388477431	0.0389287867852766	0.406273875751311
ENSG00000187608	560.06921367939	0.543293623246371	0.614742473485802	0.883774339140272	0.376818041252745	0.930312672303881
ENSG00000188157	1341.5457078491	0.525632780999227	0.485097209669105	1.08356174911369	0.278559158372443	0.873633272711708
ENSG00000131591	192.603660420917	0.159645668913018	0.402438789147648	0.396695530396417	0.691591996556705	0.984751482962613
ENSG00000078808	7054.58564787588	0.285019030061999	0.270888032616945	1.05216545488754	0.292723645721254	0.886813442818369
ENSG00000176022	652.205103705961	0.254720636612564	0.342586717581956	0.743521635661861	0.457165927609115	0.951840969355305
ENSG00000184163	18.6840012100773	0.971337771544951	0.989556600032584	0.981588896999896	0.326302419581781	NA
ENSG00000160087	808.987005523069	-0.0953174638444812	0.287521198321531	-0.331514561016434	0.740255844144687	0.987955967552843
ENSG00000230415	14.7771862341184	0.944955787758482	1.00559080950831	0.939702092365505	0.347370391586129	NA
ENSG00000162572	100.755198063003	0.589561047512559	0.554547028882896	1.06313985434237	0.287718533112208	0.880951268292611
ENSG00000131584	1602.76721545559	0.339072712862239	0.28837522691877	1.17580388747383	0.239673252591354	0.8491533635564
ENSG00000169972	250.423117573693	0.247867283577594	0.359009753656986	0.690419357838444	0.489930506747031	0.958910458988844
ENSG00000127054	1176.85298654522	0.156713875859143	0.289528388908073	0.541272917830869	0.588319484340686	0.976681549772446
ENSG00000240731	28.0384274610142	0.128954287776848	0.804849780741265	0.160221560423464	0.872706546030107	0.994104388340881
ENSG00000224051	641.764310254732	0.357367757230434	0.311559463809362	1.14702905461765	0.251369613020322	0.8577962652564
ENSG00000107404	1411.94895509686	0.0555704307174135	0.264607228803332	0.210011007517546	0.833659081856416	0.993765073822284
ENSG00000162576	18234.4755008426	1.11350339217845	0.370757776650397	3.0033176977119	0.00267053491144713	0.0654941519588938
ENSG00000175756	1205.55708348237	0.205097352311168	0.316816557442472	0.647369424018851	0.517392879856637	0.96358150229863
ENSG00000221978	3051.52072711996	0.427645705809174	0.257279096567874	1.66218597435239	0.0964754913549018	0.63223926061492
ENSG00000224870	221.420246986101	0.0614703384913119	0.337912967006887	0.181911747974025	0.8556519847783	0.993765073822284
ENSG00000242485	804.120294288305	0.115545941758215	0.287121259634773	0.402429070927012	0.687368278848171	0.984751482962613
ENSG00000272455	26.6064085435427	-0.628757729075116	0.770417848277153	-0.816125600518181	0.414428303301967	0.942510127999625
ENSG00000179403	34.5723347436333	0.670866223756579	1.03392607911867	0.648853179454024	0.516433280295634	0.96358150229863
ENSG00000160072	506.59058071268	-0.128246892267731	0.352337642120236	-0.363988620392614	0.715866506996771	0.985829073563221
ENSG00000197785	806.364112529643	-0.171449559767719	0.346952058460882	-0.494159223404778	0.621193735004836	0.979915046938207
ENSG00000205090	81.5977752494173	0.32739897104821	0.520344366000836	0.629196725169661	0.529220272552574	0.966088928415436
ENSG00000160075	1652.68644949697	-0.0260621448173677	0.250981017441148	-0.103841099550403	0.917295450029767	0.996108291151754
ENSG00000228594	397.939845747309	0.690624516854719	0.320142307551044	2.15724226559654	0.0309867928561846	0.3572251025496
ENSG00000286989	20.8363229694231	-0.0546053032682116	0.880210553200358	-0.0620366377904379	0.950533655440131	0.996616526263779
ENSG00000272106	102.324076047203	-0.177244659055991	0.432114979859464	-0.410179390479905	0.681674358107728	0.984751482962613
ENSG00000197530	969.304565777045	0.240726867050696	0.257103243699512	0.936304278339033	0.349116546001751	0.913216721354129
ENSG00000248333	776.929228189821	-0.242606926426198	0.353513864698545	-0.686272733979128	0.492541139448192	0.958936911176937
ENSG00000189339	1101.06085322237	-0.684125346269387	0.302775312333178	-2.25951495515779	0.0238513710991625	0.301608777342372
ENSG00000008128	31.5049571849698	0.291342367510548	0.734082849488188	0.39687940906626	0.691456389063287	0.984751482962613
ENSG00000268575	45.8210565947674	-0.110989567973337	0.627329962989334	-0.176923747503551	0.859568285058601	0.993765073822284
ENSG00000215790	44.2797782159382	-0.318734122827787	0.730184024793394	-0.43651204628583	0.662465261095385	0.9820090471597
ENSG00000008130	1174.18059044105	-0.182614881057486	0.238134911067524	-0.766854722135656	0.4431678965549	0.947443798305004
ENSG00000078369	8044.93987097833	-0.308999898321399	0.211598381017682	-1.46031315001214	0.144204029622492	0.731335546754299
ENSG00000067606	14.0171035873644	0.404809090846478	1.27354400990901	0.317860307690034	0.750590902144818	NA
ENSG00000182873	11.1035199049521	-0.680019319808338	1.15103491661025	-0.590789479967271	0.554661484600656	NA
ENSG00000162585	823.825158832423	0.194263081133318	0.322490921981804	0.602383099466839	0.54691915717597	0.9713139627506
ENSG00000157933	1973.28844840147	0.00916356590653634	0.262192442168287	0.0349497713616579	0.972119793025281	0.997183634640908
ENSG00000116151	76.7470937225255	0.378734883510779	0.490676137757287	0.771863260442717	0.44019541926489	0.947191744158581
ENSG00000269896	23.788844653391	-0.0502970139142205	0.81394609901277	-0.0617940352257052	0.950726853611888	0.996616526263779
ENSG00000157916	2712.15237633782	-0.115482580912303	0.224998932030655	-0.513258351362171	0.607770613428343	0.978440057362388
ENSG00000157911	552.888339671296	0.149064169581999	0.303519617069426	0.491118732361549	0.623342473243512	0.979915046938207
ENSG00000157881	337.822145839471	0.162892883801514	0.317788590192445	0.512582543328159	0.608243366877304	0.978532248301612
ENSG00000238164	18.3150687120287	-0.392453192672779	0.958245042848605	-0.409554106855717	0.682133068291838	NA
ENSG00000157873	1592.61888286571	0.224174329531776	0.537338222011357	0.417194088097157	0.676536449061758	0.984073149570096
ENSG00000157870	718.189491994619	0.0423032775921951	0.268764661062622	0.157398957976616	0.874930434635047	0.994192618862413
ENSG00000215912	19.8448065432217	1.27180016853195	0.900293461168716	1.41265067823659	0.157758460285352	NA
ENSG00000162591	5340.77119533296	0.362516913015094	0.649577561143052	0.558081027887076	0.576789055157122	0.975727086836175
ENSG00000158109	2226.25273651058	-0.0604987605408686	0.278843270555587	-0.21696331570178	0.828236933794101	0.993765073822284
ENSG00000116213	302.354757994644	0.0525562352411291	0.321120752770567	0.163665022542717	0.869994854159165	0.993765073822284
ENSG00000227372	517.014583263466	0.107159900215185	0.323542722273573	0.331207883342761	0.740487465925729	0.987955967552843
ENSG00000130764	918.312110724448	-0.0464576801196511	0.244763996692401	-0.189806020278527	0.849461138156969	0.993765073822284
ENSG00000116198	719.897230041276	-0.0474668377328924	0.273161797454177	-0.173768214205923	0.862047625696364	0.993765073822284
ENSG00000169598	112.377882371289	0.237874082922547	0.413681796075066	0.575017042517826	0.56527977102708	0.974178233433345
ENSG00000198912	371.817998657142	0.00514762922194552	0.296171425568353	0.0173805734704731	0.986133006940419	0.998033320672516
ENSG00000236423	21.6072236020208	-0.00201511637282204	1.21479352642028	-0.0016588138881182	0.998676458616415	0.999628840902437
ENSG00000131697	232.217110877586	0.178598322406142	0.363346894062358	0.491536670120786	0.623046922747091	0.979915046938207
ENSG00000069424	585.529108594592	0.752771971424999	0.536668208608302	1.40267666194929	0.160713279743147	0.758535079461862
ENSG00000116251	1438.96790398683	0.282816296418104	0.265915024385634	1.06355892101817	0.287528559966043	0.880951268292611
ENSG00000158286	109.849173951469	1.63457177540425	0.458921128987986	3.56177057920347	0.000368362209287248	0.0144211965591334
ENSG00000116237	3699.17262506782	0.0327780513570077	0.272622638667402	0.120232316425477	0.904299118647669	0.996096403331838
ENSG00000158292	218.654450307716	0.963870042513395	0.794038228160864	1.21388367502896	0.224792147673236	0.834335803825987
ENSG00000097021	950.102703015135	0.175100261872899	0.399468837863206	0.438332719041429	0.661145110993138	0.981759118964838
ENSG00000215788	115.751691511938	1.37193176498287	0.68371947448552	2.00657113945045	0.0447953468999236	0.437679841169741
ENSG00000171680	401.405591228809	1.16031055914978	0.542243755254106	2.13983203661983	0.0323683431627699	0.367789745387956
ENSG00000162408	341.027304397464	-0.338380056874782	0.31674677374833	-1.06829835350948	0.285385950964781	0.878498219246007
ENSG00000204859	199.480592023642	0.486247024393071	0.350572389752742	1.38700889917777	0.165439049231524	0.763680065554109
ENSG00000162413	3009.87205793939	-0.0173422577436307	0.40998580689656	-0.0422996539194982	0.966259821173023	0.996815319002146
ENSG00000116273	569.55172656093	-0.30396229363758	0.280455410047551	-1.08381683058296	0.278446021268689	0.873633272711708
ENSG00000041988	227.868519816266	0.19754201816792	0.325573823749129	0.606750309017888	0.544016629552524	0.971138317987388
ENSG00000007923	1029.75217105562	-0.0528550304608373	0.271360700073163	-0.194777764232576	0.845566930455618	0.993765073822284
ENSG00000171735	449.149245736825	-0.227029142091773	0.313285342415393	-0.724672084373321	0.46865322477226	0.955394752249769
ENSG00000049245	3741.09142112179	0.0676709874469557	0.242481583501299	0.279076812637992	0.780185877300116	0.992523766741901
ENSG00000049246	589.730877494022	-0.308696607477278	0.395636987222124	-0.780252143877451	0.435242475343851	0.945993061341769
ENSG00000116288	2985.63226772911	0.104219683757244	0.277456204736556	0.375625709492425	0.707195174751261	0.985436115253755
ENSG00000116285	994.628391413771	-0.501766393334949	0.876667559746042	-0.572356519591422	0.567080466349344	0.974510500758388
ENSG00000162426	18.3985238252117	-0.295531762908683	1.1781807457251	-0.250837372772377	0.801939845781436	NA
ENSG00000142599	1877.17215227555	0.0055942633224424	0.261171453363385	0.0214198881631168	0.982910708744719	0.997310319203245
ENSG00000074800	19269.3874974584	0.026796397580772	0.255054095130292	0.105061624543152	0.916326909907187	0.996108291151754
ENSG00000180758	102.103260622216	0.215602017035278	0.459814794383503	0.46888882147506	0.639149106961727	0.980796760507872
ENSG00000228526	493.082703328001	-0.0999778771002525	0.355086179916305	-0.281559471348104	0.778281320507314	0.992523766741901
ENSG00000234546	90.8708957625531	0.0764901309983858	0.440225454502349	0.173752176790535	0.862060229980899	0.993765073822284
ENSG00000049239	2046.34206283992	-0.154821143357728	0.458768816416709	-0.33747093921288	0.735761915724624	0.987046386882497
ENSG00000171621	386.186463149889	-0.605967211790664	0.531728035646766	-1.13961869821966	0.254445191915297	0.8577962652564
ENSG00000284693	19.2377980356123	0.779409091615413	0.895941830432792	0.869932695562292	0.384337186409796	NA
ENSG00000171612	175.019191178118	0.437034697784562	0.385324206591662	1.13419995502047	0.256710682894504	0.859877814275651
ENSG00000188807	276.481449024021	0.112138037402974	0.416199788150187	0.269433191932593	0.787596346748479	0.992953488369261
ENSG00000171608	728.864848781559	0.984139555667008	0.554689532740933	1.77421692239981	0.076027276127029	0.565555420973727
ENSG00000231789	26.7950468439242	1.69129083333	0.848206874276374	1.99396029980644	0.0461563932677969	0.44315264594483
ENSG00000171603	3740.04409575437	0.0916062294809063	0.295198766477369	0.310320502263783	0.756317241652661	0.988730671244853
ENSG00000178585	208.100610864659	-0.104928193782532	0.563461677496389	-0.18622063926114	0.852271739253948	0.993765073822284
ENSG00000162441	573.216162699114	-0.048344870442427	0.260390915699494	-0.18566266151243	0.852709310950795	0.993765073822284
ENSG00000173614	244.934424222489	-0.0257772651677979	0.320143193339994	-0.0805179235543586	0.935825341581122	0.996295481263157
ENSG00000130939	1463.74136272565	-0.398726494826361	0.273180174726319	-1.45957332088911	0.144407375994788	0.731530769593502
ENSG00000054523	1323.24775221602	-0.571174545083361	0.371429397610409	-1.5377742008522	0.12410383373132	0.692775636634721
ENSG00000284642	10.5732009614301	0.986498633318761	1.19312532452242	0.826818954424283	0.408339685068599	NA
ENSG00000142657	3401.07061621559	0.353891198328688	0.299265409629344	1.18253291874594	0.236994311733576	0.845795750262109
ENSG00000175279	25.2002242427528	0.167406937919778	0.780794253000271	0.214405955572166	0.830230497777974	0.993765073822284
ENSG00000160049	1005.83938746344	0.0435592773064843	0.238348986440132	0.182754195673601	0.854990889782303	0.993765073822284
ENSG00000142655	515.186892253269	-0.0305240774012681	0.309507601395871	-0.0986214143484856	0.921438866716037	0.996295481263157
ENSG00000120948	1671.87461865196	-0.278351861089361	0.295312603222867	-0.942566819199699	0.345902518348401	0.911098966185767
ENSG00000271895	28.6037020817203	0.541742594970618	0.747852767035896	0.724397393243334	0.468821799755424	0.955394752249769
ENSG00000116649	1329.05372939153	0.0941905109537257	0.41306360953811	0.228029070532381	0.819623640782846	0.993765073822284
ENSG00000171824	1197.76733170129	0.0559589504847507	0.244467115482933	0.228901749726979	0.818945280587066	0.993765073822284
ENSG00000230337	12.6907623369501	0.598353140705461	1.02034687967156	0.586421297135797	0.557592435972558	NA
ENSG00000198793	1334.37484563988	-0.104340996458145	0.257884277129744	-0.404603947241228	0.685768656623632	0.984751482962613
ENSG00000120942	191.892715397529	-0.220394760549243	0.36870921040685	-0.597746826845061	0.550008875172102	0.972167336723053
ENSG00000116661	30.2102892645142	1.991302894572	0.766234365240396	2.59881700026239	0.00935456281265454	0.161624721500903
ENSG00000132879	430.469663958412	0.871756734305551	0.306049283070519	2.84841946224943	0.00439369723995338	0.093895196024568
ENSG00000116663	179.887927447589	1.26730612489028	0.356116843304593	3.55868066539702	0.000372722368294417	0.0144801562850103
ENSG00000116670	299.551816999979	0.209929825946157	0.470907182779182	0.445798734067298	0.655742636335961	0.981520116514897
ENSG00000177674	601.417621242982	-0.0138614678310792	0.341138057028981	-0.0406330151253151	0.967588463618824	0.996815319002146
ENSG00000177000	736.786713832058	-0.0261726143049293	0.352931559242199	-0.0741577612416584	0.940884854911514	0.996295481263157
ENSG00000011021	856.675839895726	0.141079369259028	0.432334929248286	0.326319618690832	0.744182546353984	0.988144800088947
ENSG00000116685	1142.45862595402	0.252654608851976	0.2346718479679	1.07662939138117	0.281645868181823	0.875753819130247
ENSG00000083444	5823.64731783917	0.296344123884174	0.313637439703191	0.944862080766305	0.344729292663181	0.910599623018703
ENSG00000116688	2461.39180809006	-0.188696322556847	0.228879296979938	-0.824435958370608	0.409691890301708	0.940416391638586
ENSG00000116691	279.865963978816	0.816428685026457	0.504033667277311	1.61978998235702	0.105277398925112	0.656678225703466
ENSG00000028137	222.450855545933	-2.05554093368928	0.543978253679483	-3.77871894654896	0.00015763721714837	0.00740894920597338
ENSG00000048707	1256.1363842716	-0.259877140948908	0.348288750156551	-0.746154278115778	0.455574224143296	0.951454349176084
ENSG00000162496	1336.04884310011	0.720820667339157	0.457470203517961	1.57566692168369	0.11510258448405	0.675107401963553
ENSG00000162493	398.999321621792	-1.41989776759494	1.8689394776245	-0.75973448289491	0.447413312359789	0.948348657576437
ENSG00000116731	1004.45920114248	-0.266758087847376	0.302297290962924	-0.882436250082352	0.377540939842509	0.930312672303881
ENSG00000189337	464.641712257668	0.00673536060424826	0.437258496419304	0.0154036128729434	0.987710181113545	0.998033320672516
ENSG00000171729	55.7073454611987	-1.89999443663193	0.62802641368095	-3.02534160226765	0.00248352452505815	0.0618213641959845
ENSG00000142621	42.9418685959036	-0.400134557318853	1.23596504488998	-0.323742616324939	0.746132903750327	0.988144800088947
ENSG00000142634	1010.91413758448	-0.201498711818821	0.400385323518133	-0.503261982852615	0.614780091465782	0.979915046938207
ENSG00000132906	154.874143364305	0.614263840485044	0.451235433915774	1.36129344975089	0.173420972174107	0.77138474783731
ENSG00000116138	512.927144639624	-0.255932967819194	0.371918300306454	-0.688142980886688	0.491362746373753	0.958936911176937
ENSG00000116771	17.6885176401966	-0.159294907906846	0.893915189695822	-0.178199128667955	0.858566593994385	NA
ENSG00000197312	577.24725293133	-0.300494775768102	0.38362674305532	-0.783299864276589	0.433451042918168	0.945492857682845
ENSG00000116786	3910.1283032509	-0.160360782157847	0.268280422543415	-0.597735685062506	0.550016310655381	0.972167336723053
ENSG00000162461	31.1620431891021	-0.726545587033353	0.717451749710434	-1.01267519011082	0.311215332079675	0.892925618699696
ENSG00000162458	2002.6518676204	1.29671530142452	0.337664708829538	3.84024527146879	0.000122911448748518	0.00611916923732439
ENSG00000233954	54.9718794708312	0.722576533120969	0.592760986534288	1.21900150235203	0.222843622269804	0.831607261529489
ENSG00000179743	30.653843898502	-0.591556063522963	0.697181157932158	-0.848496917612518	0.396161288363821	0.934841910093382
ENSG00000065526	1188.97144474952	-0.290405715520866	0.29112567299932	-0.997526987328062	0.318508781039895	0.896463191922531
ENSG00000116809	533.704911703726	-0.320466110079801	0.275989827709642	-1.16115189005064	0.245580135679504	0.851932931227514
ENSG00000173641	5725.07101431677	0.000504867658567316	0.460638121863199	0.0010960179685633	0.999125504359603	0.999760775099688
ENSG00000184908	10.9723277614325	0.914433221075664	1.16002705146966	0.788286117911779	0.430529365843853	NA
ENSG00000185519	29.874397640304	-0.291978688451409	0.698938137040488	-0.417746110818525	0.67613275504682	0.984073149570096
ENSG00000142627	700.706103167367	1.74924305651277	0.334838420622265	5.22414080577125	1.74965606134679e-07	2.04073631435576e-05
ENSG00000142632	115.517850679277	1.13447293306747	0.475585852300181	2.38542195395547	0.0170595417343772	0.242622171039975
ENSG00000237276	18.8180538534089	0.0824214043256777	1.09789375101255	0.0750722957022605	0.940157190432825	NA
ENSG00000288398	107.913508265334	0.871829031454096	0.444863090411043	1.95976930935885	0.0500227599507912	0.460867675982546
ENSG00000132881	56.0212901852416	0.308012321602359	0.603108698228189	0.510707808571218	0.609555672139299	0.978976015778495
ENSG00000037637	424.032547652815	0.059334098913851	0.28944188132096	0.204994863366217	0.837576138247998	0.993765073822284
ENSG00000055070	3785.15060994762	-0.0486821869764402	0.283861184593222	-0.171499978224225	0.86383064756272	0.993765073822284
ENSG00000157191	1568.48608320649	-0.124642767223423	0.251245085989228	-0.496100318669583	0.619823634405908	0.979915046938207
ENSG00000080947	133.002455647048	0.542402709261017	0.46546169327826	1.16530042556426	0.243897406920345	0.851932931227514
ENSG00000219481	303.243642740524	-0.359006581765395	0.449732250427464	-0.798267372251299	0.424715347954308	0.943858719401319
ENSG00000215908	416.106779330789	-0.205768552748283	0.467659428745314	-0.439996587474652	0.659939578911974	0.981759118964838
ENSG00000186301	30.3236818570891	1.1645247986449	0.739190799473915	1.57540488798521	0.11516301686523	0.675107401963553
ENSG00000058453	659.995588762039	0.195126596533837	0.419290526655322	0.465373253458314	0.64166418454632	0.981071778995363
ENSG00000186715	16.2226636173356	0.270544671637646	1.04530097315904	0.258819879235379	0.795774218959742	NA
ENSG00000238142	44.7909823085546	-0.308212615420287	0.583180158334181	-0.528503260983155	0.597150084325479	0.978041101295035
ENSG00000117122	1353.7206653154	0.965780775157652	0.439440455027585	2.19775117221974	0.0279668427301901	0.335325741191917
ENSG00000226526	11.8297961869448	0.414424089170913	1.24316240790394	0.333362790361126	0.73886044729623	NA
ENSG00000159363	503.776371635777	0.50878553926688	0.344495287322757	1.47690130457489	0.139702095199245	0.722798341935426
ENSG00000117118	1023.55807336769	0.0115824412471284	0.283551537162284	0.0408477462793632	0.967417275073125	0.996815319002146
ENSG00000204362	26.1837735635171	1.15728190212373	0.93442727705529	1.23849327876079	0.215533212730049	0.824154749697029
ENSG00000179051	1097.33926685452	0.453522422421738	0.278673214950405	1.62743456525756	0.103644835385852	0.651697294037623
ENSG00000074964	998.171888380525	-0.193335307274633	0.39995871480627	-0.483388160121176	0.628820153368093	0.980603282179517
ENSG00000159423	515.865288013524	0.84328553423713	0.31403086764394	2.68535873738782	0.00724519946241358	0.135829806379028
ENSG00000169991	472.137011751777	0.664054123719509	0.354119542740596	1.87522585898613	0.0607616581120948	0.510404569757417
ENSG00000272084	13.8207550041078	-0.494796630484301	0.991399834918916	-0.499088877218513	0.617716772997533	NA
ENSG00000127481	4684.05719735561	-0.475575028280385	0.330876060060179	-1.43732075446585	0.150626874249762	0.742486594098443
ENSG00000127463	1691.03959494185	-0.487147896561396	0.261166212671855	-1.86527917060037	0.062142283229125	0.514468982054874
ENSG00000053372	588.979568683249	-0.240092684932967	0.313976530726308	-0.764683539809715	0.444460010061596	0.947443798305004
ENSG00000211454	11.5410191515878	-0.283975281980367	1.09973612269965	-0.258221291561524	0.796236126707272	NA
ENSG00000162482	15.2791364013902	0.120284124742737	0.929080995665449	0.129465703532752	0.896989161137551	NA
ENSG00000053371	1003.40760513891	-0.644186757162488	0.306224662966544	-2.10364100305294	0.0354097743810685	0.384677529407722
ENSG00000040487	601.529269245565	0.241539699323838	0.265881263983085	0.90844949247422	0.363640787186701	0.922850501918095
ENSG00000077549	6272.21219126598	0.153318313918545	0.22636108839225	0.677317444475557	0.498204565116927	0.95960457991211
ENSG00000173436	107.767356377537	0.0630084820042385	0.52907730700356	0.119091257875127	0.90520305665829	0.996096403331838
ENSG00000158747	3308.20326358555	-0.827107246159135	0.288561361074527	-2.86631322738153	0.00415283127249281	0.0903274400725702
ENSG00000162542	412.3586388038	0.0824107063533527	0.401204124248857	0.205408422726571	0.837253040196098	0.993765073822284
ENSG00000169914	370.337708003074	-0.109295907413792	0.501975605708616	-0.217731511593086	0.827638309941314	0.993765073822284
ENSG00000162545	2273.87019592041	-0.933882137802775	0.35662121389771	-2.61869485439709	0.00882668649224903	0.154663652725003
ENSG00000090432	699.184446428293	0.0971065433318731	0.312961579298347	0.310282634531637	0.756346035578903	0.988730671244853
ENSG00000158825	71.9860985003126	0.514540252427841	1.24071103432533	0.414714013329975	0.678351272632958	0.984073149570096
ENSG00000158828	3130.83163023601	0.314057778733054	0.286041512818574	1.09794475507564	0.272228613422683	0.867838878272157
ENSG00000117242	214.894778414053	-0.222939127568808	0.450821269737353	-0.494517766871761	0.620940561949287	0.979915046938207
ENSG00000244038	4665.73420482983	0.0403824939898721	0.224819166477069	0.179622114175888	0.857449242446811	0.993765073822284
ENSG00000117245	63.1675990774688	0.583668727622934	0.588400686857567	0.991957930470977	0.321218047903229	0.897147963688453
ENSG00000189410	617.296167465177	-1.09338780921481	0.316519041792614	-3.45441399993625	0.000551490073887137	0.019768345528509
ENSG00000127483	4399.54679463409	-0.248835224060703	0.247096092043422	-1.00703828216342	0.313916377899577	0.894167039208534
ENSG00000075151	2943.02499406371	-0.240395383950819	0.2203156224369	-1.09114088820311	0.275210893526305	0.870238727541893
ENSG00000117298	5037.01828564545	-0.494145955204447	0.318888159981203	-1.54959016111973	0.12123991596129	0.686156490052357
ENSG00000227001	13.5048802665239	1.50469891590725	1.83536416671447	0.819836707720436	0.412309201877221	NA
ENSG00000142794	335.976872580283	-0.667763376333178	0.841446510763555	-0.793589809680508	0.427434266773462	0.94426566815503
ENSG00000090686	1282.54700825584	0.0466253126110071	0.240155870102849	0.19414604602852	0.846061527970284	0.993765073822284
ENSG00000187942	12.9490499613033	0.18436702393222	1.0384421065073	0.177541937847957	0.859082726788001	NA
ENSG00000142798	12050.9334692308	-0.147108860617191	0.404133367622867	-0.364010676679565	0.715850036701712	0.985829073563221
ENSG00000218510	76.8032610774611	0.404014291820559	0.524106063804417	0.770863608957073	0.440787779266079	0.947228269227585
ENSG00000070831	5147.08256760345	-0.143075181633583	0.273614782873905	-0.522907352193465	0.601038727995846	0.978378061586911
ENSG00000184677	675.611346394979	-0.223614094734623	0.351830531663699	-0.635573307629729	0.525054571774639	0.964624672144962
ENSG00000133216	31.016772658422	0.49038430320128	0.923355216893974	0.531089546286269	0.595356727953015	0.977800445041666
ENSG00000004487	1216.50072802554	-0.0702709807816238	0.276076735091801	-0.254534235774185	0.799082858478317	0.993502141533627
ENSG00000169641	1160.28897158079	0.14603175199273	0.369419093854451	0.395301039989735	0.692620731983284	0.984865022426225
ENSG00000261326	99.452911048148	0.23855932058888	0.602986699505348	0.395629490309785	0.692378378375377	0.984758243796615
ENSG00000125944	2561.36255727669	-0.359199571325705	0.274482020819064	-1.30864517192726	0.190654571978302	0.795310989325045
ENSG00000125945	314.227760959847	0.00449654950718062	0.368748259599708	0.0121940901146539	0.990270764881198	0.998033320672516
ENSG00000249087	38.2854048135857	0.535163910544432	0.692375690634966	0.772938619571756	0.439558707553877	0.946730996144723
ENSG00000204219	264.006755303493	-0.169072904154509	0.483962543822305	-0.34935121800787	0.726825651259289	0.987046386882497
ENSG00000088280	909.19962467654	0.618830588020985	0.526721947777279	1.17487146801533	0.240046142083865	0.849648994174209
ENSG00000007968	39.3850113048124	-0.608800924778486	1.00248455065474	-0.607292076851326	0.543657095522005	0.971138317987388
ENSG00000117318	2619.45252495563	-0.403761343563071	0.623723816085946	-0.647339949429531	0.517411951509996	0.96358150229863
ENSG00000142676	7660.3574633574	0.0933727797201148	0.27469465836907	0.33991479948861	0.733920691174699	0.987046386882497
ENSG00000236810	28.5581218500514	0.393041869391968	0.819411909792273	0.479663359410539	0.631466785728772	0.980603282179517
ENSG00000011007	1147.30886604475	-0.269733203764906	0.315974363837114	-0.85365534244403	0.393295984744615	0.933323540525644
ENSG00000057757	767.119793877446	-0.282798775731858	0.325420425807161	-0.869025891753459	0.384832969065661	0.930312672303881
ENSG00000011009	862.373894411238	0.296089111356389	0.281192807514184	1.0529754084889	0.292352262913591	0.885935290961704
ENSG00000117308	292.064943379224	0.176497398866008	0.483083480601236	0.365355898004095	0.714845757386461	0.985826254016128
ENSG00000117305	776.199336263584	0.306287002019218	0.261073605360863	1.17318256510787	0.24072260214234	0.850182138202139
ENSG00000179163	761.466168623298	1.62581250064966	0.390200022338279	4.16661303837698	3.09158626053226e-05	0.00188800994003093
ENSG00000189266	1184.78022873019	-0.321800392159	0.236007586151712	-1.36351715386021	0.172719582004159	0.770750462519017
ENSG00000188529	1820.52917623407	-0.16704272857344	0.306454535227874	-0.545081600600986	0.585697396585621	0.975766046440886
ENSG00000001460	236.195371657975	-0.324548023319023	0.439526040407829	-0.738404539166509	0.460268657066776	0.951840969355305
ENSG00000001461	2301.92805970534	0.244188567643071	0.426299694755141	0.572809623481734	0.56677360242924	0.974342133833634
ENSG00000117602	597.075890854971	0.324817996297232	0.26800765577204	1.21197282727443	0.225522782309296	0.834785864497128
ENSG00000133226	1443.94910849362	-0.182145271186105	0.231290558104024	-0.787517106963719	0.43097921817177	0.945492857682845
ENSG00000169504	10122.3049771961	0.121484452500098	0.32870725370845	0.369582511884116	0.711693583408454	0.985682696341893
ENSG00000020633	410.097558424874	0.985393068816981	0.421692173147926	2.3367592086451	0.0194517079503281	0.264378016449251
ENSG00000117614	1188.29015299463	0.110582816193357	0.258062290023937	0.428512109162093	0.6682783193668	0.983468050025019
ENSG00000117616	1790.03008041312	0.0604560246909451	0.319902627142925	0.188982582703001	0.850106467801019	0.993765073822284
ENSG00000183726	4007.93908065934	-0.292502860762099	0.267593055116422	-1.09308838614978	0.27435499466982	0.869782980743331
ENSG00000204178	775.769619961772	0.0697841329193084	0.247130320538466	0.282377867544774	0.777653783889903	0.992523766741901
ENSG00000157978	730.210914835965	0.226374369929932	0.253164467322391	0.894179077831083	0.371226084601646	0.927798655215501
ENSG00000117643	647.838354247189	-0.892788490608864	0.598911613962179	-1.49068488537483	0.136044246191298	0.717421246490163
ENSG00000162430	2829.15400369113	-0.547478833418011	0.356318790032616	-1.53648600279513	0.124419228135527	0.693230829164019
ENSG00000228172	16.4842128662671	-0.0462936059567164	1.07339854836508	-0.0431280683463075	0.965599444805384	NA
ENSG00000117640	966.910379222543	0.226179215348844	0.244626688065057	0.924589288020334	0.355179587168718	0.917609842537365
ENSG00000127423	26.0129286140559	0.203860547603618	0.921031475343808	0.221339392910019	0.824828179420459	0.993765073822284
ENSG00000182749	546.895271890493	0.681506867198148	0.277895338744883	2.45238682403303	0.0141912013521153	0.216343720182644
ENSG00000117632	3223.00525372552	-0.0548832885100662	0.723402355467736	-0.0758682745435351	0.939523897335888	0.996295481263157
ENSG00000158006	290.561715449178	0.178767685600799	0.410773908455706	0.435197274999455	0.663419240372569	0.982146333874823
ENSG00000158008	149.171570232976	3.99405059542903	0.814255353851315	4.90515730297348	9.33524950377557e-07	8.65409819515526e-05
ENSG00000175087	73.4345164390732	-0.132261693304816	0.47256087932351	-0.27988286608522	0.779567372975384	0.992523766741901
ENSG00000142684	217.079499347612	0.817209112095159	0.328961750957729	2.48420708400281	0.0129840277779791	0.204608794128483
ENSG00000130695	240.180465560436	0.177066489167049	0.397476062714148	0.445477113660526	0.655974995443786	0.981589211706041
ENSG00000142669	7403.26941197801	0.0677246773038423	0.366115662700216	0.184981644337071	0.853243432805434	0.993765073822284
ENSG00000158062	242.408932680161	0.254466440030928	0.363053411394802	0.700906346130456	0.483361463750789	0.958224070617989
ENSG00000117682	992.41659668142	0.0096025909035277	0.33075779861133	0.0290320921950856	0.976838995505316	0.997183634640908
ENSG00000198830	3398.39588977326	-0.2229573838575	0.504933423641973	-0.441557982534327	0.658809094811272	0.981759118964838
ENSG00000117676	29.8799622277532	-0.0344083091270605	0.917556907620801	-0.0374999183606827	0.970086405241147	0.997183634640908
ENSG00000117713	1085.40638623132	-0.263943803903134	0.239242484126716	-1.10324804921911	0.269919460311529	0.865065352284721
ENSG00000060642	298.487243814476	-0.17047799267834	0.337826959945693	-0.504631106723233	0.613817957370791	0.979915046938207
ENSG00000204160	743.174165019575	0.0455838458272463	0.25569533133789	0.178274063858481	0.858507746566961	0.993765073822284
ENSG00000142751	565.225604558896	0.180326801092821	0.310567755677256	0.580635941099493	0.561485843738254	0.973853610613915
ENSG00000198746	211.443193283185	0.105396463856608	0.327940102397638	0.321389372894722	0.747915335511344	0.988144800088947
ENSG00000090273	1895.14048445218	0.0790187016386606	0.298210032823091	0.264976670605638	0.791027433785657	0.993502141533627
ENSG00000253368	1223.79296696333	-0.1142587189009	0.405205679515491	-0.281977091331791	0.777961076301614	0.992523766741901
ENSG00000158246	77.7951582103987	1.07831356042047	0.52467835979567	2.05518969915285	0.0398606856778959	0.410580334775691
ENSG00000090020	1013.88989668201	-0.155910013176127	0.35712436714591	-0.436570639024547	0.662422759770401	0.9820090471597
ENSG00000142784	1528.09143808375	0.00935620474196837	0.283778012245305	0.0329701539169308	0.973698388420098	0.997183634640908
ENSG00000186501	787.934259238883	0.0449582894440244	0.263081885103854	0.170890859423015	0.864309584062924	0.993765073822284
ENSG00000142733	1054.31773472451	0.367771077608077	0.427081638651128	0.86112594015895	0.389168683726527	0.932746568623839
ENSG00000181773	46.2457661656523	-0.11942293953317	0.731131069028454	-0.163339987304688	0.870250751335709	0.993765073822284
ENSG00000158195	2775.4746651926	-0.196510616140604	0.347159657915079	-0.566052568782844	0.571358045244192	0.975727086836175
ENSG00000126705	983.554430470072	0.284235334986102	0.309682347062484	0.917828664378962	0.35870857293243	0.920183327740024
ENSG00000126709	1454.73687321949	-0.770093590935227	0.766596084147283	-1.00456238540774	0.315107617148051	0.894239147608762
ENSG00000009780	366.583596387915	0.0384094753715652	0.367920951157604	0.104395999332781	0.91685509740598	0.996108291151754
ENSG00000117758	1697.43126192079	0.489923449249642	0.299612539674275	1.63519006842058	0.10200920947709	0.650169650920363
ENSG00000117751	771.853126461916	-0.0506941587481697	0.250767943814637	-0.202155658243312	0.83979503698566	0.993765073822284
ENSG00000130775	91.9216690440801	-0.509228416921606	0.712350052309627	-0.714856993791961	0.474697413524104	0.956458209962744
ENSG00000117748	523.474642867197	0.0509960641063663	0.298234376345717	0.170993246087939	0.864229076225981	0.993765073822284
ENSG00000158156	360.195503398147	0.29319528096746	0.348756989361935	0.840686466252252	0.400523604370231	0.935668802562504
ENSG00000158161	330.171171284476	-0.157080663686386	0.303929953694158	-0.516831795540806	0.605273582420587	0.978378061586911
ENSG00000126698	2393.27847465095	0.0147596528066298	0.295936692678085	0.0498743588470289	0.960222510543	0.996815319002146
ENSG00000130770	1030.04139874366	0.414083771915189	0.289908674856422	1.4283248754811	0.153198371122798	0.746219771235452
ENSG00000130766	512.510635276916	-0.395710659056235	0.307385776444927	-1.2873421263431	0.197975066524417	0.80617414244811
ENSG00000130772	247.157978792146	-0.0976833790775093	0.343879212122658	-0.284063053636015	0.77636206006915	0.992523766741901
ENSG00000204138	513.598439023687	-0.016137392598088	0.263887638365504	-0.0611525143733202	0.951237746950497	0.996616526263779
ENSG00000180198	600.664816911478	-0.178206641852457	0.393837229022966	-0.452488055267282	0.650917424350463	0.981361878837742
ENSG00000242125	663.895898367895	-0.14273161038761	0.366086992461095	-0.389884408151374	0.696622023867505	0.985001991626106
ENSG00000200087	24.4565306739335	1.22850656227093	0.801010514072747	1.53369592619275	0.125104476455306	0.694324678989356
ENSG00000180098	402.87310975036	0.0855871641346804	0.329216064206984	0.25997262418176	0.794884890467255	0.993502141533627
ENSG00000197989	171.067775050228	-0.0898024995856108	0.351043551169637	-0.255815836201517	0.798093045174216	0.993502141533627
ENSG00000120656	440.645067740855	0.206851196309553	0.306173102436189	0.675602117441597	0.499293296789978	0.95971217054039
ENSG00000188060	101.546956299209	-0.300242463781788	0.707199149855041	-0.42455150553183	0.671163651065374	0.983928195602666
ENSG00000162419	274.31216159195	-0.400965561036654	0.315664165850849	-1.27022831354925	0.20400331490066	0.813954454999902
ENSG00000198492	1573.56705859481	-0.0604263082766821	0.231020273462963	-0.261562794342245	0.793658531390109	0.993502141533627
ENSG00000159023	573.823654690757	-0.333949403435222	0.351348922641242	-0.950477949170241	0.34186945312168	0.909721027150677
ENSG00000253304	611.575352178548	0.0309910450761971	0.39699515792835	0.0780640379543129	0.937777113420655	0.996295481263157
ENSG00000116350	1780.17727789798	-0.0660560192103663	0.265017572361233	-0.249251468956664	0.803166268923671	0.993502141533627
ENSG00000116353	301.25538329481	0.0437479328622016	0.344850850321525	0.126860446542071	0.899050852726429	0.995922911914916
ENSG00000060656	992.440830001886	-0.00516615274607515	0.41115790745837	-0.0125648872424963	0.989974934248545	0.998033320672516
ENSG00000186056	17.5377937751212	-0.0325971431482171	1.03387107069147	-0.0315292148820989	0.974847493615374	NA
ENSG00000162511	130.579545466495	1.8033288576014	0.637621839036728	2.82821062140176	0.00468089987906175	0.098776540305099
ENSG00000162512	7134.42131024944	0.344210180411322	0.537342942184722	0.640578210652282	0.521796760024043	0.963950869974887
ENSG00000134644	1505.12521936728	-0.0842369665155371	0.252316299103434	-0.333854637274167	0.738489251837376	0.987335044718685
ENSG00000060688	429.011725617194	-0.410546669887929	0.335833697024085	-1.22247014973749	0.221529885424451	0.831049153789717
ENSG00000121766	513.384549225387	-0.13477463747619	0.301321265059777	-0.447278878407248	0.654673715332671	0.981367446312637
ENSG00000121769	1817.04231146047	0.402592497554767	1.58408451949516	0.254148369357888	0.799380936458356	0.993502141533627
ENSG00000168528	1354.36463526857	-0.122493775689076	0.408229024257334	-0.300061407715734	0.764130315744463	0.989785317694513
ENSG00000142910	94.2080888620856	-1.27279337827871	1.03092798533891	-1.23460939695054	0.21697591004143	0.825761659902859
ENSG00000162517	1313.33027671555	0.259105999674008	0.234979819584969	1.10267341311119	0.270169016588253	0.865287567543316
ENSG00000084636	8672.86207079124	-0.282545465206807	0.261897251713221	-1.07884089412361	0.280658661226439	0.875205337488711
ENSG00000121753	244.585091372425	0.305307495797448	0.423479904438285	0.72094919404125	0.470940774139142	0.95598589803378
ENSG00000134668	2026.4496031095	0.0677225139338952	0.459814646311487	0.147282202681336	0.882909279482669	0.995047660457122
ENSG00000184007	3822.77002479072	-0.514652372800057	0.266371465834726	-1.93208522236905	0.0533489879813965	0.474911984401279
ENSG00000121774	2574.62332723215	-0.245358713359947	0.269154851657702	-0.911589413487452	0.361984897368354	0.922426728042734
ENSG00000121775	222.911906653944	-0.454116391404332	0.335688268066938	-1.35279196386386	0.176122100775245	0.7767169549281
ENSG00000025800	1789.50569642501	-0.0963132474542252	0.251681758398252	-0.382678697364401	0.701958011357896	0.985436115253755
ENSG00000084652	2328.01656212854	-0.0825767327042315	0.24714872213295	-0.33411757904947	0.738290835426892	0.987178494957554
ENSG00000160050	72.3463275106208	0.0631205079354533	0.540211883113538	0.116843982719623	0.90698368926902	0.996096403331838
ENSG00000224066	26.4261368864794	0.992231357605825	0.787273021403668	1.26033959075179	0.207546883692308	0.815877907219403
ENSG00000160051	44.4456818747035	-0.0945259008839474	0.664506361469	-0.142249805818235	0.886882692392544	0.995047660457122
ENSG00000160055	247.034129755198	0.207637612482544	0.352689107780408	0.588727034382428	0.556044399595653	0.972919802356368
ENSG00000084623	3267.91939483993	-0.176276601670692	0.319422567877706	-0.551860198363256	0.581044139579737	0.975766046440886
ENSG00000220785	420.970816048679	0.0139721804167807	0.479741018902265	0.029124423108017	0.976765357234249	0.997183634640908
ENSG00000183615	162.158795328029	0.22133838598845	0.665249972809878	0.332714611101091	0.7393497192794	0.987955967552843
ENSG00000116478	1791.74899003291	-0.206328619738195	0.339351738368308	-0.608008141435422	0.543182074209978	0.971138317987388
ENSG00000175130	415.900008740599	1.12204311236598	0.945894773306612	1.1862240325566	0.235533837869628	0.844191138674472
ENSG00000162526	8.85739880379095	-0.574301619359568	1.20570597000098	-0.476319794086365	0.633846565652139	NA
ENSG00000225828	88.908817504765	-0.263266343344919	0.447306045643312	-0.588559770003313	0.556156627738395	0.972919802356368
ENSG00000160058	1440.34787804881	-0.165136948579077	0.252507788621617	-0.653987544227933	0.513119830431324	0.962511409525238
ENSG00000160062	158.988841973244	0.120168971870371	0.473853187382699	0.253599585420365	0.799804916950483	0.993502141533627
ENSG00000176261	408.849882854989	0.0702524865728291	0.325259611627292	0.21598896408119	0.828996349929658	0.993765073822284
ENSG00000162521	2008.59688257278	-0.0119423623378873	0.276732187774462	-0.0431549449810313	0.965578020300305	0.996815319002146
ENSG00000162520	2633.13785283394	0.277995821318215	0.375840454483716	0.739664445383061	0.459503626956554	0.951840969355305
ENSG00000162522	1133.61165567804	0.149639720086845	0.390612845127035	0.383089603820322	0.701653327687429	0.985436115253755
ENSG00000134684	1702.84278502231	-0.126309665664091	0.244680352595873	-0.51622316350308	0.605698553957727	0.978378061586911
ENSG00000116497	547.922269125199	0.19382513171478	0.293891259859759	0.659513085919161	0.509566345751462	0.961262697831755
ENSG00000121900	341.184720275085	0.138841665796136	0.508691269487918	0.272938959490897	0.784900137740855	0.992692053021367
ENSG00000116514	262.718021332738	-0.490457388611892	0.322987145483175	-1.51850435991249	0.128887301236513	0.703411734965979
ENSG00000004455	1534.24252500512	0.195301872550359	0.231509281281786	0.843602776826229	0.398891412074546	0.934841910093382
ENSG00000142920	137.380575900283	0.942213018261847	0.411920266151334	2.28736747299462	0.0221743831921718	0.286053799298631
ENSG00000116525	169.857425397493	0.493142782349126	0.483832619432307	1.01924252839286	0.308087840967193	0.892453464582495
ENSG00000160094	528.450245453407	0.440940170466976	0.34000175680144	1.29687615327377	0.194673802773248	0.802595945689419
ENSG00000134686	2071.36922393943	0.246874847156229	0.373490765056777	0.660993176414146	0.508616689567557	0.961262697831755
ENSG00000222112	12.3156570279744	0.282073160568946	1.01503691833212	0.277894483909452	0.781093358397789	NA
ENSG00000121903	84.6785142387782	-0.055781711060003	0.49255084556188	-0.113250665515293	0.909831828732581	0.996108291151754
ENSG00000121904	173.021061122789	-1.49688564524907	0.688083287346432	-2.1754425267641	0.029596970590518	0.346167683877733
ENSG00000163866	717.016315767208	-0.216711345500093	0.308184515200154	-0.703187002628432	0.48193921803812	0.95803415688678
ENSG00000284773	13.2113282326263	0.577624193816366	0.99664342428009	0.579569562939327	0.562204923512449	NA
ENSG00000163867	354.441139732723	0.0995847431496477	0.386615692194023	0.257580706526705	0.796730521337278	0.993502141533627
ENSG00000197056	252.367862967914	-0.329658224436015	0.42237629817801	-0.780484667009135	0.435105649222356	0.945993061341769
ENSG00000116560	4644.19468712966	-0.266082592592544	0.293672369727637	-0.906052526627954	0.364908051020444	0.923826049419964
ENSG00000146463	1242.53107590063	-0.354560299864245	0.244831692829516	-1.44817975061398	0.147566786199857	0.735753983716055
ENSG00000142687	967.932141358678	-0.0776659544110174	0.303315419511829	-0.256056729776603	0.79790703298715	0.993502141533627
ENSG00000020129	1065.32168684907	0.435386486702959	0.292223811162118	1.48990763268575	0.136248524376307	0.717518987294226
ENSG00000126067	1844.18295786839	0.0632740558082198	0.224715779747562	0.281573710040744	0.778270401207293	0.992523766741901
ENSG00000142686	931.473307779758	0.227519539394944	0.354210276843829	0.642329018294568	0.520659576748742	0.963583177998705
ENSG00000092853	300.353544054425	-1.04586858287397	0.817956730094107	-1.2786355859602	0.201025412432842	0.8089767752206
ENSG00000134698	612.073319996737	-0.126431458692767	0.269049903282638	-0.469918246207099	0.638413427737738	0.980796760507872
ENSG00000092847	716.86599305161	-0.0383646758812914	0.299136103672333	-0.128251573147838	0.89794988755153	0.995922911914916
ENSG00000126070	492.672498668203	-0.161798850468047	0.294165415719502	-0.550026759849732	0.582301019459709	0.975766046440886
ENSG00000116863	528.327828255647	0.0705097706780123	0.275371172667511	0.256053565792623	0.797909476064649	0.993502141533627
ENSG00000171812	1707.01962359403	3.20791177491525	0.712028154790991	4.50531591107784	6.62742720576161e-06	0.000500482452246335
ENSG00000054116	1292.81665148456	0.277246936154843	0.236791248022922	1.17084959207616	0.24165923989142	0.850972964818422
ENSG00000116871	4678.22188685327	-0.150467976825311	0.271199578560023	-0.554823785583463	0.579015196216723	0.975727086836175
ENSG00000054118	3227.6956527049	-0.175157767069314	0.222121880213663	-0.788566020154461	0.430365697641534	0.944948661825793
ENSG00000214193	166.188034055225	0.186544251449489	0.476072938807687	0.391839645237313	0.695176700026165	0.985001991626106
ENSG00000142694	1668.11998426887	0.282755953484448	0.342793620264371	0.824857689201975	0.409452389988847	0.940295827201385
ENSG00000286379	15.0863173685154	0.980590970639718	1.1567310473968	0.847725988548956	0.396590589441505	NA
ENSG00000196182	774.723947389189	-0.615265654208406	0.26310676202578	-2.33846385958002	0.0193631983535603	0.263441409178702
ENSG00000181817	435.451585289106	0.127607647933834	0.344757813436421	0.370137072926316	0.711280360412456	0.985673258212808
ENSG00000116885	122.114385876897	0.553827365375211	0.496756026124221	1.11488806627324	0.264898391232248	0.862379310957588
ENSG00000116898	867.060097642989	0.208749056616698	0.262027001031122	0.796670021773457	0.425642698858693	0.943858719401319
ENSG00000233621	58.3466207920532	0.663118680882156	0.858529031924423	0.772389349950988	0.439883859714429	0.946937947472963
ENSG00000163874	431.018776314539	-0.657888087005004	0.443651609819068	-1.48289349670862	0.138102709559449	0.720667337181166
ENSG00000163875	993.285758014428	-0.132303403376986	0.246304181028729	-0.53715451692456	0.591160885760363	0.976973761281853
ENSG00000163877	346.343909246918	-0.0669907656934247	0.292280919611252	-0.229199927872561	0.818713528638531	0.993765073822284
ENSG00000163879	79.0498701683785	1.10215176721786	0.829722534138292	1.32833775373173	0.184066552846131	0.784064969103686
ENSG00000134697	1016.53504785007	0.0428670400725006	0.343218428359968	0.124897256471152	0.900604890383568	0.996096403331838
ENSG00000116922	293.346046547471	0.042274814488449	0.460016162070032	0.0918985417777848	0.926778650053297	0.996295481263157
ENSG00000134690	379.187685349035	-0.86045865544986	0.84421850846351	-1.01923689995367	0.308090512402838	0.892453464582495
ENSG00000185090	46.6770749639745	1.71937998346905	0.717908078335273	2.39498625987891	0.0166209881122194	0.239463367850433
ENSG00000196449	226.533529778724	-0.149813845057739	0.371676508594317	-0.403075904969985	0.68689238557707	0.984751482962613
ENSG00000197982	693.205697728797	0.325553760410733	0.264173279887765	1.23234931462049	0.217818625712274	0.827210638392898
ENSG00000188786	322.617744418327	-0.333304686402052	0.392885969705003	-0.848349679303418	0.396243258093175	0.934841910093382
ENSG00000204084	361.7003413133	-0.298717183493814	0.336073779372175	-0.888844062907414	0.37408689129595	0.928749439522342
ENSG00000183431	1269.49754980126	-0.046168436382702	0.237208221748497	-0.1946325301981	0.845680634625155	0.993765073822284
ENSG00000183386	461.570829147928	0.594848115846379	0.382532141126958	1.55502780522946	0.119939447319182	0.685418968868279
ENSG00000183520	671.543082235621	0.0633444806276131	0.281596922994441	0.224947346561964	0.822020235803729	0.993765073822284
ENSG00000116954	1227.44402867027	0.17378893570275	0.237474531455919	0.731821364747108	0.464277607039769	0.952651441585801
ENSG00000228436	139.900563726297	0.785877085969132	0.425530392871478	1.84681775763662	0.0647735573463847	0.522620743007264
ENSG00000214114	54.1064059434716	-0.096790483838956	0.8136729464722	-0.118955022725784	0.905310989351797	0.996096403331838
ENSG00000174574	1258.55108118586	-0.175664991212031	0.261172313692147	-0.672601887729546	0.501200600442088	0.959739413010683
ENSG00000168653	1557.79447371546	0.159187692182815	0.250428068482608	0.63566234067676	0.524996527199413	0.964624672144962
ENSG00000127603	6768.08152094665	0.0647473020849717	0.346027657358229	0.187115973848129	0.851569704032755	0.993765073822284
ENSG00000237624	42.6351674673583	0.0379203250792274	0.734559436878445	0.0516232222682649	0.958828915313823	0.996815319002146
ENSG00000243970	177.668392004956	0.94346843928408	0.502606214780734	1.87715235414603	0.060497215593428	0.509206995621076
ENSG00000090621	3370.42886909655	0.208996710062421	0.280147857823785	0.746022874084876	0.455653597388357	0.951454349176084
ENSG00000084072	604.208182063475	0.00698498299078473	0.276926379664986	0.025223248862152	0.979876892943536	0.997183634640908
ENSG00000043514	235.843577020213	-0.113431160483212	0.328052670652846	-0.345771184418273	0.729514682422815	0.987046386882497
ENSG00000168389	53.3665806653265	0.514053407379193	0.631172796936491	0.81444163923769	0.415391992774965	0.942510127999625
ENSG00000131236	9892.7077615363	0.353461028727277	0.219295204116052	1.61180464548702	0.107004456982123	0.659956877542415
ENSG00000131238	1207.86927498502	-0.252562950838447	0.323074748201499	-0.781747729416864	0.434362845457961	0.945492857682845
ENSG00000117000	332.36175761274	-0.161872397976984	0.338547177390917	-0.478138377122167	0.632551718852175	0.980603282179517
ENSG00000259943	66.9806916820829	-0.852669177605112	0.639160730452273	-1.33404500148462	0.182189108698381	0.782159310071923
ENSG00000084073	1726.999383585	-0.253254980203694	0.239666203948187	-1.05669875865537	0.290649091719918	0.883280179982679
ENSG00000049089	70.9806042047543	-0.37397604541963	0.75672353192366	-0.494204329114689	0.621161882702146	0.979915046938207
ENSG00000084070	558.239807028596	-0.398471627958304	0.301864285341553	-1.32003568261625	0.186823104766713	0.788965181989997
ENSG00000187801	21.762145807473	-0.523779699469243	0.983247079619745	-0.532704047971143	0.594238463572732	0.977585930795459
ENSG00000260920	38.5714873366685	-0.670243664445803	0.743190334894705	-0.901846583541432	0.367138370097646	0.926593210354815
ENSG00000187815	79.7537146752113	0.214877338659817	0.589811430996184	0.364315317349634	0.715622563087324	0.985829073563221
ENSG00000164002	188.637358051004	0.0102432948004237	0.397772637717877	0.0257516325386082	0.979455440682771	0.997183634640908
ENSG00000117010	66.0614368843191	0.434890055004319	0.568273477759101	0.765283040692381	0.444103020561174	0.947443798305004
ENSG00000272145	21.8271214764746	-0.313645898856226	0.871120382707128	-0.360048857864544	0.718810596937934	0.986106302358906
ENSG00000066136	523.19031167999	0.210568065493734	0.277277106674119	0.759413815368509	0.447605051737969	0.948433179294548
ENSG00000179862	54.7854693487982	0.711699788219733	0.63235670106257	1.12547204295272	0.260389057629407	0.860771156886171
ENSG00000171793	729.433097253155	-0.283264044863454	0.428770294790679	-0.660642885724489	0.508841359365826	0.961262697831755
ENSG00000010803	668.929515097873	0.112090419721298	0.264288841351322	0.424120894201109	0.671477648223133	0.983928195602666
ENSG00000127124	127.902512614328	2.36658050130626	0.575812433437294	4.10998506437075	3.95684709351496e-05	0.00235344861199239
ENSG00000198815	776.723682881558	-0.429039330563205	0.268880586607969	-1.59565008383721	0.110566938917075	0.665554734419164
ENSG00000127125	637.206529087979	0.169541805911652	0.285158533734281	0.594552804334573	0.552142435648937	0.972919802356368
ENSG00000186409	44.5436378510265	-0.695827048955031	0.735325808366996	-0.946284002325875	0.344003750710325	0.910524567444474
ENSG00000171960	275.189353289047	0.0450080980231318	0.452451613705061	0.0994760470728948	0.92076030522285	0.996295481263157
ENSG00000065978	16900.5917366996	-0.192484594391696	0.280389681982577	-0.686489577757205	0.492404434317115	0.958936911176937
ENSG00000117385	1734.80401518366	0.237193631483056	0.385191227179398	0.615781499542268	0.538038739237299	0.96992770200033
ENSG00000164008	45.6461051026401	-0.340461764704312	0.596289256675125	-0.570967464016888	0.568021697948179	0.975074589682202
ENSG00000177868	245.488359484324	-0.0947540792947366	0.352127009501315	-0.269090631329099	0.787859939746887	0.993073381553927
ENSG00000164010	415.023039281533	0.114858224208365	0.372065501592429	0.308704310710815	0.757546464419024	0.988938578377656
ENSG00000228192	23.565959280187	-0.0753494546260733	1.01355557021638	-0.0743417103513993	0.940738488773628	0.996295481263157
ENSG00000164011	116.030850623785	0.51952295050452	0.4844410264198	1.07241732671568	0.283532628958446	0.877434730341173
ENSG00000117394	1078.72557243751	1.59261288213514	0.567667158982795	2.80553993116133	0.00502323569616244	0.103087533172237
ENSG00000227533	18.3000588464073	2.20004437645714	1.11456121862221	1.97391075492182	0.0483918916385741	NA
ENSG00000117395	905.375694877622	-0.0918593184684371	0.4135831093534	-0.222106068625605	0.824231313764893	0.993765073822284
ENSG00000117399	733.213996122586	-0.929605892543113	0.865117251486784	-1.07454323786227	0.282579276685056	0.87665180602246
ENSG00000066322	2190.31435795516	0.246337372863807	0.276940214492876	0.889496577139915	0.373736261951827	0.928749439522342
ENSG00000159479	585.615703713476	0.188573996675131	0.288224339983186	0.654261179628798	0.512943551800721	0.962449361153725
ENSG00000198198	933.875180931608	-0.203295272841961	0.279695830554579	-0.726844130779025	0.467321445420939	0.954668566254076
ENSG00000178922	476.126093628405	-0.00325023226047983	0.409851185145491	-0.00793027415383964	0.99367262301045	0.998680715136099
ENSG00000142949	1424.64727355383	-0.0693363520682111	0.23455957548132	-0.295602308820401	0.767533810213001	0.990922030482437
ENSG00000066135	521.730461763249	0.109742748016901	0.274074723670786	0.400411780214808	0.688853249049576	0.984751482962613
ENSG00000126091	54.1741611572416	-0.591806968935144	0.551761516043329	-1.07257746640066	0.283460739489909	0.877434730341173
ENSG00000117408	993.790458529339	0.243375175545243	0.262137673909515	0.92842502153754	0.353187144231842	0.916663437564488
ENSG00000132768	209.617696851535	-0.118800943224662	0.401093820934806	-0.296192404429915	0.767083149126839	0.990922030482437
ENSG00000117410	1666.98473634201	0.365430175324616	0.278737911150591	1.31101712650487	0.189851977477627	0.793529316310403
ENSG00000117411	1652.3068842496	-0.115078096552836	0.336821631040274	-0.341658866140566	0.73260763123498	0.987046386882497
ENSG00000159214	98.3010366899825	0.897603199402381	0.451066021076045	1.98995968985004	0.0465953761561565	0.444163558009923
ENSG00000196517	92.2625359369521	0.182822256302446	0.432639687071505	0.422573938003588	0.672606144823647	0.984005240768831
ENSG00000230615	35.2539894556644	0.671065708975854	0.915870574980441	0.732708012799937	0.463736535792984	0.951977170758902
ENSG00000178028	547.136116003092	0.419472453268485	0.311180106620402	1.34800536520217	0.177656656984393	0.777366576094443
ENSG00000117419	808.180972982145	0.115118629224398	0.261070691133081	0.44094811533523	0.659250559367	0.981759118964838
ENSG00000187147	1037.89674847062	-0.249116874395166	0.244744030849785	-1.01786700795193	0.308741162357603	0.892602225343087
ENSG00000126106	117.471195146946	0.391609337667445	0.488852344403155	0.801078980495767	0.423085923946835	0.943858719401319
ENSG00000198520	27.1487358965052	0.693469032878303	0.921127911632479	0.752847703473989	0.451541437077812	0.950067532393617
ENSG00000142945	493.411183737985	-0.850831688271003	0.83300773431569	-1.02139710499802	0.307066336381488	0.891868438195342
ENSG00000225721	24.9532175628304	0.610755605926911	0.811423940307867	0.752696063780396	0.451632575836196	0.950067532393617
ENSG00000142937	10080.3816189423	0.105245256679325	0.291597047216143	0.360927031614669	0.718153995426231	0.986063066328846
ENSG00000173846	671.602555623309	0.60806607588563	0.297774771088729	2.04203356000379	0.0411482024786208	0.419343546412146
ENSG00000222009	463.494819195963	1.07478703920751	0.378463673977691	2.83986842888088	0.00451321443712667	0.0955379975808766
ENSG00000117425	19.3201674881501	0.949275679775777	0.988621873915241	0.960200967450132	0.336954080047442	NA
ENSG00000070785	416.397201293603	-0.181780201144288	0.338281603826944	-0.537363542941229	0.591016520915624	0.976973761281853
ENSG00000126107	1104.02808016716	-0.453890206729955	0.257332510245803	-1.76382768852797	0.0777609942924658	0.574404734887507
ENSG00000126088	1695.76067982992	0.0606353223773612	0.265752895615663	0.228164296147701	0.819518516929968	0.993765073822284
ENSG00000132781	13.1643437279717	0.117061637580709	1.01275895535888	0.115586869867991	0.907979969478513	NA
ENSG00000132773	173.382487302579	-0.0119052089780949	0.472986289113054	-0.025170304620076	0.979919122929304	0.997183634640908
ENSG00000070759	41.8797380575446	0.057932288288866	0.694527051517373	0.0834125728613421	0.933523491653917	0.996295481263157
ENSG00000280670	34.1054728578129	0.90435910639174	0.656404307600313	1.37774706216951	0.168281395530291	0.766324186532478
ENSG00000132763	133.870827090898	-0.187655328279966	0.394689812418716	-0.475450144329765	0.634466160580392	0.980796760507872
ENSG00000117450	7690.76925990243	0.403275408643906	0.329917139752827	1.22235361565646	0.221573931973756	0.831049153789717
ENSG00000117448	1253.17869064301	0.373128290620972	0.29968611825565	1.24506364456518	0.213108356448476	0.823137409144583
ENSG00000132780	1129.04964420996	-0.273931691909852	0.465646293387029	-0.588282771279721	0.556342507820811	0.973110733913773
ENSG00000159592	1365.84575634609	-0.09602890670384	0.276838393814111	-0.346877127051679	0.728683630974483	0.987046386882497
ENSG00000159596	376.140219235634	-0.568985443702774	0.336124865202005	-1.69277998329825	0.0904973541380908	0.616893481443439
ENSG00000197429	231.44833986041	0.0180618864378162	0.403750325722611	0.0447352863567106	0.964318307396148	0.996815319002146
ENSG00000230896	33.5291741152379	0.235392730633024	0.681312023662413	0.34549915817963	0.729719143031848	0.987046386882497
ENSG00000086015	2549.43630179926	0.180444046243235	0.250319083261202	0.720856132470516	0.470998035132472	0.95598589803378
ENSG00000117461	245.420985483476	2.00194790149116	0.337068911202347	5.93928373385158	2.8627004132035e-09	5.27129026770979e-07
ENSG00000117472	13.5031480959127	0.403839323541967	0.991460282369931	0.407317701700215	0.683774663185179	NA
ENSG00000085998	1609.00472119325	0.105729892850168	0.237678783593834	0.444843629925541	0.656432761875782	0.981759118964838
ENSG00000171357	78.3413538835385	0.130559535014605	0.470862615783075	0.277277342983529	0.781567155448014	0.992523766741901
ENSG00000085999	146.607560609857	-0.599854778093321	0.918447200476969	-0.653118413101813	0.513679942501132	0.96266412169455
ENSG00000132128	2197.47811823792	0.066353929553068	0.263744545050787	0.251584083152472	0.801362562783918	0.993502141533627
ENSG00000173660	1652.20004705191	0.0989272312324533	0.257341266550926	0.384420394592549	0.700666886955184	0.985436115253755
ENSG00000117481	285.02078019102	0.00399589299200766	0.312152697032633	0.0128010843090358	0.989786491413174	0.998033320672516
ENSG00000117480	46.710723098604	1.16276170210488	0.615633468369676	1.88872399218988	0.0589288220495626	0.502628035028886
ENSG00000079277	662.098369730291	0.558704757632292	0.283060098312502	1.97380259868163	0.0484041932517786	0.454079995680982
ENSG00000142961	291.968965999312	0.2314378147072	0.492575249987942	0.469852707201317	0.638460254643171	0.980796760507872
ENSG00000123472	742.263178012125	0.24330737309372	0.293153233750023	0.829966533138067	0.406557705713336	0.938498362313119
ENSG00000159658	1667.88875342048	-0.617600664301154	0.232809195329747	-2.65281903245443	0.00798226541250191	0.145206344009534
ENSG00000123473	229.473665063784	-0.300556085429612	0.554566331775085	-0.541965979917273	0.587841942201581	0.976393472713381
ENSG00000162368	3368.49326488892	-0.0866063162627765	0.221393565704425	-0.391187142170165	0.695658911665484	0.985001991626106
ENSG00000237424	25.9487184359772	1.34733876633132	0.768367902883226	1.75350735145958	0.0795149587562289	0.580456462334534
ENSG00000132122	126.258425483729	0.342624499191113	0.561891182618171	0.609770200690159	0.542014044044327	0.970921315626493
ENSG00000185104	720.900966019209	-0.206782090020274	0.254531678808722	-0.812402177159525	0.416560897378835	0.943025638091331
ENSG00000123080	793.577853080438	-0.285006140924354	0.506451614648688	-0.562750976955725	0.573604466464715	0.975727086836175
ENSG00000123091	4002.51615131227	0.104525124752725	0.250181179538219	0.417797713423754	0.676095022836224	0.984073149570096
ENSG00000085831	26.7570848073419	1.84382324192972	1.0594459347067	1.74036558311036	0.0817948448507917	0.587646341252989
ENSG00000085832	1306.13826861379	-0.160900625009576	0.325611000986108	-0.494149842979171	0.6212003592699	0.979915046938207
ENSG00000117859	1406.59624268958	0.265586073378081	0.398726686052299	0.666085523413512	0.505356437112763	0.960277244510851
ENSG00000078618	3252.44395141066	-0.270765906041163	0.223585623278356	-1.21101662115399	0.225889034605108	0.834785864497128
ENSG00000169213	2868.125773037	-1.10773956273849	0.463447602201885	-2.39021532849779	0.0168384972083354	0.241311072587667
ENSG00000117862	143.376190137655	-0.339596634118299	0.39599878859397	-0.857569881271779	0.391130012072441	0.932746568623839
ENSG00000198841	106.387447140915	-0.391838948325585	0.416106960186781	-0.941678428425464	0.34635730246247	0.911098966185767
ENSG00000134717	714.423737477156	-0.0525417675344686	0.263769590409577	-0.199195697475523	0.842109664901867	0.993765073822284
ENSG00000157077	606.789080219875	-0.328554149661084	0.322951721821274	-1.01734757073972	0.308988113939169	0.892632329157598
ENSG00000154222	1302.06965563387	0.246941937028667	0.244475043869198	1.01009057251991	0.312451898534153	0.892958026622315
ENSG00000085840	57.765973236376	-1.07720875353244	0.881512234892997	-1.22200091035968	0.221707282723599	0.831049153789717
ENSG00000134748	360.263045754718	-0.0583884422093463	0.301146053311371	-0.1938874561606	0.846264005857141	0.993765073822284
ENSG00000134744	566.29771506278	-0.27826993858585	0.288864115267855	-0.963324704862765	0.335384599169108	0.905468321877475
ENSG00000116157	303.900484437075	-0.0907915741810565	0.332487911704661	-0.273067293531273	0.784801487581463	0.992692053021367
ENSG00000162377	415.719918607887	0.0490764403535281	0.308864802393972	0.158892952428191	0.87375321330325	0.994192618862413
ENSG00000162378	1053.56407895473	0.0138665672495861	0.313090391879273	0.0442893413827052	0.96467376768352	0.996815319002146
ENSG00000203995	17.6433842871102	1.31072446752129	0.992319158451662	1.320869859619	0.186544761111	NA
ENSG00000121310	909.770218415778	0.739028279389765	0.39722238112238	1.86049002904013	0.0628162278558871	0.516437758311214
ENSG00000116171	3140.82253011841	0.387889411423529	0.315298412882691	1.23022950822098	0.218611172846343	0.827965546481857
ENSG00000174348	6525.25703173169	1.18041323903352	1.37434250397256	0.85889306022445	0.39039951851103	0.932746568623839
ENSG00000157184	317.8836039447	0.353207249659123	0.437471570630394	0.807383321275375	0.419445673078409	0.943858719401319
ENSG00000162384	656.635896477699	0.125320184465438	0.283862139252359	0.441482561906664	0.658863683100994	0.981759118964838
ENSG00000162385	385.525088790306	-0.18476172944578	0.364525761108551	-0.506855068031145	0.612256514302445	0.979915046938207
ENSG00000157193	382.673670870743	0.328977259234345	0.448408798394949	0.733654782002268	0.463159163951489	0.951840969355305
ENSG00000174332	290.299929736708	0.751608405979441	0.587596147170641	1.27912412223692	0.200853350318203	0.808828860089062
ENSG00000058804	346.862934949009	-0.592389217931374	0.390346029918743	-1.51760021244405	0.129115213283546	0.703763201113759
ENSG00000058799	332.231502489636	0.0531097832709087	0.301180396104023	0.176338778877777	0.860027798202702	0.993765073822284
ENSG00000081870	354.076392315365	-0.314486868616804	0.423576087895046	-0.742456615479974	0.457810728281465	0.951840969355305
ENSG00000116212	620.02775020925	-0.182856716694265	0.276172871188266	-0.662109626870671	0.507900966592303	0.961262697831755
ENSG00000116209	4671.08566228313	0.335042154556026	0.285338889214613	1.17419029518976	0.240318812367977	0.849648994174209
ENSG00000116205	220.038159923547	-0.287314115753994	0.359956613330893	-0.798190962781056	0.424759681001707	0.943858719401319
ENSG00000215883	190.614764192059	-0.070495657016158	0.390080440939494	-0.180720819650357	0.856586716144116	0.993765073822284
ENSG00000116221	1274.67111287854	0.0121396714459824	0.246928340395343	0.0491627304769728	0.96078961210317	0.996815319002146
ENSG00000157216	1137.34759937389	0.315506936512922	0.324770461745451	0.971476700243173	0.331310950245005	0.903441293609741
ENSG00000162390	63.8077764205412	-0.450230315020418	0.580730655534796	-0.775282500982836	0.438172747258081	0.94644672285922
ENSG00000243725	15.900162729643	-0.224653988429147	0.970821838535996	-0.231405989762165	0.816999412280896	NA
ENSG00000162396	68.7343498605883	-0.0558281752046579	0.637769903251704	-0.0875365471465727	0.930245036491309	0.996295481263157
ENSG00000116133	7822.03982506265	1.01021693858054	0.719124044902793	1.40478815267135	0.16008428306701	0.756877282146417
ENSG00000169174	712.310562475858	-1.942312646291	1.85997349586416	-1.04426899125709	0.296360955177998	0.887651872938286
ENSG00000162402	1350.50219323837	-0.653730674704352	0.282739592124559	-2.31212993480006	0.0207705239628538	0.275394964507337
ENSG00000162407	5092.38345495233	-0.792155599643729	0.454964114250012	-1.74113864112022	0.0816592794982185	0.587300179248289
ENSG00000162409	111.394159703075	-0.376320710411869	0.494191962946769	-0.761486909192013	0.44636629494882	0.947762371896813
ENSG00000173406	114.291955254836	-3.78750580789198	2.71303904107803	-1.39603807779596	0.162703028928735	0.76093902564203
ENSG00000162600	181.812872015232	0.122115709445871	0.428023088920042	0.285301687238379	0.775413020322842	0.992522925115556
ENSG00000184292	127.65546564463	3.28035916925225	1.13071821405544	2.9011287944915	0.00371821020330393	0.0841417197858777
ENSG00000162601	929.348163454846	-0.148258445595883	0.253963498602328	-0.583778560351443	0.559369304451761	0.973602698091802
ENSG00000177606	6672.88348445584	-0.246805648264936	0.395240252085151	-0.624444618084505	0.532335630683678	0.967880326984891
ENSG00000232453	16.9361310583123	-0.73441536622816	0.987626898140284	-0.743616205280632	0.457108696503944	NA
ENSG00000237352	45.270633609551	-1.84108366036608	0.621597676445193	-2.96185737194982	0.00305789398387657	0.0723665685409664
ENSG00000172456	127.90643105585	0.00875838874307293	0.449055310484102	0.0195040311039435	0.984439021299798	0.997580035454811
ENSG00000162599	87.2768314806302	-1.24127485700066	0.64652962976445	-1.91990405366711	0.0548700198049479	0.48333080355053
ENSG00000162604	509.362420668022	0.0620433198866265	0.275739853516308	0.225006719541748	0.821974046855594	0.993765073822284
ENSG00000132849	196.352371622576	0.0358754276281967	0.3833152103646	0.0935924968750208	0.92543287007824	0.996295481263157
ENSG00000240563	82.6311438752382	1.54470760749953	2.94785972870914	0.524009874844333	0.600271671618277	0.978378061586911
ENSG00000162607	721.714701232693	-0.721882775745439	0.405410905927531	-1.78062002080053	0.0749745468295244	0.561140233008055
ENSG00000116641	1717.33192093258	-0.633208229334107	0.30535864253308	-2.07365419259588	0.0381114383237648	0.40366016727946
ENSG00000125703	199.158231497623	-0.0716148538549626	0.340657609445629	-0.210225316767488	0.833491821120201	0.993765073822284
ENSG00000088035	135.954585521038	-0.24011527741287	0.446062372966811	-0.538299780400297	0.590370102941621	0.976973761281853
ENSG00000142856	166.454718316289	0.0122706653479803	0.386357969678583	0.0317598349483731	0.974663577533118	0.997183634640908
ENSG00000203965	135.174490556754	-0.111132927520649	0.489970177964553	-0.226815697196757	0.820567057187141	0.993765073822284
ENSG00000116652	19.3572861640263	-0.436094709980518	0.859103572783594	-0.507615989266022	0.611722675172362	NA
ENSG00000079739	899.936087410353	-0.0873606423914169	0.358171069629666	-0.243907589972982	0.807302390735431	0.993765073822284
ENSG00000185483	159.941401350213	-0.759259196102945	0.870007582185458	-0.872704113906326	0.382824374795344	0.930312672303881
ENSG00000158966	432.267797251748	-1.28268351823682	0.378742590756449	-3.38668940209487	0.00070741427244294	0.0239522988669471
ENSG00000162437	224.249789090732	-0.498221482639395	0.429430895525038	-1.16019012099782	0.245971408247204	0.851932931227514
ENSG00000162434	4575.46549971243	-0.861685888096784	0.342709975495447	-2.51432975317123	0.0119258866853442	0.193141890149875
ENSG00000162433	495.983902629756	-0.800148073223603	0.359810787663598	-2.22380234461368	0.0261617455929495	0.32086330680696
ENSG00000116675	719.965073383235	0.548165180337462	0.540638541401048	1.01392175799548	0.310620088254373	0.892925618699696
ENSG00000213625	3994.38690806242	0.254755823398685	0.322093107740688	0.790938450020435	0.428979909611585	0.94484819836343
ENSG00000116678	521.668178448115	-1.53441983247877	0.738464625036435	-2.07785150494252	0.0377230382938042	0.401165411982054
ENSG00000184588	752.758542899568	1.85266260340131	0.387279905838082	4.78378189901721	1.72027342593266e-06	0.000150155294749265
ENSG00000118473	921.392510396334	1.07182498408689	0.392608850184277	2.73000719057609	0.00633329441364643	0.123738580680575
ENSG00000152763	84.3248026455934	0.0990556736691378	0.557275161800803	0.177750024510414	0.858919296874039	0.993765073822284
ENSG00000198160	949.919781015823	-0.18409602628472	0.25759277220023	-0.714678539744199	0.4748077013226	0.956458209962744
ENSG00000116704	596.093233222001	0.0334782093136642	0.467462780584813	0.0716168446005087	0.942906834444898	0.996362368731922
ENSG00000142864	4165.93255031054	-0.145155882778691	0.257472266650051	-0.56377288578417	0.572908706881804	0.975727086836175
ENSG00000116717	2589.66937638813	-0.692135766368969	0.556199952526422	-1.24440098066368	0.213352022176311	0.823137409144583
ENSG00000172380	4755.79863104606	-0.51008352411146	0.32442161865411	-1.57228586130476	0.115884270520044	0.676714859051556
ENSG00000162595	24.771418009182	1.47385977208733	0.812727383250563	1.81347374588576	0.0697587843495238	0.542649062052256
ENSG00000116729	831.416521842912	0.253871618520253	0.342835634139607	0.740505342034758	0.458993420952282	0.951840969355305
ENSG00000024526	370.554636821325	-1.23002103036808	0.82500766722842	-1.49092072622826	0.135982309089994	0.717389976437382
ENSG00000066557	346.845976867268	-0.27311711625215	0.294607957594591	-0.927052746579189	0.353899148647455	0.916663437564488
ENSG00000116754	3767.32775294921	0.0082646657496997	0.224185546970365	0.0368652924391785	0.970592413546471	0.997183634640908
ENSG00000118454	703.951177521837	-0.285804814533205	0.277270074701372	-1.03078132337586	0.302643378457029	0.890677921092569
ENSG00000197568	111.859872841664	0.350313383297852	0.552752444074397	0.633761798890755	0.526236287243148	0.964963216035361
ENSG00000116761	36.7488696074083	-0.086208275710832	0.669140088746325	-0.128834420715023	0.897488668695735	0.995922911914916
ENSG00000050628	473.665119271275	1.40343302818432	0.754758699899131	1.85944597706774	0.0629639499582628	0.517335828446802
ENSG00000132485	1573.62355062956	0.134944670532463	0.239331920180014	0.563838999958571	0.572863707298076	0.975727086836175
ENSG00000172260	793.618979859547	0.998089162519043	0.288180632820413	3.46341512526633	0.000533364831577262	0.0194295123741506
ENSG00000254685	198.110829860295	-0.0484748868448502	0.400470025653458	-0.121044981495812	0.903655407024643	0.996096403331838
ENSG00000116791	951.389411895271	-0.360400698041139	0.241688837805443	-1.4911764288066	0.135915180456198	0.717389976437382
ENSG00000162623	477.141955860548	-0.386115376095332	0.467802842660786	-0.825380568230777	0.409155563430301	0.940295827201385
ENSG00000117054	580.189045204984	0.0335804690896127	0.293257616521821	0.1145084294413	0.90883476462528	0.996108291151754
ENSG00000137955	935.807120684569	0.0908045302271653	0.302464698568996	0.300215300022696	0.764012935316267	0.989785317694513
ENSG00000117069	239.223863851704	-0.135730708949063	0.636200422318011	-0.213345832834447	0.831057226921362	0.993765073822284
ENSG00000142892	1531.30879065569	-0.185181323296939	0.28992636523584	-0.638718466139855	0.523006097517002	0.964348244388486
ENSG00000154027	2797.43308463066	0.221690840918831	0.328966833868727	0.673900278370604	0.500374715138156	0.959739413010683
ENSG00000036549	1034.60516277583	-0.12344492594832	0.323997972185415	-0.38100524245774	0.70319935850452	0.985436115253755
ENSG00000077254	1488.12492700426	-0.249112019090921	0.293189810976908	-0.849661242527083	0.39551345227497	0.934357087079113
ENSG00000180488	487.577762454295	-0.256076299225182	0.353912996670904	-0.723557206528083	0.469337621482272	0.955489415545479
ENSG00000219201	24.0380826264256	-1.25168064956947	0.804301609584204	-1.55623292885929	0.119652713808016	0.685301421904836
ENSG00000162614	1593.51762280378	1.82622197048818	0.351979495442933	5.18843283240137	2.1207122582078e-07	2.40410329532116e-05
ENSG00000162613	1274.1390491875	-0.0583671784881854	0.335813911642749	-0.173808101643742	0.862016277118023	0.993765073822284
ENSG00000162616	883.346405205493	-0.0954101808670757	0.413125693954487	-0.230947099788925	0.817355899295042	0.993765073822284
ENSG00000122420	1033.39477745392	-0.258811933473393	0.600333039948399	-0.431113925523137	0.666385535664224	0.982899089964483
ENSG00000137959	103.136955038052	-2.243947782716	1.19620245747667	-1.87589297170438	0.0606699779374116	0.510022416156777
ENSG00000137965	405.195551996125	-0.545915820783122	0.647567230862765	-0.843025704150886	0.399214068287954	0.934884234481999
ENSG00000162618	562.895843343632	-0.584127668931737	0.358307790851125	-1.63023993294759	0.103050797148125	0.651667924895881
ENSG00000117114	1091.57744484783	-1.01701094246361	0.588939694785389	-1.72685073101451	0.0841944747672648	0.593925007186658
ENSG00000137941	548.354051989718	0.626500236598657	0.485552015737689	1.29028449330363	0.196951898870535	0.805486381314365
ENSG00000142875	797.210912996896	0.261794523189495	0.281985253184796	0.928397922347843	0.353201195863815	0.916663437564488
ENSG00000117133	471.741580597535	-0.384811657661128	0.309614296121569	-1.24287431969883	0.213914150215442	0.824036599343515
ENSG00000174021	345.026088590935	-0.214008792206076	0.332997694523579	-0.642673495119115	0.520435982833664	0.96358150229863
ENSG00000117151	500.086930091354	0.264903575576014	0.369957467356097	0.716037920437582	0.473967934371997	0.956085484047273
ENSG00000117155	417.083138140705	-0.740159465781525	0.546906189285795	-1.35335726726388	0.175941522240448	0.776175235299018
ENSG00000162643	70.0592012403307	-0.632166282780779	0.684315200699595	-0.923794009156158	0.355593574911901	0.917871347627931
ENSG00000055732	241.52379716481	-2.20783287016725	0.556830580762535	-3.96499931297558	7.33961584855863e-05	0.00397819017081956
ENSG00000280099	26.727029904375	0.379556343201768	0.732129256031738	0.518428050886843	0.604159647546569	0.978378061586911
ENSG00000097096	85.2103644982663	-0.0978711984554521	0.58483675973039	-0.167347891231343	0.867096323650234	0.993765073822284
ENSG00000162642	398.138796906934	-0.169026824146723	0.292711398244388	-0.577452142829097	0.563634058758197	0.973925491541157
ENSG00000142867	593.853412726705	-0.316659887554756	0.414683781637389	-0.763617728922063	0.445095081006522	0.947443798305004
ENSG00000153904	4558.38530466913	0.717015562536373	0.308458983005697	2.32450861229459	0.0200982505213199	0.270431114622205
ENSG00000282057	69.1854976289902	0.0611693588241793	0.525949616131486	0.116302696965724	0.907412648249894	0.996108291151754
ENSG00000142871	29012.026573614	0.0789244271475826	0.549278486449324	0.143687453804663	0.885747278799273	0.995047660457122
ENSG00000117174	844.25878900663	0.123625342754767	0.322082800767893	0.383830935585588	0.701103757777647	0.985436115253755
ENSG00000171502	94.1338418614246	1.04786770084416	0.938973816441425	1.11597116181091	0.264434478941304	0.86234491252168
ENSG00000285210	14.6379475874999	0.807669940861661	1.04958825933836	0.76951121897152	0.441589887020441	NA
ENSG00000122417	882.717522474205	-0.0660194248376839	0.353441102242323	-0.186790456511253	0.851824929825033	0.993765073822284
ENSG00000137975	186.159255232517	-0.0671974422467541	1.23293628275123	-0.0545019586063334	0.956535248168739	0.996815319002146
ENSG00000097033	2569.12304638994	0.0461870226659546	0.262688989181561	0.175823976520127	0.860432232529297	0.993765073822284
ENSG00000183291	2574.93624160028	-0.0682198385796613	0.248889681286145	-0.274096693069529	0.784010315105778	0.992692053021367
ENSG00000153936	609.583794442524	-0.0880210975689957	0.319890421756995	-0.275160153547395	0.78319319859727	0.992692053021367
ENSG00000143013	724.939609110604	-0.0769470710401562	0.261091119783744	-0.29471347437588	0.768212769060599	0.990922030482437
ENSG00000065243	1265.55709712003	-0.516107417115551	0.242758515397084	-2.12601158921798	0.0335022945725345	0.373259626313086
ENSG00000241975	13.0133139111795	-0.484555734953966	1.01465843804273	-0.477555516996114	0.632966597897452	NA
ENSG00000137947	443.393778709995	-0.00638824623197415	0.315138983267047	-0.0202712027745574	0.983827027922289	0.997580035454811
ENSG00000137944	464.982196649547	-0.0804560001972439	0.440992748963741	-0.182442909517905	0.855235153910311	0.993765073822284
ENSG00000213516	290.931956570056	-0.0677252723149822	0.518508523376078	-0.130615542969311	0.896079446556991	0.995746787652784
ENSG00000117226	840.321539177718	-0.539438569806741	0.278672055269664	-1.93574690969548	0.0528987060768407	0.473727119976611
ENSG00000117228	891.643254308968	0.874210834092149	0.449085341689466	1.94664744746144	0.0515770160595367	0.468124904618182
ENSG00000234518	17.2525144642572	-0.0728324786528994	0.947707186190732	-0.0768512465813902	0.938741882372731	NA
ENSG00000162645	653.713033238274	0.174292142743185	0.557069116622219	0.312873461375857	0.754376800811237	0.988144800088947
ENSG00000162654	24.8530835000006	-2.11792514665782	1.61854861200518	-1.30853354106799	0.190692405787429	0.795310989325045
ENSG00000154451	72.6135628039844	-0.880375168984514	0.921374675508667	-0.955501808749499	0.339323991098905	0.908255126553574
ENSG00000197147	59.8410907943207	1.08314842541087	0.567758146729124	1.9077637752112	0.0564217547057473	0.491015979295229
ENSG00000171488	112.658315303931	-0.493882104536438	0.615335420946489	-0.802622582293028	0.422192911902671	0.943858719401319
ENSG00000171492	358.333476155074	-0.266201347546648	0.416693121611823	-0.638842672797062	0.522925284738099	0.964348244388486
ENSG00000162664	804.915122113481	0.0562530566612405	0.3116124632701	0.180522486395165	0.856742402785481	0.993765073822284
ENSG00000233593	9.28647296316541	-1.07960586175079	1.38053986148332	-0.782017160004929	0.434204488871494	NA
ENSG00000122482	509.808792263457	-0.416744806452808	0.307588068615163	-1.35487962302665	0.17545591283702	0.775815256695798
ENSG00000097046	133.277263715802	-0.518549818283346	0.81573525305134	-0.635683962834336	0.524982431255758	0.964624672144962
ENSG00000069702	2001.01802523364	-2.09394901844531	0.425585560345181	-4.92015992447432	8.6473526736058e-07	8.24380954883753e-05
ENSG00000172031	43.3339247944061	1.76718465391057	0.692361493127586	2.5524017026535	0.010698309282037	0.17886402160341
ENSG00000189195	87.7746215940133	-0.718997534450475	0.448138858303098	-1.60440792207353	0.108624165932915	0.660391695373243
ENSG00000174842	176.522174414905	-0.277617529748805	0.358022655870024	-0.77541888815436	0.438092177611295	0.94644672285922
ENSG00000122484	380.912118543195	0.120860779738972	0.356529310608904	0.338992548838573	0.734615343354005	0.987046386882497
ENSG00000067208	556.141996475898	-0.234355743400999	0.308714411858885	-0.759134443999086	0.447772136629186	0.948433179294548
ENSG00000122406	9946.26460329446	0.132339267295545	0.2570758265694	0.514786897942033	0.606701941934504	0.978378061586911
ENSG00000154511	795.144676021839	0.293837092776269	0.348416593288247	0.843349881827172	0.399032792861451	0.934841910093382
ENSG00000143033	173.651488715017	0.268824141357684	0.452513543026008	0.594068720153716	0.55246615107621	0.972919802356368
ENSG00000117500	1228.40202563447	-0.447209777767042	0.299741965757089	-1.49198253450256	0.135703724046652	0.717389976437382
ENSG00000122483	192.541724568129	-0.700274194171463	0.673494825472997	-1.03976180318781	0.298450579181273	0.887651872938286
ENSG00000223745	160.310584353211	0.219205878232282	0.363079342880653	0.603740979845103	0.546015864239733	0.9713139627506
ENSG00000117505	1486.36035636588	0.00284904015421144	0.239414504855257	0.0119000315203704	0.990505372667574	0.998033320672516
ENSG00000137942	412.236679131363	0.717789480326627	0.359256590343611	1.99798556135073	0.0457182255038646	0.442734257700567
ENSG00000137936	1396.21198217595	-0.0229163609534152	0.29459951840436	-0.0777881819954665	0.937996547364088	0.996295481263157
ENSG00000067334	969.863179522247	-0.314173521850267	0.255742130793957	-1.22847776733114	0.219267670353136	0.828618505731474
ENSG00000023909	953.993271745056	0.0582953861954555	0.351440019227652	0.165875776821232	0.868254710684154	0.993765073822284
ENSG00000137962	2990.64527145705	-0.278262492970218	0.591397535235827	-0.470516829021375	0.637985813594473	0.980796760507872
ENSG00000117528	878.668874533208	-0.19287032571662	0.288810664876876	-0.667808876790763	0.504255599533805	0.960157709095701
ENSG00000117525	2040.36536217567	-3.90131912723051	0.516067094785181	-7.55971300370251	4.03959670054739e-14	1.59706643672818e-11
ENSG00000143036	27.7358242184162	0.253044678407979	0.944732270940555	0.267848030803535	0.788816297782693	0.993434331186574
ENSG00000117519	4071.44411039515	0.492912818166151	0.355523726150986	1.3864414156056	0.165612157483001	0.763952855486101
ENSG00000235501	75.2760033439613	-0.129931005911805	0.834240332418551	-0.155747691477732	0.876231903473119	0.994192618862413
ENSG00000172339	182.919317209149	0.265399746436042	0.370828559136111	0.715693923505572	0.474180363703323	0.956085484047273
ENSG00000152078	84.5453386440406	0.965903176616923	0.776030436138877	1.24467177012123	0.213252426887367	0.823137409144583
ENSG00000122481	61.9673356370457	0.440942373914119	0.549532495101081	0.802395450396454	0.422324243995727	0.943858719401319
ENSG00000137970	35.7287211217956	0.186954845337877	0.739344084434464	0.2528658161658	0.800371905913578	0.993502141533627
ENSG00000117569	344.371184228162	-0.255243084926294	0.320250364889756	-0.797011066682656	0.425444604121633	0.943858719401319
ENSG00000188641	856.453291676354	-0.115689808892672	0.32618397744556	-0.354676553393798	0.722831918120781	0.987046386882497
ENSG00000225206	123.165496307463	0.285788629989484	0.48876351294073	0.584717603550208	0.558737615444608	0.973309061707037
ENSG00000259946	33.3043142714837	0.573717321291164	0.793212768236789	0.723283013417024	0.469506026679063	0.955489415545479
ENSG00000162627	1215.09552823733	-0.192123199096679	0.321452312273899	-0.597672475079218	0.550058494858432	0.972167336723053
ENSG00000117600	114.660896920581	-1.41316963754661	0.492122943180144	-2.87157844829298	0.0040842739464592	0.0897072065168375
ENSG00000099260	106.523947280394	1.24094202643789	1.06951730581945	1.16028232520005	0.245933878258669	0.851932931227514
ENSG00000156869	208.524224256181	-0.240745464611185	0.331137106554806	-0.727026539296464	0.467209698136925	0.95458774317625
ENSG00000162688	642.417883025375	0.532659199962198	0.308319802567353	1.72761916531728	0.0840565244659653	0.593468232501852
ENSG00000117620	480.213839068393	0.275978123804246	0.296889235071279	0.929565949866749	0.352595864120033	0.916663437564488
ENSG00000156875	74.0498830068276	-0.156171497548397	0.742964655946037	-0.210200439951668	0.833511236202428	0.993765073822284
ENSG00000156876	110.235324134464	0.469421014246933	0.713395129837326	0.658009838606516	0.510531809142646	0.961262697831755
ENSG00000122435	265.120865915609	-0.112062351320953	0.501380623235772	-0.223507543226808	0.823140512968517	0.993765073822284
ENSG00000122477	13.9150472683998	0.923086773309554	1.0215063297436	0.903652524151515	0.366179680746543	NA
ENSG00000137992	389.430574586787	0.147347532479362	0.349721783779976	0.421327864929524	0.673515685442046	0.984005240768831
ENSG00000224616	51.9194755698324	0.389317791512903	0.567864893623889	0.685581721786728	0.492976910948466	0.958936911176937
ENSG00000137996	812.710039301946	0.0318179292890438	0.322254328216535	0.0987354598621997	0.921348313514374	0.996295481263157
ENSG00000079335	47.5513602102417	-0.206150454684394	0.635746469801926	-0.324265197648086	0.74573726561832	0.988144800088947
ENSG00000162694	432.974369546285	-0.210250429854331	0.273277788437646	-0.76936523475381	0.441676520779971	0.947228269227585
ENSG00000162695	898.804256974969	0.332946639206774	0.334757172154528	0.994591503637993	0.319934981482117	0.896463191922531
ENSG00000117543	380.652144241472	0.0268199805502532	0.307026469552194	0.0873539685010575	0.930390157265901	0.996295481263157
ENSG00000233184	105.828266498667	-0.200072531993927	0.423929692075649	-0.471947437827083	0.636964306775036	0.980796760507872
ENSG00000170989	283.617145844518	-0.815084136267116	0.505004472777552	-1.61401369731264	0.106524455284958	0.658951554505479
ENSG00000060718	3145.90577117976	5.36040671147973	0.571056090899925	9.3868304653441	6.18329316088599e-21	8.31158266686294e-18
ENSG00000185946	257.701703341269	0.409665210483572	0.324059316278341	1.2641673604338	0.206169963312832	0.814449365904426
ENSG00000240038	83.874873707296	1.07499640852878	0.636624748499317	1.6885872110106	0.0912985632156664	0.618491530323135
ENSG00000198890	226.604231611142	0.409553008166192	0.331143541775518	1.2367839214688	0.216167312803195	0.824154749697029
ENSG00000162631	385.453220161237	-0.0312777213341559	0.592841666057407	-0.0527589795470401	0.957923945533125	0.996815319002146
ENSG00000134215	94.6543790459757	0.0457217997207546	0.755099116795872	0.0605507259957698	0.951717016428453	0.996616526263779
ENSG00000085491	1270.43491096585	-0.542005368879591	0.293252416907772	-1.8482554196648	0.0645654015930536	0.521881015161652
ENSG00000162636	558.09197733189	-0.0937989313567137	0.413541257726437	-0.226818798860362	0.820564645264442	0.993765073822284
ENSG00000162639	76.2374190838762	0.202023596601133	0.598826289648356	0.337365944170163	0.735841053963416	0.987046386882497
ENSG00000134186	1175.2808164562	-0.0718881398013278	0.273834592543289	-0.262523953360507	0.792917520654232	0.993502141533627
ENSG00000116266	1011.57846631644	-0.254160463478342	0.298772462760491	-0.85068235917742	0.394945825195691	0.93416536728497
ENSG00000121957	500.436123468622	-0.544424918210061	0.484975954628085	-1.12258125998755	0.261615378065037	0.860883784985054
ENSG00000121940	959.879176203351	0.363051588235689	0.272058137691445	1.33446325596569	0.182052081194119	0.781835167863052
ENSG00000085433	606.016992740588	0.0172518012439775	0.327708855253042	0.0526436834630435	0.958015810835054	0.996815319002146
ENSG00000244716	42.7369496604949	0.0515757251290606	0.596699027345348	0.0864350749129182	0.93112056550408	0.996295481263157
ENSG00000197780	991.837651284054	-0.185471921057422	0.286159439056201	-0.648141894844138	0.516893179227589	0.96358150229863
ENSG00000273382	65.7437153331923	-0.550217975652836	0.691296648309453	-0.795921659678777	0.426077570995923	0.943858719401319
ENSG00000215717	1035.15231605991	-0.167417950630996	0.335461835810665	-0.499067055501023	0.617732145416509	0.979915046938207
ENSG00000116299	49.6363356084868	0.858767975762607	0.710519972379853	1.20864720084673	0.226798414322178	0.835468425683399
ENSG00000031698	2617.69723193698	0.0814376803403357	0.238996393178689	0.340748574726179	0.733292867308158	0.987046386882497
ENSG00000134222	290.094692665802	-0.51746324758006	0.810062828858982	-0.63879396652348	0.52295697381573	0.964348244388486
ENSG00000134243	2368.32433998855	1.69912816204917	0.586054597705651	2.89926598767605	0.00374037437139812	0.0843592488260629
ENSG00000143106	1755.72755716948	0.268443790321022	0.492107560453143	0.545498203835424	0.585410915534081	0.975766046440886
ENSG00000143028	726.90213250218	1.13530877001233	1.70264528671047	0.666791127238114	0.504905561030255	0.960157709095701
ENSG00000162650	245.320956542854	0.61740511039592	0.926105691288801	0.666668087890397	0.504984167080104	0.960157709095701
ENSG00000174151	358.276069232423	0.173081313305159	0.327416555736632	0.528627249516308	0.597064053375145	0.978041101295035
ENSG00000181754	118.869128380534	0.614252196479079	0.883789824513762	0.695020670572921	0.487042347618826	0.958910458988844
ENSG00000065135	1767.79226010033	-0.248996925104057	0.275606860504764	-0.903449662493988	0.366287292579632	0.92601726290303
ENSG00000116337	1519.18407313809	-0.0583090996619866	0.251388249392386	-0.23194838980311	0.816578099591674	0.993765073822284
ENSG00000168765	454.524746342945	0.847402588867064	0.313175167213673	2.70584221733296	0.00681314087083565	0.131206646971021
ENSG00000213366	574.179820452428	0.51924084463114	0.307252994003192	1.68994559781489	0.0910383629990212	0.617737342469885
ENSG00000134201	200.689789469827	-1.56094873423485	1.26141852054131	-1.23745506254737	0.215918187572474	0.824154749697029
ENSG00000134202	1101.30672931599	1.45850707978499	0.285238914065169	5.11328226222235	3.16608657300141e-07	3.299111295681e-05
ENSG00000184371	7430.5132275362	-0.71203343269817	0.59432987353386	-1.19804415764002	0.230899826668571	0.839449392734897
ENSG00000168710	2609.34974157089	0.0825550133959792	0.305232835210898	0.270465703137536	0.786801998924268	0.992692053021367
ENSG00000143093	731.162403644896	-0.0964451617866652	0.280704316949289	-0.343582752252751	0.731160097611241	0.987046386882497
ENSG00000258634	238.38485592164	-0.0133326281657805	0.324183205883832	-0.0411268317537647	0.967194784048962	0.996815319002146
ENSG00000197106	74.4784474616088	1.43421272849373	0.990196301731737	1.44841252788508	0.147501713189569	0.735753983716055
ENSG00000116396	397.729812595373	-0.755645128829395	0.662721124420312	-1.14021584794111	0.254196386574035	0.8577962652564
ENSG00000162775	140.310776206875	-0.328019777602001	0.372927281413786	-0.879581071029349	0.379086296914294	0.930312672303881
ENSG00000224699	16.1329374349157	-0.37418949694104	0.921698887274136	-0.405978028299113	0.684758744444845	NA
ENSG00000168679	482.919208694328	0.846822112585635	0.604753876532502	1.40027562525285	0.161430797049952	0.759787385835243
ENSG00000273373	41.9089183686119	0.0652248165640058	0.627858019205617	0.103884659538999	0.917260881147026	0.996108291151754
ENSG00000134248	1266.06141013039	0.146867467378467	0.275668203083198	0.53276898001233	0.594193509302621	0.977585930795459
ENSG00000121931	352.553101961408	-0.502162837848859	0.545344493981535	-0.920817654511538	0.357145636100457	0.919200592064807
ENSG00000156171	651.374969484453	0.141519387802167	0.340040993234189	0.416183315006086	0.677275867977638	0.984073149570096
ENSG00000134255	713.848521604411	-0.0637510317625681	0.27175829285495	-0.234587254331168	0.814529103101691	0.993765073822284
ENSG00000162777	101.923690573226	-1.13556899403884	0.431074106873089	-2.63427790241449	0.00843164456077803	0.14966592151666
ENSG00000173947	110.118749682964	0.810815245956079	0.477752429705322	1.69714520647481	0.089669211315175	0.61488418452623
ENSG00000085465	35.3482054075552	0.41694870500604	0.68332892004599	0.610172777376345	0.541747360790799	0.97069688399759
ENSG00000260948	15.5218449252441	0.457622652412702	1.29686891083101	0.352867316496519	0.724187914324264	NA
ENSG00000116455	406.201832941999	-0.133833350790352	0.293162204738331	-0.45651638794915	0.648018689046104	0.981302441963076
ENSG00000116459	2288.06715222725	0.137636273651562	0.251066518119228	0.548206406344476	0.583550183744916	0.975766046440886
ENSG00000116473	1309.72879302962	-0.067580080851649	0.263909172344692	-0.25607325524625	0.797894272839963	0.993502141533627
ENSG00000197852	192.23922877087	-0.579957585425478	0.892218103341136	-0.650017729133359	0.515680769637644	0.963416387139571
ENSG00000064703	308.166439309444	-0.141475822443128	0.316737380587253	-0.446666011384012	0.655116225940276	0.981367446312637
ENSG00000171385	15.6210707523288	-0.304338500780549	1.11108442756997	-0.273911228731882	0.784152842208251	NA
ENSG00000143079	959.058997403476	0.112114923369395	0.244288697899458	0.458944373331337	0.646274112681515	0.981302441963076
ENSG00000134245	77.8247368655887	1.40971146025993	0.927363417260402	1.5201283919787	0.128478710123724	0.702608145436576
ENSG00000007341	298.684386064092	-0.509443213621366	0.363892245568992	-1.39998370348559	0.161518198594814	0.759802241881849
ENSG00000116489	4259.74530299268	0.053515033428218	0.249801014995599	0.214230648458978	0.830367196835218	0.993765073822284
ENSG00000155363	782.85129278056	0.149837258251535	0.264268555620726	0.566988599531226	0.570721927191725	0.975727086836175
ENSG00000155366	2562.62425293027	0.261950578199288	0.36583633555676	0.716032150826762	0.473971496863608	0.956085484047273
ENSG00000155380	861.47729947536	0.227201423063896	0.299948601291667	0.757467853110499	0.44876961824376	0.948633622964716
ENSG00000226419	111.583191400319	-0.270595796280011	0.562791300418663	-0.480810197454569	0.630651402003453	0.980603282179517
ENSG00000198799	299.327285073181	-0.117938770063779	0.339255821147066	-0.347639635673791	0.728110835766051	0.987046386882497
ENSG00000081026	264.417867363097	-0.48939662192204	0.31106584434273	-1.57328948459808	0.115651803073328	0.676203365337832
ENSG00000116793	829.134309051505	0.189353601510786	0.33740714175154	0.56120211483319	0.574659761420443	0.975727086836175
ENSG00000081019	246.174803383398	0.204119987121584	0.353746613841145	0.577023154808901	0.563923813829447	0.973951420467099
ENSG00000134242	59.4465816959109	2.47220845921696	1.09859585118554	2.25033478558025	0.0244277013571678	0.307205678100066
ENSG00000134262	280.672673700075	0.244566130771094	0.341513149053611	0.716125078781964	0.473914119556788	0.956085484047273
ENSG00000118655	181.143916738623	-0.0768291337291168	0.376600440680008	-0.204007020253058	0.838348012911282	0.993765073822284
ENSG00000163349	876.095881465762	-0.0945237659016586	0.276401531799847	-0.341979891667558	0.732366025055519	0.987046386882497
ENSG00000116774	4603.11102062695	0.340660102869345	0.66921677631891	0.509042981174468	0.610722097185577	0.979915046938207
ENSG00000197323	670.707210345592	-0.194026844482245	0.258812275251735	-0.749681769512376	0.453446389848359	0.950596751768816
ENSG00000116752	500.586699313562	0.105321836729015	0.30212139339588	0.348607675693487	0.727383864463979	0.987046386882497
ENSG00000175984	102.029720801087	0.16884607110036	0.463575033034255	0.364225980841129	0.715689267581417	0.985829073563221
ENSG00000213281	1208.24762743563	-0.355128303912043	0.331421622354305	-1.07153028033999	0.283931063012545	0.877434730341173
ENSG00000009307	10923.0573265221	-0.0952923530905169	0.253352416660433	-0.376125692214086	0.706823454741736	0.985436115253755
ENSG00000052723	539.370512785526	-0.108002925459675	0.268859748008639	-0.401707307470231	0.687899445957093	0.984751482962613
ENSG00000134259	217.110216000243	-0.431800540772841	0.408731610711473	-1.05644028858255	0.290767107575328	0.883280179982679
ENSG00000173218	694.611386059825	-0.310774774480976	0.423912088701286	-0.73311137559931	0.463490502531065	0.951840969355305
ENSG00000163393	524.06912953635	0.774334845200871	0.293845873171026	2.63517345622271	0.00840942970042258	0.14966592151666
ENSG00000163399	6402.38939738692	-0.39065282016699	0.300002537071782	-1.30216505493591	0.192859968207622	0.798990271887344
ENSG00000203865	32.5797256735897	0.285939246682854	0.72767419914103	0.392949546679524	0.69435674594179	0.985001991626106
ENSG00000116815	123.553300501208	0.0116797703543757	0.506640075399463	0.0230533882365439	0.981607686592152	0.997183634640908
ENSG00000134247	1096.68480133148	-0.430273455131751	0.553175532708649	-0.777824451173568	0.436672511199772	0.946350380491832
ENSG00000116830	337.722425040881	-0.381646890370068	0.34138722800996	-1.11792960912683	0.26359705800264	0.861557159543822
ENSG00000134253	57.1799739209457	0.875069532402416	0.635161981446861	1.37771081702507	0.168292590287448	0.766324186532478
ENSG00000198162	1081.13910555481	-0.147916930677713	0.31418707940126	-0.4707925321423	0.637788897963332	0.980796760507872
ENSG00000196505	301.9066632581	-0.145941711007049	0.350933550098555	-0.415867080722443	0.677507269294154	0.984073149570096
ENSG00000065183	488.863261418526	-0.306564610707018	0.273007425982413	-1.12291674705862	0.261472854207717	0.860883784985054
ENSG00000092607	746.140597864941	0.384632597381918	0.344460122858073	1.11662445623756	0.264154930340231	0.862256088789068
ENSG00000116874	203.547614168761	0.16880962704724	0.340996228057944	0.495048370501492	0.620565976937317	0.979915046938207
ENSG00000231365	232.877570021374	-0.260519070243753	0.338578403699587	-0.769449756384655	0.441626360564697	0.947228269227585
ENSG00000143067	217.278994744817	-0.838266760968085	0.534341468395675	-1.56878477630592	0.116698096860015	0.679071782680661
ENSG00000092621	571.118790948172	-0.922094938894092	0.713738913867333	-1.2919219072669	0.196384190184993	0.805386402577857
ENSG00000134250	4389.43853794635	-0.547049018550065	0.416889602706355	-1.31221554819008	0.189447417221447	0.793221637637408
ENSG00000265808	4784.47237852091	-0.388818610510416	0.476896044198025	-0.81531104155891	0.41489429008026	0.942510127999625
ENSG00000274642	28.0663304980339	0.299108929669607	0.93053414560206	0.321437887135331	0.74787857542442	0.988144800088947
ENSG00000223804	26.3906422429243	0.746204291876841	1.08169343013275	0.689848224173148	0.490289638595714	0.958910458988844
ENSG00000270231	437.723464360427	0.26674066139267	0.326116325347955	0.817931028469878	0.413396571630591	0.942510127999625
ENSG00000275131	483.289576583072	0.334179529691728	0.357183895552511	0.935595176190129	0.349481659145911	0.913422605918595
ENSG00000273136	273.659943954542	0.41469570734072	0.402676853321433	1.02984739232005	0.303081649452888	0.890677921092569
ENSG00000226067	27.5197488808202	-0.281250506219253	1.44182846989215	-0.195065163500546	0.845341934172617	0.993765073822284
ENSG00000223345	14.1475160219556	-0.00121651617344247	0.957873620862482	-0.00127001740829557	0.998986672990377	NA
ENSG00000188610	40.411430859662	-0.620684448941454	0.849010114306232	-0.731068380084783	0.464737386846801	0.953158369544506
ENSG00000171943	291.318167246022	-0.100801159384862	0.344185696410312	-0.292868531249755	0.769622643135997	0.99140082118199
ENSG00000231752	29.1722398843864	-0.321762292592446	0.950319707036997	-0.33858320543059	0.734923736204979	0.987046386882497
ENSG00000277702	21.0066719111469	-1.04894257547812	0.818772213792143	-1.28111647880666	0.200152756572204	0.807458989748969
ENSG00000273213	327.844817882543	1.77793743644855	0.839884374531575	2.1168835739326	0.0342697300791683	0.378205017835945
ENSG00000270872	36.2455513310649	-1.0121168201147	0.855507976925012	-1.18305947742603	0.236785576211212	0.845739576294786
ENSG00000266338	880.503562436289	-0.449085402563916	0.321599492369052	-1.3964120380158	0.162590452104079	0.76093902564203
ENSG00000196369	118.607341459766	-0.112136974078733	0.440748357544586	-0.254424031670701	0.799167987070701	0.993502141533627
ENSG00000215784	14.6569706406948	-0.702994228215953	1.51043385464049	-0.46542536507385	0.641626873170588	NA
ENSG00000272419	44.7453622330158	-0.551245491767735	0.841187089620391	-0.65531853563813	0.512262689228978	0.962077561101479
ENSG00000162825	148.010060770415	0.0414264486008087	0.441831184109141	0.0937608075001232	0.925299165567711	0.996295481263157
ENSG00000272150	42.5720018387509	0.0473291892883896	0.643718311277754	0.0735246900067876	0.941388597458758	0.996295481263157
ENSG00000117262	138.229649536544	0.377817772566773	0.399902427983173	0.94477489039569	0.344773813688562	0.910599623018703
ENSG00000174827	19.3961135072232	0.722960406727127	0.88186526642655	0.819808234036329	0.412325436310564	NA
ENSG00000265491	2149.92061622182	0.28702369699574	0.327345204407834	0.876822672612432	0.380582962272102	0.930312672303881
ENSG00000186141	699.355957633141	0.0263509455876021	0.252503394535111	0.104358777576505	0.916884634732348	0.996108291151754
ENSG00000186364	77.6267899392496	0.741757023205661	0.473853070358622	1.56537346617652	0.117495366201426	0.679907573119582
ENSG00000131788	900.119091670677	0.0810500491798461	0.269325929977641	0.300936672479233	0.763462785159622	0.989785317694513
ENSG00000198483	58.9806538042519	-1.63037569095848	0.809558066754309	-2.01390827651808	0.0440191644355141	0.434771782640435
ENSG00000143127	62.3734087568792	0.436485706511466	0.527597159230226	0.827308674573431	0.408062128303458	0.939297198150436
ENSG00000131779	397.558067635095	0.331699019947739	0.304105866227827	1.0907353549676	0.27538934888669	0.87059821912862
ENSG00000265241	1015.86186681398	0.0709821182967734	0.343132720715664	0.206864906817186	0.836115363980366	0.993765073822284
ENSG00000271601	1282.25236620394	0.179361160470004	0.32169752527427	0.557545975266939	0.577154456304984	0.975727086836175
ENSG00000272031	121.363376689369	0.932235303649561	0.46338102753461	2.01181155087307	0.0442398058622699	0.435976151320111
ENSG00000121851	279.672227458782	0.557083322542918	0.322024950940768	1.72993838184106	0.0836412848375675	0.592675883387761
ENSG00000265972	2272.05065359621	0.6318286288452	0.510115802164241	1.23859842444514	0.215494251868475	0.824154749697029
ENSG00000233396	15.721936952314	-0.457891180010484	1.0096329587463	-0.453522417274356	0.650172604902537	NA
ENSG00000271425	286.362986473115	-0.316601427572449	0.464641931696249	-0.681387980668567	0.495626026128218	0.958936911176937
ENSG00000277406	30.5011483435196	-0.912541385005232	0.768309858326086	-1.18772572695264	0.234941484508784	0.84340843968735
ENSG00000287978	16.7110017313726	0.624722779163732	0.908342146307861	0.687761524336444	0.491602969082356	NA
ENSG00000276975	24.2088503007989	0.472358171833125	0.875842731265235	0.539318481470709	0.58966711860469	0.976973761281853
ENSG00000268043	317.985548077427	0.197654896343676	0.343546366223122	0.575336885430206	0.565063480107584	0.974178233433345
ENSG00000131791	772.026707697262	0.0900445345478888	0.412029354113331	0.218539125062244	0.827009077532878	0.993765073822284
ENSG00000180867	70.3152541962331	-0.25012351475091	0.50391757863457	-0.496357986614898	0.619641861401226	0.979915046938207
ENSG00000131781	45.1311068796737	0.737775427597482	0.6565780406022	1.12366753374939	0.261154094479793	0.86086886145461
ENSG00000131778	19.0985056171963	-0.320622914624683	0.84980210164841	-0.377291270523751	0.70595715878224	NA
ENSG00000116128	245.619503127255	-0.200298032893417	0.426966910695195	-0.469118397412315	0.63898500953631	0.980796760507872
ENSG00000162836	191.390090210735	0.797810837130961	0.485147906937977	1.64446929631494	0.100079301433937	0.644306634874384
ENSG00000188092	70.492179196224	0.364648007519928	0.512694461547061	0.711238437059762	0.476936493621037	0.956885636562229
ENSG00000263956	269.31473352826	0.0739284616930917	0.334249190941672	0.221177683287175	0.824954085125144	0.993765073822284
ENSG00000274020	32.7387367843214	1.21970352787873	0.931405317590751	1.30953034607288	0.19035476535116	0.79464247076096
ENSG00000270629	421.494222881407	0.351908840175581	0.399893351413923	0.88000672912245	0.378855664210551	0.930312672303881
ENSG00000178104	4101.73077995816	-0.340187990916678	0.421586246944884	-0.806923834403813	0.419710366052358	0.943858719401319
ENSG00000269713	649.34786949923	-0.0559238533199297	0.298149942081603	-0.187569559562831	0.85121409061284	0.993765073822284
ENSG00000274265	35.6453151377676	0.562900262974388	0.990370311521081	0.568373522939965	0.569781364959272	0.975727086836175
ENSG00000215861	317.262648765056	0.0814774520436812	0.516470493076464	0.157758193615949	0.874647342704313	0.994192618862413
ENSG00000286219	52.026008693027	-1.27549822964496	0.734551592189527	-1.73643110056164	0.0824876371256937	0.589041572698273
ENSG00000220323	98.1968893955366	0.00326717371566088	0.913069186169565	0.00357823236743654	0.99714498973153	0.999413662611492
ENSG00000261716	139.139000479617	-0.356491847429416	0.5900574347702	-0.604164656561362	0.545734176305482	0.9713139627506
ENSG00000184678	689.478797310192	-0.0248306696413789	0.749993114328181	-0.033107863481682	0.973588572037424	0.997183634640908
ENSG00000178096	113.425805337601	0.459047920204243	0.415149836252085	1.10574033787045	0.268838925172092	0.863793991104453
ENSG00000159164	740.868685659237	-0.546938580599823	0.321520570020027	-1.70109981008604	0.0889242465826554	0.612356415247978
ENSG00000143368	1468.39099047541	-0.0627746252594202	0.268412680531831	-0.233873545523405	0.815083151328002	0.993765073822284
ENSG00000014914	529.153182077947	-0.146227837717339	0.261545419501033	-0.559091564273262	0.576099231609161	0.975727086836175
ENSG00000264522	746.790492754806	-0.137566736518115	0.294319635744916	-0.467405907763975	0.64020949665359	0.981071778995363
ENSG00000285184	32.3951317919754	-0.592964803713416	0.849891158122912	-0.697694990759817	0.48536796151653	0.958910458988844
ENSG00000136631	669.913680920671	0.176296467025881	0.260746905485594	0.67612103275995	0.498963803854473	0.95971217054039
ENSG00000023902	1610.29577309231	0.465372079931594	0.246668011691741	1.88663327984808	0.059209667331063	0.504295927631443
ENSG00000143401	1097.15855016069	-0.292773286539067	0.415634054940945	-0.704401583697624	0.481182720022522	0.957816014609384
ENSG00000117362	2210.25544460922	-0.0182064351985446	0.279619500741489	-0.0651114645089673	0.948085252445747	0.996616526263779
ENSG00000118292	38.9343069956118	0.16083246792511	0.805384997899494	0.199696379178372	0.841718045736066	0.993765073822284
ENSG00000159208	206.761196517209	-0.159387028437193	0.380601508553646	-0.41877665972185	0.67537936417985	0.984073149570096
ENSG00000266472	994.102901268371	0.210857437654022	0.298210407600652	0.707076051941122	0.479519217336121	0.95722380692247
ENSG00000117360	813.359725295062	0.0126430858402676	0.278511134579695	0.0453952616987737	0.963792257712652	0.996815319002146
ENSG00000163125	836.343154965127	-0.0892226293197077	0.302589972097728	-0.294863140047785	0.768098430654468	0.990922030482437
ENSG00000143374	387.540705698979	0.0643536406638065	0.299772562066968	0.214674886254033	0.83002080394964	0.993765073822284
ENSG00000143369	10965.3225109855	0.79139090112083	0.372920002614971	2.12214656111627	0.0338254324528554	0.375459507044825
ENSG00000143382	2934.18435655665	0.794384824085295	0.549070183955052	1.44678193662456	0.147958007427412	0.736611679940471
ENSG00000143384	6329.99404787445	0.180916748717113	0.342675446051556	0.527953638936515	0.597531514133633	0.978041101295035
ENSG00000143420	2083.33310236166	0.0359652504393677	0.260602134045066	0.138008272922079	0.890233879269262	0.995047660457122
ENSG00000143457	463.462300137113	0.0788765923444032	0.325391082837481	0.24240551294947	0.808465963030057	0.993765073822284
ENSG00000163131	694.538396945872	-1.93755240766782	0.790336989201737	-2.45155222916341	0.0142241542081216	0.216535765419672
ENSG00000143387	108146.042647677	0.115706018427135	0.707219528369482	0.163606933612113	0.870040586027979	0.993765073822284
ENSG00000143437	1216.95440648839	-0.321364295219624	0.30675062645097	-1.04764022469238	0.294804397365484	0.887651872938286
ENSG00000143379	508.024173938623	-0.194789164338744	0.264283012632831	-0.737047615729146	0.461093393588276	0.951840969355305
ENSG00000143418	4341.21757366013	0.340980275013213	0.241563861989186	1.41155333502855	0.158081520888209	0.754324388988038
ENSG00000143409	275.815311887653	0.672310527431859	0.44558480552695	1.50882731882382	0.131342917443677	0.708471707976689
ENSG00000143363	171.935554321102	0.0781994855440933	0.364927354833892	0.214287815117856	0.830322619480884	0.993765073822284
ENSG00000143443	95.5706247477407	-0.203230345880506	0.52586647631186	-0.386467582618791	0.699150406558319	0.985093158861848
ENSG00000197622	1505.17017298714	0.195454304394657	0.237158069956311	0.824152028352496	0.409853180649821	0.940429407078662
ENSG00000213190	499.715044822073	1.1131188072137	0.900287296482215	1.23640399188471	0.216308433040553	0.824154749697029
ENSG00000143458	330.11324388811	0.429846117064181	0.371558052001054	1.15687471917029	0.247323548826681	0.854309337341195
ENSG00000143434	215.219118721506	-0.208175990792031	0.393937123161814	-0.52844979199008	0.5971871861759	0.978041101295035
ENSG00000163156	430.536232792165	0.381560625588445	0.300974911717856	1.26774894096865	0.204887621249517	0.814449365904426
ENSG00000163155	104.191505402446	0.0444615274928374	0.450005269485263	0.0988022374575627	0.921295291954019	0.996295481263157
ENSG00000163159	630.401924018234	0.0577933820159745	0.338550128833575	0.170708492166561	0.864452985066683	0.993765073822284
ENSG00000143398	2073.74453475423	-0.304569844418389	0.234244185017532	-1.30022371481961	0.193524304933188	0.799678360563144
ENSG00000159352	1890.18836379114	0.103993194121745	0.303934264296638	0.342156861985947	0.73223284722792	0.987046386882497
ENSG00000143373	525.230756480217	-0.0475997504323054	0.271053887843203	-0.175609915840205	0.860600411707635	0.993765073822284
ENSG00000143393	1416.71018659457	-0.272637104635764	0.299562051437331	-0.910118966429899	0.362759773129767	0.922601410977306
ENSG00000143390	704.048996158373	0.0444384036876056	0.26504021944079	0.167666642373623	0.866845540159263	0.993765073822284
ENSG00000143416	442.990626818121	-0.233704000671692	0.497196518520191	-0.470043517937869	0.638323926464065	0.980796760507872
ENSG00000159377	2741.60808506259	0.168078458181366	0.261705935254629	0.642241674870052	0.520716277710355	0.963583177998705
ENSG00000143442	1033.07851491298	0.0467831557135151	0.23878098329043	0.195924964663591	0.844668896964919	0.993765073822284
ENSG00000143367	256.925916122956	0.708384604084852	0.42854641484956	1.65299388709979	0.0983321076660649	0.638510973057357
ENSG00000143376	588.13938367736	-0.0789937981126789	0.355196165006288	-0.222394850775713	0.824006519948917	0.993765073822284
ENSG00000143436	612.62688841639	-0.067402095627433	0.284605402604812	-0.23682647978761	0.812791407942218	0.993765073822284
ENSG00000143450	23.3995518562781	0.595237060126062	0.902352086374401	0.6596505611437	0.509478099760053	0.961262697831755
ENSG00000182134	45.5996499889937	0.0636538482776919	0.719510344011082	0.0884682879231983	0.929504488057812	0.996295481263157
ENSG00000159445	237.651365394013	-0.170690617370373	0.318537969135737	-0.535856425007963	0.592057782058701	0.976996071482858
ENSG00000197747	4165.99243584088	-0.621954623845593	0.411424917853007	-1.51170869059468	0.130607986797003	0.707345913990861
ENSG00000163191	8300.85581115434	-0.224594334074273	0.30579163959983	-0.734468523626691	0.462663237178626	0.951840969355305
ENSG00000237975	127.919229972843	0.0657653791997404	0.671718262382632	0.0979061950265667	0.922006780704329	0.996295481263157
ENSG00000187173	44.8664904297129	-3.03524737781482	1.5793212888219	-1.92186820965288	0.0546223428681905	0.481780533355786
ENSG00000203786	28.798530525798	-2.93001222624052	1.48245370228659	-1.97646120193916	0.0481025657969266	0.452480538448067
ENSG00000197956	23537.7506268845	-0.508526529631803	0.231038784714057	-2.20104399467465	0.0277329094655207	0.334037427451192
ENSG00000196154	17654.4631543246	0.379489176211296	0.274632672820559	1.38180636817109	0.16703116319854	0.764411638203274
ENSG00000188015	149.465747163777	-2.09382039478509	0.389121568646271	-5.38089009578514	7.41184374027549e-08	9.48857176731268e-06
ENSG00000196754	71.7992706083169	-0.966241188769859	0.592858903394108	-1.62979957497162	0.103143863661907	0.651667924895881
ENSG00000285867	22.3291034696353	-0.0483191131647331	0.80953635152604	-0.059687391521885	0.952404613938945	0.996616526263779
ENSG00000188643	2549.44910437987	0.188171057174217	0.41916494269402	0.448918881347329	0.653490174928105	0.981361878837742
ENSG00000189171	718.635796623218	0.227314207316195	0.294192922430639	0.772670550460942	0.439717379685231	0.946769344502463
ENSG00000272030	12.7901371088814	0.264510682771693	1.00191236328005	0.264005807759216	0.791775443534811	NA
ENSG00000160679	1088.81762545343	-0.107892588722714	0.310302830479543	-0.347700949282274	0.728064783676035	0.987046386882497
ENSG00000143553	489.065126939121	0.343236383785263	0.36048547667785	0.952150380504784	0.341020721477499	0.909343490993959
ENSG00000143621	2028.7960221277	-0.214944479338632	0.248251584535818	-0.865833262416175	0.386581605541497	0.930926180882982
ENSG00000143624	1659.17092027434	0.110312123010879	0.277816498781511	0.397068293260848	0.69131710038147	0.984751482962613
ENSG00000143554	211.879301556197	0.147205941437543	0.514922524631784	0.285879786561693	0.774970195927086	0.992522925115556
ENSG00000143614	621.144899723305	-0.153020928830742	0.289335248347766	-0.528870677542956	0.596895164284225	0.978041101295035
ENSG00000198837	770.875290078752	-0.0728189625585114	0.24911083516695	-0.292315516945336	0.770045395871101	0.991450838106423
ENSG00000160741	791.036611104307	-0.16700538571037	0.249523997949598	-0.669295887700967	0.503306749523379	0.960157709095701
ENSG00000143570	21.4372739671065	-0.118658092677443	0.986343479088327	-0.120300985603025	0.904244723385414	0.996096403331838
ENSG00000143578	66.8762044386226	-0.277198859409558	0.489480005727017	-0.566312936516863	0.571181067818833	0.975727086836175
ENSG00000143543	135.639679585716	0.43707080089679	0.427053349134138	1.02345714366358	0.306091753004143	0.891680686453007
ENSG00000285641	14.5623217381491	-1.28774415321057	1.04237415974512	-1.23539531479316	0.216683415644	NA
ENSG00000143545	827.480684275464	-0.288593311587913	0.260284829795493	-1.10875963003553	0.267533890131804	0.863064853164422
ENSG00000177954	5721.37705714062	0.0356613642375693	0.252609602464967	0.141171847346995	0.887734185876426	0.995047660457122
ENSG00000143549	7322.63423520959	-0.342181676185223	0.278389842594832	-1.22914569366395	0.219017185761156	0.828270893705524
ENSG00000143612	3139.99559771592	-0.00778754580745847	0.281884148035668	-0.0276267603613988	0.977959838126063	0.997183634640908
ENSG00000143569	4065.51713187903	-0.10662765569329	0.237588327463815	-0.448791642382053	0.653581968296798	0.981361878837742
ENSG00000143575	1089.6684105227	0.0621729730919065	0.252462802797527	0.246265875221898	0.805476424224647	0.993765073822284
ENSG00000143515	4671.07291410046	-0.140191191388949	0.349736217799575	-0.400848365865525	0.688531767230882	0.984751482962613
ENSG00000160712	310.041552844591	-0.740427562542859	0.463725888019395	-1.59669231688849	0.11033430912333	0.66537181840996
ENSG00000160714	1701.93682175588	0.400448279057608	0.267562835474631	1.49665135050333	0.134484001134959	0.71593164101784
ENSG00000160710	3523.45785238595	-0.173406931673583	0.298282396291472	-0.581351544139185	0.56100354805914	0.973853610613915
ENSG00000163344	610.422019658011	0.265887521748079	0.292233680987995	0.909845575804802	0.362903955133106	0.922601410977306
ENSG00000163346	2714.39946782797	0.801246013438018	0.344806251294491	2.32375721272435	0.0201385101587553	0.270431422131857
ENSG00000163348	625.29752622007	0.101095932532539	0.256653266740014	0.393900821199939	0.693654264057283	0.985001991626106
ENSG00000271380	13.3996130095178	0.276026972139051	1.01924013073623	0.270816428646376	0.786532223664607	NA
ENSG00000160691	6359.9639377846	0.399050767500223	0.245616617841219	1.62468961183315	0.104228711946642	0.652862230189547
ENSG00000173207	381.079100615914	-0.68401098818875	0.577055777290483	-1.18534639996235	0.235880514837942	0.844191138674472
ENSG00000160688	348.407263412631	0.326815082430703	0.320428980530811	1.01992985119296	0.30776173098279	0.892453464582495
ENSG00000160685	960.166205404918	0.0757793384004244	0.37203762366472	0.203687298219915	0.838597868669189	0.993765073822284
ENSG00000143537	1613.86786305847	0.0591514919448723	0.234206997949108	0.252560736710889	0.800607674060603	0.993502141533627
ENSG00000243364	54.076308081871	0.520150853881173	0.55505802185846	0.93711077652673	0.348701578669983	0.913159287060571
ENSG00000169241	576.107742609338	0.362676377092706	0.36794073348913	0.98569237945877	0.324284090129565	0.900336275298161
ENSG00000179085	206.189708583637	0.375909301343362	0.336882570893195	1.11584668909019	0.2644877646872	0.86234491252168
ENSG00000163463	71.010992198642	0.346209240067688	0.586308481275985	0.590489906122852	0.554862250985486	0.972919802356368
ENSG00000163462	174.497969413646	0.9515576318373	0.572934965760697	1.66084754588839	0.0967440693142851	0.632292229046933
ENSG00000185499	178.191736743288	1.40636280770724	0.42381378367835	3.31835079902591	0.000905506837935477	0.0289116933860539
ENSG00000231064	9.40361390277077	0.733290179984481	1.24241027852978	0.590215802828216	0.555045978805241	NA
ENSG00000169231	1365.7482434679	1.02150659236503	0.336844688704249	3.03257443747887	0.00242477285927553	0.0606960833787367
ENSG00000173171	270.141820420484	-0.0387987265927954	0.405576206505255	-0.0956632217829394	0.923788051654456	0.996295481263157
ENSG00000160766	179.777695794092	0.310731154743759	0.425156691531819	0.730862670005757	0.464863039470057	0.953162933726474
ENSG00000177628	3793.9025511696	0.119628500131324	0.24929873963128	0.479860027805428	0.63132692571223	0.980603282179517
ENSG00000160767	1260.53865365044	0.200433199441966	0.253394612209185	0.790992348631715	0.428948456427252	0.94484819836343
ENSG00000116521	1512.33539369884	0.131024505081192	0.249007735565091	0.526186484865012	0.598758643399921	0.978378061586911
ENSG00000176444	549.996348329329	0.201219459501651	0.328455816081723	0.612622610560154	0.540125904233606	0.970349953615815
ENSG00000143630	148.961866585469	0.299202966925227	0.516570237919856	0.57921061834702	0.56244706694397	0.973917915171423
ENSG00000160752	5513.53081180213	0.566102264094725	0.663555631980914	0.853134593108251	0.393584669697021	0.933409514831925
ENSG00000225855	18.4029693687449	1.30532323289695	0.896372733261374	1.45622817881535	0.145329552201648	NA
ENSG00000160753	554.818847422164	0.180681930002474	0.431168961854984	0.419051337148993	0.675178613930949	0.984073149570096
ENSG00000116539	1173.27057062299	-0.5168448927443	0.324146532407621	-1.5944791662752	0.110828753385726	0.665665819039735
ENSG00000235919	21.5438645420544	-0.849300929065906	0.947206921425838	-0.896637165390902	0.369912559581766	0.92741743059758
ENSG00000125459	229.593510719593	-0.173001194254621	0.39533734989917	-0.437603971136916	0.661673392002076	0.981759118964838
ENSG00000287839	64.5215309525868	0.0598948627142905	0.648656987658129	0.0923367262727427	0.92643050965102	0.996295481263157
ENSG00000163374	562.792585158917	-0.207068977101792	0.267767746904854	-0.77331560464364	0.439335622865299	0.946730996144723
ENSG00000132676	1448.00052189957	0.179782428716609	0.22987419132721	0.782090532558749	0.434161370270674	0.945492857682845
ENSG00000203761	51.3563042806139	0.594651145917779	0.549847221236252	1.08148431591741	0.279481733665141	0.87510481157561
ENSG00000116580	838.855272136228	-0.0326631954134424	0.253579584711747	-0.128808458498628	0.89750921237738	0.995922911914916
ENSG00000132718	1023.47309803428	-0.133631970943993	0.542374316925663	-0.246383294292875	0.805385536942145	0.993765073822284
ENSG00000143622	711.835299260394	0.452027275505273	0.259197458757917	1.7439494880521	0.0811678981389645	0.585332020806846
ENSG00000132680	813.949455139174	0.253848636815211	0.327889675762068	0.774189172700319	0.438818930171913	0.946654479115848
ENSG00000116584	1796.47863274689	-0.528779226328321	0.268008272472554	-1.972995913335	0.0484960279407006	0.454079995680982
ENSG00000163479	2794.80349871217	0.120447620910195	0.348508043848508	0.34560929951606	0.729636356184356	0.987046386882497
ENSG00000160803	584.470612895245	-0.13024610069909	0.292955919304686	-0.444592828191429	0.656614031256602	0.981759118964838
ENSG00000116586	603.619611795996	0.323928444774419	0.333510404532998	0.971269382818818	0.331414151077937	0.903441293609741
ENSG00000254726	43.0666925717637	1.39938529727456	1.25321041129672	1.11664033801522	0.264148136970579	0.862256088789068
ENSG00000160789	32727.4707451486	-0.375853964285108	0.367763358876393	-1.02199948747867	0.306781142984165	0.891868438195342
ENSG00000196189	29.8365452993937	0.101915083610545	0.824892360081601	0.123549554514559	0.901671936010404	0.996096403331838
ENSG00000160785	598.604420835646	-0.188248617540205	0.270229184160522	-0.696625784979543	0.486037014804472	0.958910458988844
ENSG00000160783	152.552823561918	-0.326666907963962	0.398963985137738	-0.818787961151891	0.41290740075335	0.942326193705693
ENSG00000160781	34.3783855636009	0.779275164579729	0.807032904528178	0.965605194295421	0.334241775164632	0.904727736963952
ENSG00000198952	1711.43029726379	-0.338618202570936	0.293813549485256	-1.15249348835061	0.249118344022079	0.855994064505313
ENSG00000163472	52.0593304579099	-0.329870630394354	0.65922472764575	-0.500391773185452	0.616799244966748	0.979915046938207
ENSG00000198715	3663.50181330777	0.639923988964637	0.347868880807756	1.83955514353203	0.0658335750439028	0.526746973654846
ENSG00000163468	3096.64738284017	0.00192762137986007	0.262373081151159	0.00734687175758524	0.994138097188662	0.998690475183621
ENSG00000116604	1744.63401659154	0.0880550952088058	0.348791258425973	0.252457861490513	0.800687181053205	0.993502141533627
ENSG00000183856	940.373782989127	-0.949438683537162	0.842969366728801	-1.12630271159381	0.260037410418933	0.860771156886171
ENSG00000163382	708.120916391218	0.5447277985134	0.304834380938446	1.78696312678521	0.0739434484032368	0.55808412882443
ENSG00000160818	433.776762477531	-0.303622022900202	0.290449414544646	-1.0453525044153	0.295860079527584	0.887651872938286
ENSG00000132688	722.087569813737	2.81179072952054	0.862073475462337	3.26166018275015	0.00110761834028983	0.0335328957886844
ENSG00000143320	600.275967055934	-1.97672620054432	0.27695290027322	-7.13740928004089	9.51063488663503e-13	3.27799882426021e-10
ENSG00000143319	375.722962481533	-0.0652740423586839	0.285622612040775	-0.228532474695545	0.819232312840948	0.993765073822284
ENSG00000143303	215.071301326592	0.187734692326056	0.337970714615735	0.555476212012946	0.578568976595274	0.975727086836175
ENSG00000143314	572.403380611186	0.255915173172886	0.335142831928678	0.763600318407967	0.445105459477466	0.947443798305004
ENSG00000143321	5179.18945889191	-0.375960026704311	0.271720639127803	-1.38362705133885	0.166472680801276	0.764411638203274
ENSG00000143294	904.66542449517	0.0678890423536724	0.269139844976464	0.252244487840918	0.800852093208537	0.993502141533627
ENSG00000187800	411.603706667634	2.71767993000616	0.847339344587109	3.20730997252397	0.00133982544750689	0.0387984225435645
ENSG00000132694	1391.58505712124	0.0872017469138232	0.24742965651355	0.352430456973325	0.72451546399434	0.987046386882497
ENSG00000117036	522.804135064696	-0.244587130926526	0.401856414689231	-0.608643092373362	0.542761034841345	0.971138317987388
ENSG00000183853	4320.58090568288	-0.276856818864295	0.336747352674893	-0.822149949109123	0.410991560514893	0.940510210595613
ENSG00000163565	2184.21749765671	-0.486749810367063	0.312092799737362	-1.55963165691961	0.118846951045119	0.684795063763434
ENSG00000158716	220.505231595845	0.496827273581646	0.340102692251068	1.46081546809656	0.144066089711577	0.731320384404462
ENSG00000272668	107.389245043284	-0.143274651742563	0.566773860416817	-0.252789801627754	0.80043064893189	0.993502141533627
ENSG00000158710	7211.75976280702	-0.199025957374757	0.411173149719667	-0.48404414906579	0.628354537065206	0.980603282179517
ENSG00000224259	61.5513142495541	-2.03875376565307	1.26554697182114	-1.61096649199774	0.10718702598758	0.659956877542415
ENSG00000143315	328.482489674285	-0.084975595083978	0.301484554902769	-0.281857208610183	0.778053002305886	0.992523766741901
ENSG00000162729	639.534767476298	0.372452291968839	0.301233925391028	1.23642213102446	0.216301693969839	0.824154749697029
ENSG00000162734	19999.2169191611	-0.0339346873087985	0.273646709674873	-0.124009118725079	0.901308055098644	0.996096403331838
ENSG00000132716	894.440262405553	0.109206264991208	0.279793455101194	0.390310291395884	0.696307114175844	0.985001991626106
ENSG00000162735	898.898438011343	0.132102006282103	0.242069204288252	0.545720000487127	0.585258421575635	0.975766046440886
ENSG00000122218	6042.92558734861	-0.122645821951048	0.282435694164803	-0.434243349848986	0.664111736711517	0.982146333874823
ENSG00000162736	3030.94878362823	-0.00120349903245874	0.252318597716663	-0.004769759515746	0.996194296953991	0.999161853487611
ENSG00000158773	592.436175328242	0.0838846612179824	0.300487063424558	0.279162304899169	0.780120270415272	0.992523766741901
ENSG00000162755	26.0886369758324	1.22493643643024	0.849358280126752	1.44219049262396	0.149248641931804	0.739204216966585
ENSG00000143256	570.693706502847	-0.134945360912992	0.402734205436432	-0.335073006194633	0.737570014944876	0.987046386882497
ENSG00000158793	380.132925074151	0.459713775487137	0.298249618619099	1.54137255100483	0.123226140598806	0.690783358869302
ENSG00000158796	677.736400475194	0.0666099896777875	0.264752459881769	0.251593468508408	0.80135530763954	0.993502141533627
ENSG00000143222	1189.47265647347	0.396998158624087	0.266760038853765	1.48822200030386	0.136692357147848	0.718302840023991
ENSG00000143258	268.556877531976	-0.0306669698178894	0.322310978844404	-0.0951471461749179	0.924197950677339	0.996295481263157
ENSG00000143224	225.663825092909	0.315678530917109	0.328545319212403	0.960837097523902	0.336634082509735	0.907033046399594
ENSG00000158850	475.646546819614	0.114350059891252	0.276478236522387	0.413595157903115	0.679170619971881	0.984409259614192
ENSG00000158859	208.28293753965	0.557032269102503	0.433972533857002	1.28356572281611	0.199293949631907	0.806573418263813
ENSG00000158864	1508.3764232103	0.124082379730774	0.269624328939347	0.460204686345968	0.645369307533628	0.981302441963076
ENSG00000158882	286.83130388365	0.0122007256469029	0.321608435002848	0.0379365847378811	0.969738243630358	0.997183634640908
ENSG00000158887	39.8215321297805	-1.16632937135628	0.767822231635299	-1.519009639604	0.128760069595557	0.703288441894951
ENSG00000143252	1591.36270347716	0.0677300029899941	0.271157618519547	0.249780933170099	0.802756765589103	0.993502141533627
ENSG00000288670	85.0094909002689	-0.11424570524335	0.483929998070926	-0.236078990140649	0.813371376639794	0.993765073822284
ENSG00000132185	30.433518310731	-0.512946510928633	1.01422137577269	-0.505753993340797	0.61302935925062	0.979915046938207
ENSG00000162746	70.6049855847752	-1.04958785367598	0.900788624535013	-1.16518773115922	0.243943010742928	0.851932931227514
ENSG00000081721	245.578495511603	-0.521436110524807	0.320553397345018	-1.62667472827803	0.103806198821436	0.652038749793337
ENSG00000118217	1219.39452478896	-0.0995852047961775	0.268258560536536	-0.371228431991136	0.710467398061187	0.985436115253755
ENSG00000162745	1728.0602567267	0.184784499545529	0.359671948513598	0.513758441015989	0.607420887217654	0.978378061586911
ENSG00000152332	2312.00011691782	-0.379961085887594	0.30374875995494	-1.25090580104412	0.210968847167615	0.820229289702421
ENSG00000117143	1586.17758124626	-0.686637833764413	0.352546015972714	-1.94765449800901	0.0514563180788859	0.468124904618182
ENSG00000162733	7603.45820322162	-0.483093170293472	0.341012854651956	-1.41664211100348	0.15658758994025	0.752701173834216
ENSG00000132196	299.946866119899	0.21093052360924	0.74106915281277	0.284630014363223	0.775927613834423	0.992523766741901
ENSG00000117152	488.549051834184	0.474558436655912	0.688010784725004	0.689754357332627	0.490348676100988	0.958910458988844
ENSG00000143248	47.8773065785086	1.44165808928937	0.738620629845567	1.95182483542437	0.0509590046246347	0.466297440547542
ENSG00000232995	10.8030879836444	-0.640180186688549	1.12046051160222	-0.571354527945937	0.567759346221366	NA
ENSG00000143228	325.299665389891	-0.788451810863263	0.874167944496694	-0.901945462341583	0.36708583952751	0.926593210354815
ENSG00000185630	1660.62042794796	-0.841322499839138	0.39216179848724	-2.14534537296731	0.0319252432671068	0.364914217684056
ENSG00000143198	2801.88457359311	0.00614964837207673	0.225228875142923	0.0273039962934343	0.978217269476959	0.997183634640908
ENSG00000143149	1392.73059180985	-0.488096595494093	0.240232482288704	-2.03176768954797	0.0421771796203731	0.426274923651921
ENSG00000143183	1724.36128972786	0.0320136701724964	0.227701805118919	0.140594714019843	0.888190124358995	0.995047660457122
ENSG00000143179	1000.8673944671	-0.570251423675036	0.316818739288601	-1.79992959051445	0.0718717566104432	0.549545024094185
ENSG00000143157	828.442083370182	-0.385499033474071	0.251023782452532	-1.53570721350663	0.124610205098198	0.693553181184556
ENSG00000152382	109.009664299223	0.254189123956821	0.462024382451032	0.550163873621457	0.582206979739371	0.975766046440886
ENSG00000143190	253.396994382346	-0.106898226754939	0.310033657723889	-0.344795553939955	0.730248075793431	0.987046386882497
ENSG00000143162	2355.90426319094	0.289101337977433	0.581034688533235	0.497562957398018	0.618792118065695	0.979915046938207
ENSG00000197965	4294.35208834006	-0.183630343753363	0.305757198232748	-0.600575701290865	0.548122626110414	0.971421316213796
ENSG00000143158	2165.20185827474	-0.137591927498921	0.334174294460258	-0.41173701801676	0.680532189098373	0.984751482962613
ENSG00000143164	2626.30486700967	-0.243230934131819	0.298708005690481	-0.814276582810617	0.415486521680255	0.942510127999625
ENSG00000143147	593.358769403835	-0.159667524773321	0.267330779060509	-0.597265774387995	0.550329951242352	0.972208595689275
ENSG00000143155	940.131403773029	0.174333400082449	0.286709085598761	0.608049792765975	0.543154450005864	0.971138317987388
ENSG00000213064	1641.51244844195	-0.0809926894224696	0.237239392967886	-0.341396462068309	0.732805138160246	0.987046386882497
ENSG00000143178	48.2448552216014	0.228779314144935	0.6657541009275	0.343639361479275	0.73111751924231	0.987046386882497
ENSG00000143196	185.903856396208	-0.0644492450126701	1.25906291416559	-0.0511882641348245	0.959175503449384	0.996815319002146
ENSG00000143153	779.19963429879	1.78939545064547	0.422395026988833	4.23630804415881	2.27224997805167e-05	0.00144073510400804
ENSG00000143156	177.546329032797	-0.411607723773011	0.359874778731532	-1.14375262757736	0.252726241020267	0.8577962652564
ENSG00000117475	693.125256825296	-0.152426575440934	0.305668882449133	-0.498665661416484	0.618014939360602	0.979915046938207
ENSG00000117479	227.620500505638	-0.570029890494938	0.505027834719331	-1.12870984786756	0.259020253622909	0.860771156886171
ENSG00000213062	13.5100452865888	-0.675561338576067	1.08742916457547	-0.621246294088317	0.534437584028943	NA
ENSG00000000460	156.194894430909	-0.508220261897212	0.559722536377905	-0.907986062498079	0.363885585381744	0.922850501918095
ENSG00000171806	75.2357481804457	-0.060737067641084	0.480573328315924	-0.126384599523917	0.899427492197052	0.995922911914916
ENSG00000000457	194.917176678213	0.118215939195088	0.35336810822826	0.334540487504112	0.737971744395856	0.987046386882497
ENSG00000075945	929.43053938689	0.132107261797602	0.357771164039793	0.369250725256628	0.71194084983329	0.985682696341893
ENSG00000120370	319.453520873043	0.148610757351895	0.369496503073797	0.402198007601209	0.687538308418355	0.984751482962613
ENSG00000116132	12085.5016712753	0.505897937853838	0.289403728105587	1.74806987168204	0.0804519292266431	0.583596616807486
ENSG00000271811	40.9822617157157	1.4675378602259	0.735480610884431	1.99534540884926	0.0460052205472772	0.44315264594483
ENSG00000076258	251.555383750386	2.64369510498215	0.665417358780458	3.97298788511827	7.09766604428368e-05	0.00387675385201884
ENSG00000117523	3378.81991402604	-0.227699089717528	0.226864796989646	-1.00367748870232	0.315534091037607	0.894239147608762
ENSG00000117533	714.53916133269	-0.736460971780989	0.275731628102022	-2.67093396883906	0.00756405248796776	0.139226340167148
ENSG00000010165	712.714510354816	-0.482673027913759	0.296008853662497	-1.63060334831773	0.102974042208541	0.651667924895881
ENSG00000197959	94.0146023065198	-0.506387429096414	0.489086164443553	-1.03537467610139	0.30049396750581	0.890591142191809
ENSG00000230630	558.278454838859	-0.16245279042538	0.425528360939649	-0.381767245940205	0.702634015848081	0.985436115253755
ENSG00000135845	378.315002380578	0.0243125015084738	0.285689921070261	0.0851010123752124	0.932181085469561	0.996295481263157
ENSG00000094975	714.171225925823	-0.487812212289041	0.297256903700058	-1.64104586375313	0.100787895092564	0.646678227128518
ENSG00000117586	91.6279969736616	2.78390351247435	0.656184352290628	4.24256308879694	2.20981391132121e-05	0.00141449136171332
ENSG00000203739	27.5367467769279	0.139384188235305	0.806178255268959	0.172894998499808	0.86273396306992	0.993765073822284
ENSG00000117592	5357.30169166191	1.44922723450349	0.609239236967255	2.37874901445552	0.0173714993836921	0.245539111162555
ENSG00000076321	591.220941010797	0.0384395423064389	0.312550738223935	0.122986566996677	0.902117735191544	0.996096403331838
ENSG00000120334	209.714977543392	-0.193992581965407	0.4801163042321	-0.404053310115515	0.686173517638474	0.984751482962613
ENSG00000117593	356.737705444785	-0.27036685721833	0.311953578145924	-0.866689392778369	0.386112218839739	0.930926180882982
ENSG00000234741	1495.74986547022	-0.113023514362127	0.401526383872875	-0.281484651822806	0.77833869846378	0.992523766741901
ENSG00000270084	15.1186276625803	0.273590456153486	1.07702807043463	0.254023514951732	0.799477391510741	NA
ENSG00000185278	251.078619714771	-0.356922936609773	0.31138128095382	-1.14625688325403	0.251688877581693	0.8577962652564
ENSG00000135870	740.95404020394	-0.0499123114813452	0.283304275125306	-0.176179167996208	0.860153186323899	0.993765073822284
ENSG00000152061	639.595529717108	0.171112243262675	0.274342102764641	0.623718494311726	0.532812475080599	0.967880326984891
ENSG00000116161	1221.98263413625	-0.261240915258623	0.345988594204686	-0.755056437219066	0.450215119872647	0.949264714765776
ENSG00000120333	462.223397881634	-0.083206134135246	0.330191528068486	-0.2519935463577	0.801046052136064	0.993502141533627
ENSG00000143207	562.917888757892	-0.0828715782167626	0.265620875698329	-0.311991962223939	0.755046631889221	0.988144800088947
ENSG00000152092	42.8469604242731	-1.15379086752425	0.792925145697365	-1.45510692123342	0.145639663380072	0.732667797587921
ENSG00000198797	17.5613223436712	-0.448196547774414	0.921372860369937	-0.486444269255402	0.62665220977737	NA
ENSG00000242193	236.765370634728	-0.14301737656186	0.550216589480584	-0.259929233862017	0.794918360743656	0.993502141533627
ENSG00000224687	42.5351208201713	-0.0196236721553262	0.76669320947645	-0.0255952079825078	0.979580208295414	0.997183634640908
ENSG00000075391	1369.07371119856	-0.0170058645462462	0.287106093136755	-0.0592319875919383	0.952767331946854	0.996616526263779
ENSG00000213057	14.7376789976849	-0.291081421892111	1.01442067346218	-0.286943503328516	0.774155579609219	NA
ENSG00000116191	1599.36024776202	-1.44381034931427	0.31370438138024	-4.60245516164541	4.17539472216291e-06	0.000330150916795964
ENSG00000116199	1941.49550779159	-0.202780472569247	0.281749637271905	-0.719718664175426	0.471698232277616	0.956085484047273
ENSG00000186283	515.18039040954	-0.0168189861911285	0.366915867896121	-0.045838808464643	0.963438726624365	0.996815319002146
ENSG00000143322	2389.53949957678	-1.08574701543792	0.28058290839523	-3.86961209308065	0.000109008654274377	0.00552941256889121
ENSG00000057252	2314.92125107782	-1.07615621755993	0.222364602299694	-4.83960219580961	1.30099278166195e-06	0.00011816179034527
ENSG00000169905	1613.49957353821	-0.0268280164243793	0.319242452200628	-0.0840364940171531	0.933027416348808	0.996295481263157
ENSG00000143337	1468.62897174765	-0.101919152812638	0.301641814722683	-0.337881380624691	0.735452579360654	0.987046386882497
ENSG00000135837	847.121715431833	-0.64272606518573	0.329158984660625	-1.95263108448461	0.0508633250904041	0.465738975385022
ENSG00000116260	7456.27840385698	-0.732880219837551	0.306835618638261	-2.38851090069034	0.0169168064721069	0.24139672250325
ENSG00000230124	838.761163330438	0.219652961113059	0.251609818429614	0.872990420183089	0.382668299335642	0.930312672303881
ENSG00000143324	708.999335784592	0.178639220752809	0.36244189182362	0.492876857732944	0.622099600105634	0.979915046938207
ENSG00000135835	231.422312377561	0.286569740523184	0.411465311806636	0.696461481199793	0.486139871751631	0.958910458988844
ENSG00000243155	11.6887873438019	0.389623067915449	1.04997440078129	0.371078635465332	0.710578963247685	NA
ENSG00000135823	825.311009681701	0.311456895714115	0.310026027709457	1.00461531573729	0.31508211951108	0.894239147608762
ENSG00000153029	936.46383233516	0.246985405686405	0.373726949861966	0.660871274543159	0.508694869213262	0.961262697831755
ENSG00000162783	1799.19390988334	-0.138122728159563	0.287885701177345	-0.479783218112926	0.631381547076263	0.980603282179517
ENSG00000135821	3651.48109003378	0.193307936440274	0.32797372758101	0.589400675066348	0.555592523787487	0.972919802356368
ENSG00000135828	208.717963634772	0.00287861098395731	0.507419329992354	0.00567304163205743	0.995473591948204	0.999161853487611
ENSG00000135838	48.7767338875973	0.715307607403325	0.597122288789759	1.19792481512138	0.230946288116848	0.839449392734897
ENSG00000135829	2893.74659668181	-0.352691980175091	0.22787465333405	-1.54774554789148	0.121683571162075	0.686679497716459
ENSG00000135862	11632.2000253058	-0.0188597791022927	0.490953495878657	-0.0384145937662374	0.96935712542773	0.997183634640908
ENSG00000058085	163.020908382173	0.994774798081719	0.913954627041479	1.0884290846055	0.276405727204469	0.871025327990837
ENSG00000157064	82.464654273024	1.09430557506383	0.57415787648503	1.9059314865854	0.0566590952848093	0.491362296011875
ENSG00000116698	1041.69231579311	-0.191604162226914	0.313192052184859	-0.611778494665699	0.540684319935985	0.970349953615815
ENSG00000162704	5025.56163159133	0.467552334036368	0.235443188426701	1.98583928955723	0.0470511716091686	0.446376077414372
ENSG00000143344	856.99654642058	-0.384071407520483	0.397171741543228	-0.967015946371604	0.333536062043274	0.904274252921679
ENSG00000198756	147.582883880048	-0.633617136295779	0.459051113444104	-1.38027578572235	0.167501747508486	0.765575821152351
ENSG00000198860	675.800141250259	-0.640403272634003	0.359825900401702	-1.77975868862989	0.0751154611249113	0.561257381012261
ENSG00000116667	720.376878870351	-0.536762594084733	0.50620314530362	-1.06036993065854	0.288976336342136	0.882020870370344
ENSG00000116406	1063.47752312702	-0.469716706989677	0.282954579000848	-1.66004278371572	0.0969058459218933	0.632948678757089
ENSG00000135842	2026.94098405212	-0.143566412808445	0.410177651473967	-0.350010324288856	0.726330949483297	0.987046386882497
ENSG00000121481	314.86286787138	-0.150270964331989	0.328427336139549	-0.457547066874295	0.647277880198098	0.981302441963076
ENSG00000121486	451.845377620468	-0.190958511136353	0.334917971582721	-0.570165017523367	0.568565780448168	0.975202401529192
ENSG00000116668	108.919462237018	-0.425822221266649	0.424518097455483	-1.00307200993075	0.315826118458991	0.894319503755164
ENSG00000116679	1837.56973814726	1.46173721713868	0.271586877750128	5.38220855605382	7.35774453826213e-08	9.48857176731268e-06
ENSG00000143341	1917.16163794923	0.24756547112506	0.660542422297781	0.374791175809529	0.707815777412365	0.985436115253755
ENSG00000047410	2902.38817289312	-0.319440529889381	0.226728128969789	-1.40891441807799	0.158860475677189	0.756010925313605
ENSG00000157181	484.672781117621	0.277329480117464	0.346980502493915	0.799265313538265	0.424136587168883	0.943858719401319
ENSG00000229739	14.0886578347017	-0.542236328273063	1.02119864262389	-0.530980267345274	0.595432453328535	NA
ENSG00000073756	587.018111671324	-3.88281829669152	0.574157050788579	-6.76264149566507	1.35498236819645e-11	3.71707612108097e-09
ENSG00000116711	322.684158130644	-3.48869722919367	0.497015867041817	-7.01928743232688	2.23002603061264e-12	7.13714521511788e-10
ENSG00000116741	144.804655608328	2.09247720531005	0.721181693458362	2.90145635183245	0.00371432520514623	0.0841417197858777
ENSG00000116750	499.228605974264	-0.083634016613861	0.336552635093568	-0.248502040670723	0.803745991363101	0.993547617609833
ENSG00000116747	860.699199870697	-0.17020599417122	0.305691864790624	-0.556789413705198	0.577671317634965	0.975727086836175
ENSG00000023572	335.816820674269	-0.439788084910786	0.378926616859344	-1.16061544727546	0.245798320629719	0.851932931227514
ENSG00000134371	872.449185398348	0.0180224173702422	0.300075745784584	0.0600595603724	0.952108197938204	0.996616526263779
ENSG00000162630	156.451706511287	2.94039409762253	0.983590699867212	2.98944886121788	0.00279481227014878	0.0675603127427059
ENSG00000000971	776.096316519972	-0.0690096348837016	0.822798077853476	-0.0838718960838298	0.933158284485382	0.996295481263157
ENSG00000244414	30.204303424347	2.80849957075956	1.09171412751023	2.57255951900581	0.010094959652709	0.171333898550144
ENSG00000066279	950.895595411038	-1.13204713928505	0.766887380057462	-1.47615825833543	0.139901412265188	0.722798341935426
ENSG00000177888	490.091615843954	-0.137369154419173	0.354072611345146	-0.387968879878335	0.698039063593459	0.985001991626106
ENSG00000213047	306.43561329925	0.652309615919134	0.36030914844472	1.81041646801043	0.0702312274025862	0.543180758771901
ENSG00000203724	66.3511456587117	1.1648824925992	0.547625291452869	2.12715247228397	0.0334074166411622	0.373259626313086
ENSG00000143355	1112.91261539164	5.98231297735704	2.03527323428824	2.93931688216258	0.00328936579287629	0.0762338879100743
ENSG00000151414	4534.86688169045	0.503009030523473	0.437712233076343	1.14917745612959	0.250482814749509	0.857096112563977
ENSG00000203721	25.134180216372	-0.0659499485025044	0.962170546595605	-0.0685428885095801	0.945353480238557	0.99661555757105
ENSG00000230623	15.4123128954403	-0.709309594062847	1.36686864169935	-0.518930329092198	0.603809326941835	NA
ENSG00000162702	795.626987994063	0.0206438762215638	0.483176561826675	0.0427253262110201	0.965920490602879	0.996815319002146
ENSG00000118193	285.707310488573	-1.19643396530323	0.703890984958415	-1.69974327114576	0.089179226279713	0.613587582477672
ENSG00000118197	290.181593175843	0.0676009052461578	0.316631526047793	0.213500235083837	0.830936805774388	0.993765073822284
ENSG00000118200	1499.24963520606	-0.47876181102813	0.30062397883291	-1.59256029038931	0.111258867750832	0.666822970690468
ENSG00000116857	824.44475382272	0.209172144690536	0.405688852391243	0.515597467018423	0.606135579793198	0.978378061586911
ENSG00000174307	3107.35891854907	0.0339657422268732	0.263573070813479	0.128866511749638	0.897463275427174	0.995922911914916
ENSG00000159176	5307.37197485193	1.91759221927545	0.398562118101019	4.81127566365807	1.49970002031041e-06	0.000133503097172269
ENSG00000134369	1670.73081286322	-0.914838239351732	0.340255004079193	-2.68868415859891	0.00717342555471563	0.135129364349769
ENSG00000198700	1885.36339799594	-0.27348567600245	0.224001624110276	-1.2209093442457	0.222120346128358	0.831219847621768
ENSG00000198892	645.971735509657	0.930184593950644	0.460415875628818	2.02031390138369	0.043350837759545	0.431310577409191
ENSG00000163431	3007.200124276	3.41919637780141	0.577584872425621	5.91981636125991	3.22301294628581e-09	5.85455946269916e-07
ENSG00000134375	1320.95594468779	0.0975404988174333	0.2403386205635	0.405846129052164	0.684855662389527	0.984751482962613
ENSG00000176393	1884.44370563693	0.362094024991322	0.254505017243805	1.42273825841497	0.154812045488406	0.749633831215832
ENSG00000143862	1126.10906326505	0.392214301985883	0.265199277159	1.47894182136375	0.139155864636721	0.722798341935426
ENSG00000077152	264.305446624174	-0.00822453330271688	0.67131938410902	-0.012251297217691	0.99022512362632	0.998033320672516
ENSG00000077157	260.241995876593	0.0293124272320582	0.406587134056499	0.0720938386308727	0.942527229528295	0.996362368731922
ENSG00000117139	1236.33130593894	-0.0724428892869116	0.368329421188716	-0.196679616450718	0.844078262239956	0.993765073822284
ENSG00000228288	48.9001573338017	0.81933128377565	0.56064477867664	1.46140892582576	0.143903252625912	0.731045926605258
ENSG00000183155	338.331901433164	0.298336195455621	0.332956185987927	0.896022383757242	0.370240808510431	0.927608723596021
ENSG00000117153	758.433917513872	-0.282168697803997	0.247787476044604	-1.13875286317216	0.254806247149252	0.857834755023878
ENSG00000159346	2059.57625217132	0.0848085816244734	0.287364552899614	0.295125410454155	0.767898079040973	0.990922030482437
ENSG00000159348	1281.46000933442	0.72114652804367	0.276567731136201	2.60748614844198	0.00912097607121758	0.158813679208947
ENSG00000163444	742.646905072073	0.0490856945549179	0.385763119511844	0.127243098347588	0.898747995039034	0.995922911914916
ENSG00000143847	187.09516910339	0.917761668116803	0.634951100555165	1.44540527186167	0.148344083485529	0.736624000817317
ENSG00000163485	34.7131550586345	2.31718614195205	0.786455885972006	2.94636505782923	0.00321532678354955	0.0750354559452656
ENSG00000159388	412.576860196341	0.506088360238479	0.687909459414233	0.735690363481005	0.461919155506164	0.951840969355305
ENSG00000122176	1415.96291796041	-0.456229494089716	0.496578961869451	-0.918745112302317	0.358228907674326	0.920006300526996
ENSG00000188783	5363.54456464781	4.09764037927163	0.442496928109966	9.26026853287738	2.03918708983562e-20	2.49188662377913e-17
ENSG00000058668	9182.39600100835	-0.641550079007653	0.346275717243929	-1.85271460590383	0.0639232754072991	0.518217545950623
ENSG00000182004	499.107568003357	-0.086894020528112	0.351311496390399	-0.247341807543782	0.804643705953658	0.993765073822284
ENSG00000143842	224.518416959144	-0.983392486237459	0.322861947494864	-3.04586060348008	0.0023201537438288	0.0589555890823189
ENSG00000143845	29.7996262549009	0.505833063351393	1.16304232670601	0.434922316872182	0.663618815142631	0.982146333874823
ENSG00000143850	35.5135268662016	-2.05738756941815	1.28596168640853	-1.59988247796409	0.109624657135004	0.662855061561085
ENSG00000158615	677.877596499563	-0.433558254363698	0.337466797775661	-1.28474343912172	0.198881953195833	0.806573418263813
ENSG00000133056	44.2343771976229	1.01593119294725	0.620464408798612	1.6373722304465	0.101552716918222	0.649569659376026
ENSG00000198625	577.342525981107	0.231339171101737	0.310481625651225	0.745097783537146	0.456212608947799	0.951840969355305
ENSG00000163531	3592.38500842016	-0.159465452635514	0.41933937246741	-0.38027779670965	0.703739215385105	0.985436115253755
ENSG00000229657	14.712452865056	-1.12597865813665	1.03447294616849	-1.08845636061057	0.276393691684831	NA
ENSG00000174529	27.2134389970606	-0.226032207387173	0.73700872481457	-0.306688645299337	0.759080373301775	0.988938578377656
ENSG00000117222	384.617910150543	-0.35921093567271	0.342490781322576	-1.04881928291782	0.294261300806328	0.887651872938286
ENSG00000133059	1081.8181149766	-0.396797643840507	0.361665053516218	-1.09714123602134	0.27257965660356	0.867838878272157
ENSG00000133069	204.769464451717	0.0759743210938907	0.414216144294939	0.183417093081225	0.854470765029701	0.993765073822284
ENSG00000163545	244.150438254438	-0.211254880164598	0.674253687649251	-0.313316610697565	0.754040131501531	0.988144800088947
ENSG00000117266	153.836059761875	3.55457562943866	1.06832622054102	3.32723803000788	0.000877114164474436	0.028508752585444
ENSG00000158711	724.555518155539	-0.301530612686384	0.262070230578751	-1.15057178383248	0.249908446639561	0.857096112563977
ENSG00000158715	34.0469901694607	-0.853971859852728	0.826199975337838	-1.03361399823758	0.301316652647325	0.890677921092569
ENSG00000069275	4989.19017063001	-0.178933693216072	0.294274303979205	-0.608050688750304	0.543153855774336	0.971138317987388
ENSG00000117280	1343.99535796421	-0.0954242247961176	0.350123771928185	-0.272544261335361	0.785203563194448	0.992692053021367
ENSG00000133065	1035.24483591222	-0.00836807066050682	0.307853158632583	-0.0271820198229441	0.978314556510467	0.997183634640908
ENSG00000276600	315.592112123234	0.354624069931382	0.349624240322538	1.01430058054393	0.310439347121711	0.892925618699696
ENSG00000196550	26.9505633449267	-0.414190097659972	0.79887363571373	-0.518467601312098	0.604132059267266	0.978378061586911
ENSG00000266028	1065.59991756207	-0.28317603391565	0.288590909902805	-0.981236844954754	0.326475958529321	0.901628967477036
ENSG00000263528	239.783421462151	-0.642951645550702	0.357101651711992	-1.80047233740955	0.0717860876983068	0.54920238522518
ENSG00000266094	33.1294116479366	-1.09107578648284	0.844573505557326	-1.2918659883403	0.196403558075451	0.805386402577857
ENSG00000143486	872.761167771983	0.15581124263926	0.263993716288658	0.59020814900341	0.555051109489616	0.972919802356368
ENSG00000143479	868.59523985543	-0.684853020768865	0.407940980976596	-1.67880417194015	0.0931902152749765	0.623525571790062
ENSG00000162889	2782.05569140379	-0.0948316410685195	0.25855053086339	-0.36678184628685	0.713781749909204	0.985826254016128
ENSG00000162894	42.3582767752242	-0.280495691225015	0.663852831871813	-0.422526918254042	0.672640457056437	0.984005240768831
ENSG00000123836	437.226444046489	0.373666502269755	0.336399389136014	1.11078234484746	0.266662047692306	0.863064853164422
ENSG00000180667	318.832050490893	0.0225009902483863	0.377894893705001	0.0595429856904904	0.952519628561208	0.996616526263779
ENSG00000196352	1460.77585885673	0.114297081710354	0.561928878702794	0.203401330741726	0.838821359769102	0.993765073822284
ENSG00000117335	5281.33342546571	-0.289125493964971	0.448067198687316	-0.645272617169947	0.518750534588436	0.96358150229863
ENSG00000203709	35.8236107668986	0.739524449933883	0.852277159582269	0.867704175360454	0.385556299523383	0.930508368234797
ENSG00000174059	40.8964770511106	1.03410277961231	0.667517963675037	1.54917595613312	0.121339427709952	0.686156490052357
ENSG00000076356	147.796127094837	0.419381189485476	0.391283680368964	1.07180853821968	0.283806037315199	0.877434730341173
ENSG00000196878	251.070268105054	-0.240583369105231	0.693938483980676	-0.346692645903078	0.728822235681871	0.987046386882497
ENSG00000162757	47.3852760413157	0.274722601028827	0.615292816064683	0.446490831448203	0.655242734016955	0.981367446312637
ENSG00000117597	736.273222591046	-0.988080020264606	0.385559618583585	-2.5627165622128	0.0103856795066836	0.175162238304695
ENSG00000143469	215.898538475433	-1.57265994329327	1.9793324663372	-0.794540568620851	0.42688080127248	0.944247268150189
ENSG00000203706	87.4847742464006	1.64365751670294	0.517055455011678	3.1788805258148	0.00147845016477155	0.0416631595699353
ENSG00000082497	181.351972285326	1.62601123314408	0.528034452634653	3.07936579711991	0.00207441806526204	0.0539474150350765
ENSG00000054392	169.585805343645	1.02856655609219	0.40459691599608	2.54220068277079	0.0110156905360115	0.182131503302664
ENSG00000143473	96.2195209608141	2.05676340103084	0.766640589832763	2.68282612257656	0.00730029351596999	0.136398604248766
ENSG00000117625	852.954109086626	-0.027085054327979	0.299048129901052	-0.0905708868232709	0.927833565777918	0.996295481263157
ENSG00000082512	868.594949493772	1.3719308672857	0.330561068688368	4.15030987384383	3.32025466359936e-05	0.00201039924270732
ENSG00000153363	93.2057463585137	0.404989027447636	0.526289077888407	0.769518206747792	0.441585740396163	0.947228269227585
ENSG00000170385	1414.37837509168	-0.442530452701149	0.367009508934217	-1.20577380675025	0.227904717678086	0.836563412077781
ENSG00000117650	202.226373426996	-1.0502177566894	0.858010758287541	-1.22401467178043	0.220946692829642	0.831049153789717
ENSG00000123684	1407.54843365032	0.205344460352333	0.27582225061248	0.744481128322146	0.456585454040544	0.951840969355305
ENSG00000143493	284.471301939583	-0.308647914479863	0.313120737069686	-0.985715342165832	0.324272818667339	0.900336275298161
ENSG00000143476	247.584227800027	-1.0231449069118	0.755930126694232	-1.35349137543457	0.175898703465671	0.776175235299018
ENSG00000066027	714.641740985201	0.0653711822379131	0.399530669060066	0.163619935339895	0.870030350076026	0.993765073822284
ENSG00000065600	159.553805694973	-0.294862374892673	0.388460288796767	-0.759054099985335	0.447820194896524	0.948433179294548
ENSG00000117691	689.033732966546	0.286310741583628	0.335463414685305	0.853478290180208	0.393394121842286	0.933323540525644
ENSG00000162772	120.749279363142	-0.0129770122873434	0.818639449029833	-0.0158519263916763	0.987352522359206	0.998033320672516
ENSG00000117697	338.154897674249	0.00769692805767346	0.352131734562979	0.0218580925892007	0.982561154049826	0.997183634640908
ENSG00000203705	233.58526852733	0.139868498878165	0.347563879307401	0.40242530137736	0.687371052570907	0.984751482962613
ENSG00000198468	20.1953483095389	0.736536282701113	1.09149256073308	0.674797345578272	0.49980452706851	0.959739413010683
ENSG00000162769	142.008268558324	0.579010514415327	0.530088159244492	1.09229097899595	0.274705224181645	0.870097583709013
ENSG00000174606	506.892607635603	-0.0363483825905768	0.285087052717562	-0.127499240123639	0.898545274567792	0.995922911914916
ENSG00000136643	609.061842829892	-0.260154724691273	0.308879527271805	-0.842253052473575	0.399646323600412	0.935081963766187
ENSG00000143499	471.848234470809	0.0205441128857647	0.292057880962257	0.0703426074929976	0.943920970600369	0.996530790031738
ENSG00000152104	2546.00665075532	-0.569051528533729	0.353148335848864	-1.61136686986192	0.10709978376804	0.659956877542415
ENSG00000117724	2051.10055427219	-1.19656695163979	0.730635324986496	-1.63770750019772	0.101482725286694	0.649569659376026
ENSG00000082482	2629.57980631191	-1.39002488422844	0.504210875758369	-2.75683241091884	0.00583642562135012	0.115712733336561
ENSG00000136636	1148.9574661181	-0.42172544960434	0.282993099413289	-1.49023227237228	0.136163173532853	0.717518987294226
ENSG00000092978	256.41591795421	-0.0760329917874945	0.335053895034411	-0.226927646311008	0.820480004137383	0.993765073822284
ENSG00000067533	376.67396543782	-0.294524589642349	0.295757466815294	-0.99583145884288	0.319332042359929	0.896463191922531
ENSG00000092969	405.149048171001	1.24215193016393	1.03063103559052	1.20523435377843	0.228112843793494	0.836779558116408
ENSG00000143353	330.176042983944	0.0515919643561104	0.359258115224876	0.143606956028861	0.885810847482158	0.995047660457122
ENSG00000277007	14.4674305356642	-0.0312167634750457	0.980206241341988	-0.0318471380393449	0.974593954963932	NA
ENSG00000228536	43.2345682884275	0.604384347632555	0.97306787876943	0.621112217162977	0.534525791398804	0.968080798704219
ENSG00000136628	2653.33672914664	-0.328506835791877	0.222430956857916	-1.47689350633743	0.139704185887698	0.722798341935426
ENSG00000162813	495.778771559867	-0.137823798247362	0.344275758408346	-0.400329662723126	0.688913722917522	0.984751482962613
ENSG00000067704	2400.01605403253	-0.166168918639279	0.252658908286441	-0.657680822600929	0.510743247775434	0.961262697831755
ENSG00000118873	1036.3027373941	-0.286205344841652	0.297230520059061	-0.962906988100624	0.335594202360884	0.905471149766159
ENSG00000218283	296.825677882387	-0.173828035324445	0.39567565297057	-0.439319513392891	0.660430036949405	0.981759118964838
ENSG00000116141	171.179935557379	-0.720157318930226	0.520175838954076	-1.38444976679089	0.166220779358631	0.764411638203274
ENSG00000162817	52.5545290335168	-2.44259191100543	0.746151629647862	-3.27358651237977	0.00106191878175424	0.0324045893539357
ENSG00000117791	130.967640750846	0.807673734954462	0.540879340616593	1.49326046366224	0.135369020413222	0.717168109446924
ENSG00000186205	22.2000872900487	0.799652050193584	0.83636921679975	0.956099332844101	0.33902205183351	0.908255126553574
ENSG00000136630	103.41196704192	-0.521627682753241	0.680538560197488	-0.76649247120085	0.443383329910065	0.947443798305004
ENSG00000143507	995.837903398183	0.270036867162755	0.484792638049299	0.557015197774713	0.577517045576879	0.975727086836175
ENSG00000232679	156.593133024861	-1.28798645372506	1.10671279133544	-1.16379467537453	0.24450723049916	0.851932931227514
ENSG00000143512	54.0111960991432	3.05225201280143	0.746932576702702	4.08638223583104	4.38151720441311e-05	0.00256071105485744
ENSG00000143498	99.8934717227864	-0.814572579604367	0.484109071902447	-1.68262200996	0.0924482881036093	0.621034427130793
ENSG00000225265	19.8408013736292	-0.339084443303702	1.06779802800914	-0.317554850645219	0.750822626549222	NA
ENSG00000154305	1430.44151927011	-0.245605986242129	0.264183071900643	-0.929681014287319	0.352536267379206	0.916663437564488
ENSG00000272750	40.2276960846379	0.101967303960781	0.7290404541169	0.139865083460006	0.888766589422583	0.995047660457122
ENSG00000186063	1432.38241576435	-0.743711976863983	0.233125726035543	-3.19017548818527	0.00142186425433606	0.0404073981115968
ENSG00000162819	1423.74634178269	-0.18265401496561	0.332536452577391	-0.54927516532372	0.582816627840302	0.975766046440886
ENSG00000154309	203.346824611068	0.525605554451574	0.422020386975716	1.24545062436005	0.212966154464776	0.823137409144583
ENSG00000162909	14466.7053406257	0.226755199606473	0.340645873815031	0.665662545877775	0.505626818524662	0.960519459385035
ENSG00000143514	733.990746732586	-0.510647503366413	0.33852604902562	-1.50844375148149	0.131440992520057	0.708660953707606
ENSG00000272645	133.163910342899	0.473407856604952	0.467350852341592	1.012960293606	0.311079127091947	0.892925618699696
ENSG00000185495	122.57775965763	0.0877516584018886	0.451896405793796	0.194185342651144	0.846030759297169	0.993765073822284
ENSG00000143756	725.011278005665	-0.321861024357416	0.286757036084569	-1.1224171819885	0.261685102324723	0.860883784985054
ENSG00000143753	3793.29130465519	0.289049662683335	0.258531429399628	1.1180445772283	0.263547955215951	0.861557159543822
ENSG00000143748	343.933241144162	-0.249830956134506	0.342136594922973	-0.730208226310173	0.465262914940029	0.953508782226539
ENSG00000143771	798.094420372122	0.00920276668852799	0.245185929663239	0.0375338287199756	0.970059367723581	0.997183634640908
ENSG00000162923	3626.15920047132	-0.164833826677266	0.280632083503821	-0.587366293330538	0.556957726506595	0.973308354051583
ENSG00000143786	520.509906391728	0.0363468685475289	0.311198668058766	0.116796349978803	0.907021436251145	0.996096403331838
ENSG00000233384	25.6572060817895	0.329996867855152	0.88221702282606	0.374054069822924	0.708364089247679	0.985436115253755
ENSG00000185842	125.444123958734	0.189790648657952	0.404457102216444	0.469247906929784	0.638892445878156	0.980796760507872
ENSG00000143815	561.889478539004	-0.522602153108551	0.390167919486471	-1.3394288125902	0.180431114804934	0.78010776622963
ENSG00000154380	2636.54838237327	0.146309808049255	0.250232843943913	0.58469466175291	0.558753044130129	0.973309061707037
ENSG00000227496	38.1341562001447	0.0605876870945926	0.669352901503563	0.090516806543297	0.927876539085193	0.996295481263157
ENSG00000143742	2935.43066632306	-0.0257857239488286	0.289330902848543	-0.0891219143719563	0.928985021542059	0.996295481263157
ENSG00000143819	3033.86469209629	1.45489194420911	0.526646368560794	2.76255952962326	0.00573501025676129	0.114038473182523
ENSG00000242861	56.4407491383753	0.144105177798494	0.541126268921078	0.266306010399046	0.790003544561651	0.993502141533627
ENSG00000196187	1107.74912971874	0.211567618264221	0.295350327837007	0.716327690622973	0.473789032422994	0.956085484047273
ENSG00000143811	510.380709847166	0.443771651526377	0.276798870423453	1.60322782693255	0.108884364014565	0.661111725825848
ENSG00000143751	417.369184779356	-0.0405915666913993	0.374160963295094	-0.108486909842023	0.913609463661044	0.996108291151754
ENSG00000163041	1366.9943822475	0.207154021075469	0.289042671965158	0.716690098617826	0.473565336692729	0.956085484047273
ENSG00000182827	1835.96544693612	-0.158123521421711	0.394774810255633	-0.400541061166794	0.688758046576085	0.984751482962613
ENSG00000183814	86.2248028269217	-0.571714402745681	0.772600422336086	-0.739987173469318	0.459307777230431	0.951840969355305
ENSG00000143799	1461.75522316348	-0.407142594638392	0.336773109421844	-1.20895220921099	0.226681206398184	0.835265563707343
ENSG00000143772	512.778114157705	1.19717817763244	0.487932349249144	2.45357410607172	0.014144439191886	0.216056308656058
ENSG00000143801	36.077427482429	0.0212682412911382	0.884221530527258	0.024053068780689	0.980810278167103	0.997183634640908
ENSG00000143776	1701.09975798084	-0.149955577588812	0.329335174357946	-0.455328155825314	0.648873173161497	0.981302441963076
ENSG00000181450	61.1720612131928	-0.28221504093172	0.535012655471871	-0.527492271529189	0.597851781954771	0.978041101295035
ENSG00000143740	401.753842386563	0.21544440029786	0.351918103022045	0.612200391078956	0.540405182874412	0.970349953615815
ENSG00000081692	349.262414396692	0.24887950391092	0.332412112729747	0.748707686573563	0.454033409743724	0.950738771916973
ENSG00000143816	99.3141291305891	2.13088328275221	0.581151854713423	3.66665487767046	0.000245744103992827	0.010486642050386
ENSG00000143761	7576.30510505322	-0.123267144019381	0.237547527730908	-0.518915710034318	0.603819521908243	0.978378061586911
ENSG00000143793	206.877346050574	0.114185150486877	0.352012743549033	0.324377888526561	0.745651957903255	0.988144800088947
ENSG00000162910	325.46346343254	0.314146956804178	0.307231844410994	1.02250779832553	0.306540623631122	0.891868438195342
ENSG00000143774	3106.71786458189	0.264723867595861	0.238192492698246	1.11138627669188	0.26640211679157	0.863064853164422
ENSG00000198835	21.2928353892735	-1.85092725358203	0.847274082656986	-2.18456729819667	0.0289205878596893	0.342540159532553
ENSG00000181873	114.785723052886	0.0495772529597604	0.430205358720497	0.115240900548546	0.908254180663868	0.996108291151754
ENSG00000154358	157.142008314869	0.421982744498826	0.387438060069352	1.08916182479153	0.276082530197309	0.871025327990837
ENSG00000269934	47.7360267243014	-0.0419545499782049	0.661625057406105	-0.0634113679773364	0.949438935133613	0.996616526263779
ENSG00000154370	559.811892743197	0.0451061253759716	0.301384218278856	0.149663196147308	0.881030346283791	0.995047660457122
ENSG00000231563	12.9616035371393	-0.0360845047938871	1.03043813322019	-0.0350186038642811	0.972064906232237	NA
ENSG00000181218	161.104417396809	0.266121921907976	0.548875036731304	0.484849745568321	0.627782932630619	0.980555215015196
ENSG00000168159	2216.71273840935	0.133727455483158	0.240816592960338	0.555308310940111	0.578683795175366	0.975727086836175
ENSG00000234975	36.7351113899701	-0.44394729081128	0.811274907220184	-0.547221770154898	0.584226381438965	0.975766046440886
ENSG00000116574	109.406352539704	-2.40300236188	0.590054888043687	-4.07250649146742	4.6509903500753e-05	0.00267173556776548
ENSG00000177788	34.9360602551731	-0.46065547050783	0.844212189719993	-0.545663135544891	0.585297516710271	0.975766046440886
ENSG00000168118	668.489119294928	0.00371243241409329	0.297808804506594	0.0124658249115368	0.99005396836298	0.998033320672516
ENSG00000154429	171.63681532123	0.167008675303249	0.350739900806679	0.476161038191376	0.63395965451995	0.980796760507872
ENSG00000069248	823.368329179745	-0.169124813254425	0.285989840351244	-0.591366508148372	0.554274875871102	0.972919802356368
ENSG00000135776	568.612592659139	0.0532030562266703	0.341610749799907	0.155741750685051	0.87623658639857	0.994192618862413
ENSG00000135801	442.528851399803	-0.305449888397038	0.329887708369104	-0.9259207925846	0.354487144791308	0.917407816766415
ENSG00000135763	142.940895000885	-0.583494141843048	0.405037393692775	-1.44059326602727	0.149699623970919	0.740346705451471
ENSG00000143641	3203.57752896427	-0.16654107049739	0.219759526743205	-0.757833223275903	0.448550830409381	0.948510003923257
ENSG00000135775	380.842481663315	0.130861738479247	0.312765415596002	0.418402201630505	0.67565307714309	0.984073149570096
ENSG00000135744	44.3531869606791	3.12326368474871	0.908360048931686	3.43835430501589	0.000585261385243906	0.0206485132295239
ENSG00000119280	4360.85594844389	0.836328652055579	0.351733604020626	2.37773315513674	0.0174194266066351	0.245957912233601
ENSG00000223393	13.0056496721986	1.02182546941551	1.02036811831604	1.00142826012819	0.316619807189319	NA
ENSG00000143643	278.16294268705	0.156933044128561	0.383295720405619	0.409430723522007	0.682223596606508	0.984751482962613
ENSG00000173409	302.020278892472	0.388755252630402	0.33556802091464	1.15849910718784	0.246660415802709	0.853658421529356
ENSG00000182118	60.6906057672092	-0.988317058537864	0.750274948650615	-1.31727316807708	0.187747075820806	0.791652456993899
ENSG00000143633	126.087910583971	0.017989915687429	0.438896406424867	0.0409889792308168	0.967304681779417	0.996815319002146
ENSG00000116906	810.862779712641	-0.221138542392368	0.247482072353182	-0.893553784682962	0.37156068287305	0.927798655215501
ENSG00000116903	380.528655281491	-0.147964323121699	0.373318596698155	-0.396348653483596	0.691847839500998	0.984758243796615
ENSG00000010072	259.454093255898	-0.0285177537874627	0.36775042717689	-0.0775464871825846	0.938188811159601	0.996295481263157
ENSG00000135766	175.279330046917	-0.741916908286716	0.513090453589086	-1.44597683136956	0.148183700284623	0.736624000817317
ENSG00000233461	32.3893709484813	-0.875505627832612	0.685865447677829	-1.27649764366591	0.201779659236928	0.809393952307102
ENSG00000116918	751.664721941968	0.0262861172484722	0.322265768527217	0.0815665820437649	0.934991376380498	0.996295481263157
ENSG00000162946	170.724785277648	0.970892015982669	0.43339675504282	2.24019216730578	0.0250784499530887	0.311617995816577
ENSG00000116991	304.10692230294	0.501813560793329	0.55125866716533	0.910305072161032	0.362661644354813	0.922577180813285
ENSG00000212916	49.9716212687129	-0.155492551665956	0.64050766143682	-0.242764546043285	0.808187802202835	0.993765073822284
ENSG00000135778	637.928718610966	0.246268605518383	0.399412364955933	0.61657731989733	0.537513557917358	0.96970302583883
ENSG00000135749	478.087002433948	-0.55246523740535	0.633180100005513	-0.872524637777688	0.382922233332124	0.930312672303881
ENSG00000168275	299.79010808219	0.0119375487896442	0.42007209289067	0.0284178572956311	0.977328881890352	0.997183634640908
ENSG00000059588	551.708384944088	-0.0283754416251931	0.267888730667825	-0.105922490858258	0.915643849325477	0.996108291151754
ENSG00000168264	2861.63755361774	0.127699643186156	0.343613774646052	0.371637147892852	0.710163026930789	0.985436115253755
ENSG00000173726	3142.94208828839	0.100075314928574	0.23577011895838	0.424461400667316	0.671229349817779	0.983928195602666
ENSG00000188739	13.9487664780929	0.597886120423618	0.989307925952593	0.604347852411999	0.545612398071235	NA
ENSG00000054267	746.984125842567	-0.254249893839625	0.311838490393304	-0.815325566510259	0.414885978043867	0.942510127999625
ENSG00000152904	300.336014816801	-0.0775697746620327	0.302421273272003	-0.256495761104297	0.797568053140949	0.993502141533627
ENSG00000285053	20.3834696189611	-0.857650819389481	0.820318624092067	-1.0455093840381	0.29578760577265	0.887651872938286
ENSG00000284770	40.0883529796851	0.126514303837397	0.669186775257759	0.189056790293959	0.850048307042496	0.993765073822284
ENSG00000162885	546.016454299076	0.460630290832982	0.36345592407086	1.26736217606176	0.20502581782573	0.814449365904426
ENSG00000143669	1535.76593382267	-0.0707959748279223	0.357768416357857	-0.197882125953535	0.843137289073796	0.993765073822284
ENSG00000116962	3467.93383211651	0.417826671016596	0.376863408951553	1.10869524897364	0.267561672175444	0.863064853164422
ENSG00000077585	673.568293627887	0.231688691466013	0.382419249723354	0.605849971290983	0.544614383159797	0.9713139627506
ENSG00000086619	111.332707384431	0.0992368336405321	0.528581802969628	0.187741676090643	0.851079158327109	0.993765073822284
ENSG00000116977	1273.95417621682	-0.0503575458931586	0.301384727212604	-0.167087252094348	0.867301396364548	0.993765073822284
ENSG00000119285	915.936957284507	-0.703240042676504	0.249897811993913	-2.81411044404676	0.00489124204632488	0.101777206790556
ENSG00000116984	1416.87217687666	-0.114160985535198	0.283699484704725	-0.40240110289244	0.68738885848188	0.984751482962613
ENSG00000155816	1689.96422698472	-0.458023769072265	0.328534102690233	-1.39414375957227	0.163274197124338	0.76093902564203
ENSG00000180875	2644.95853333055	-1.42780467926934	0.331758583372992	-4.30374600938079	1.679341797592e-05	0.00112868562216159
ENSG00000182901	39.9567072364091	-3.00101574875739	0.939588725908145	-3.19396738807908	0.00140331969250453	0.0403761684376114
ENSG00000091483	1092.06050291751	-0.186831717999102	0.312608447464365	-0.597654092570227	0.55007076302178	0.972167336723053
ENSG00000054277	263.407920318526	2.09692955525924	0.548265003088785	3.82466424711714	0.000130950422416571	0.00644774937041592
ENSG00000203668	443.200195625567	0.922381980105105	0.400625025561512	2.3023573697432	0.0213150269729158	0.278712638686706
ENSG00000174371	106.645446450938	-1.07033027629975	0.695236004987895	-1.53952077944869	0.123677208974505	0.691542863159442
ENSG00000214837	18.9512794766139	0.190251366768826	0.864714904724726	0.220016291761955	0.825858466579623	NA
ENSG00000143702	1617.83041978153	-0.746374974104165	0.226979692245253	-3.2882896558768	0.00100798074947053	0.031201130656078
ENSG00000054282	555.298612942188	-0.2061135491561	0.328012218004115	-0.62837156009083	0.529760563260689	0.966088928415436
ENSG00000117020	1537.26419484463	-0.283897089883971	0.293287533366181	-0.967982125341532	0.333053296779686	0.904274252921679
ENSG00000179456	353.79694655526	1.16258736249876	0.485913895420151	2.39257895988654	0.0167304277628084	0.24052450266061
ENSG00000035687	963.879947448807	-0.267306184994347	0.242626473097381	-1.10171895746537	0.270583872646996	0.865585058572327
ENSG00000179397	43.5837836515422	0.143012214731603	0.655302568859104	0.218238446677526	0.827243330834878	0.993765073822284
ENSG00000121644	1088.10198164933	-0.189966415416324	0.274861717832425	-0.69113449815569	0.489481022402163	0.958910458988844
ENSG00000203667	843.498935292712	0.0802335702364219	0.266037299067225	0.301587674050726	0.762966405419465	0.989634813315514
ENSG00000153187	8182.37548652913	-0.239736857950824	0.221674991077176	-1.08147904635467	0.279484076483715	0.87510481157561
ENSG00000203666	181.122881188965	0.188709014771666	0.368199863940079	0.512517882957111	0.608288607856589	0.978532248301612
ENSG00000162849	664.607155882626	2.95593350494367	0.552893427808683	5.34629886388614	8.97709354201992e-08	1.09700083083483e-05
ENSG00000185420	651.849997129281	-0.854490209129864	0.729922604575701	-1.17065864760631	0.241736013327455	0.850972964818422
ENSG00000162851	233.108243213115	-0.272256218751011	0.348823043977434	-0.780499521036873	0.435096909348562	0.945993061341769
ENSG00000162852	1521.16399348974	1.12011420291333	0.337030491107304	3.32348031548488	0.000889016968003492	0.0285889140763228
ENSG00000143653	951.65335858339	-0.00207634855500661	0.442243395733197	-0.00469503575415575	0.996253917222056	0.999161853487611
ENSG00000260855	20.0542949798836	0.186455437930712	1.00684675264188	0.185187504892348	0.85308196923951	0.993765073822284
ENSG00000227953	28.5901642183127	-0.85396996627937	0.771189663256211	-1.10734104328322	0.268146505513114	0.863270028558723
ENSG00000153207	1053.31791659426	-0.439991898609793	0.326774357146162	-1.34647009163265	0.178150959566614	0.778030922456933
ENSG00000277462	70.8184170230882	-0.342852947589496	0.581829095240475	-0.589267450517908	0.555681876121804	0.972919802356368
ENSG00000188295	66.1259922632894	0.148113789498899	0.533250455674498	0.277756517453984	0.781199272215346	0.992523766741901
ENSG00000221953	13.0524153802044	0.664649504666355	1.01546486895123	0.654527325354746	0.512772128365081	NA
ENSG00000196418	63.0230461613213	-0.141788268954772	0.552967804666019	-0.256413244601842	0.797631761927797	0.993502141533627
ENSG00000259865	129.862094536892	0.207162830582582	0.614212879382835	0.337281808207506	0.735904472046426	0.987046386882497
ENSG00000227671	368.187269603716	0.256588482251241	0.369537083675141	0.694351104629073	0.487462049248765	0.958910458988844
ENSG00000162714	404.728238338252	0.141773342044973	0.309659404999617	0.45783638331653	0.647069994410272	0.981302441963076
ENSG00000175137	996.265885749827	-0.313600453226152	0.324142507278108	-0.967477100919347	0.333305583225948	0.904274252921679
ENSG00000171161	437.036268564237	0.16849402802822	0.329019948910117	0.51210885110875	0.608574830268052	0.978641328922498
ENSG00000171163	267.069392396602	0.256312327468265	0.365217036982344	0.701808244177436	0.482798756739682	0.958224070617989
ENSG00000185220	84.2489663221922	0.253359959421156	0.45507663777061	0.55674130111875	0.577704194151872	0.975727086836175
ENSG00000035115	455.196410732789	0.302007757425047	0.286423348521383	1.05441039979497	0.291695062931846	0.88469427705999
ENSG00000143727	1155.32098793315	0.028024394212637	0.285553908015929	0.0981404681426168	0.92182075367992	0.996295481263157
ENSG00000151353	465.507620282893	0.0430799787146337	0.278901505744327	0.154463055334401	0.877244639152963	0.994595347460706
ENSG00000130508	5781.53427958573	-0.509457529418111	0.293007345142145	-1.73871931152771	0.0820841474731088	0.588554663830404
ENSG00000032389	344.892666072947	-0.262532153479545	0.338641579388125	-0.775250794524114	0.438191478819266	0.94644672285922
ENSG00000171853	912.768988890762	0.114360881876777	0.247061571964691	0.462884134377323	0.643447420361555	0.981302441963076
ENSG00000182551	2569.90674366778	0.352192461838245	0.256475391170452	1.37320177281328	0.169689628730115	0.767467998428256
ENSG00000171865	752.254700874672	-0.287283068552962	0.259149068971692	-1.10856299693804	0.2676187484683	0.863064853164422
ENSG00000234171	103.510765155687	-0.683229558812817	0.597966740122095	-1.14258789489414	0.25320973382097	0.8577962652564
ENSG00000287126	22.0666555308185	-0.082756519215991	0.891877353735281	-0.0927891249501936	0.926071090768445	0.996295481263157
ENSG00000171863	5669.93595988399	-0.00507444716430719	0.309122967948053	-0.0164156264349789	0.986902813336839	0.998033320672516
ENSG00000134326	93.0258645112348	-4.32084901375451	0.900977104761198	-4.79573675171218	1.62078016179966e-06	0.000143332414045467
ENSG00000151692	145.147227346002	-1.40612954357454	0.763014239898955	-1.84286146974236	0.0653492391471757	0.524929235173596
ENSG00000235092	58.7671304946826	-0.522106528722177	0.790590785392893	-0.660400473125564	0.508996868649215	0.961262697831755
ENSG00000115738	2554.60324178364	-1.73775535774584	0.781115565602412	-2.2247096771214	0.0261007342152507	0.320700246180438
ENSG00000134313	2369.55356434982	-0.432648981120467	0.340443151133745	-1.27084060783616	0.203785358994511	0.813758902692008
ENSG00000143797	672.850413200617	-0.82418326962894	0.441056757350323	-1.86865580425584	0.0616707165265832	0.514301928452982
ENSG00000151693	1208.11614680119	-0.119205607661876	0.285304188460577	-0.417819339789845	0.67607920971761	0.984073149570096
ENSG00000119185	1554.92463635177	-0.193884098164519	0.264232594925339	-0.733762987186734	0.463093202298074	0.951840969355305
ENSG00000119203	675.001113640807	-0.089121496728452	0.313257501777318	-0.284499161944427	0.776027876185197	0.992523766741901
ENSG00000134330	708.235733841231	-0.0662075409328342	0.29173936650749	-0.226940716727492	0.820469840560062	0.993765073822284
ENSG00000151694	929.34126270617	-0.172900241332997	0.363898807228093	-0.475132750915072	0.634692356092753	0.980796760507872
ENSG00000134308	8778.64992036305	-0.699282711923912	0.242974918300711	-2.87800369196324	0.00400200455459737	0.0887705366714486
ENSG00000115750	337.687490975485	-0.314933257375919	0.315452376247084	-0.998354366902093	0.318107553211531	0.896251756377748
ENSG00000269973	74.2364358736828	0.392337274924201	0.493882613056607	0.794393778100532	0.426966225191251	0.944247268150189
ENSG00000260077	59.3987244908589	-0.11332091981896	0.610938992654883	-0.185486474396593	0.85284748806167	0.993765073822284
ENSG00000172059	319.224223724373	-0.986799930651934	0.506324113297709	-1.94894911132094	0.05130150224991	0.468124904618182
ENSG00000205795	213.017342180787	1.08311987745655	0.378181377297227	2.86402224561493	0.00418298633647025	0.0906898424755372
ENSG00000171848	1470.27631293985	-0.603870178618511	0.822219620129837	-0.734439028009516	0.462681207815748	0.951840969355305
ENSG00000115756	827.278416825792	0.929175286849587	0.270107404646422	3.44002152797663	0.000581667917209667	0.0205757372187693
ENSG00000115758	779.521683009432	-0.206524497340201	0.389214991357666	-0.530618043821486	0.595683489305139	0.977800445041666
ENSG00000257135	23.6257541832395	-0.138335033051936	0.785131899471178	-0.176193367184687	0.86014203149309	0.993765073822284
ENSG00000115761	537.827150530552	-0.224286286846757	0.27439910696531	-0.81737251016313	0.413715580476176	0.942510127999625
ENSG00000143870	6739.36759005992	-0.203736825829446	0.258865210436847	-0.78703826398932	0.431259467114889	0.945492857682845
ENSG00000162976	604.555864351249	0.124815437486557	0.46637144158782	0.267630961839359	0.78898339596153	0.993434331186574
ENSG00000134318	2050.60592263481	-0.631681855469547	0.334857579590129	-1.886419462993	0.0592384518471989	0.504295927631443
ENSG00000169016	268.676751667838	-0.22505128327253	0.320285624797824	-0.702658083435965	0.482268855765504	0.958224070617989
ENSG00000134324	2214.44664022066	0.54896128633858	0.738180614993846	0.743667979337491	0.457077365878823	0.951840969355305
ENSG00000071575	634.87159674593	1.42983651551122	0.581464408082402	2.45902671880923	0.013931424913367	0.214018529926262
ENSG00000162981	149.53630469399	-1.00969648774306	0.528224744039267	-1.91149032516357	0.0559415989308604	0.487414484570316
ENSG00000151779	882.451569568571	-0.300644286875211	0.286049530207333	-1.05102178163796	0.293248586048788	0.887651872938286
ENSG00000079785	2199.99634477426	-0.138657130620148	0.2258200863328	-0.614015931318898	0.53920479968628	0.970120575449428
ENSG00000197872	79.9687964443186	1.24673263327545	1.65185110832917	0.754748794845386	0.450399722886761	0.949264714765776
ENSG00000163029	735.144819861242	-0.160234336284338	0.313751215545762	-0.510705069319379	0.609557590522878	0.978976015778495
ENSG00000178295	327.010317605109	-0.224031557673779	0.447332384489375	-0.500816764986753	0.616500085668289	0.979915046938207
ENSG00000170745	204.781871445249	-1.99416086453723	0.41677446737436	-4.78474815671954	1.71201858819719e-06	0.000150155294749265
ENSG00000240857	330.773868012706	0.0734300177953982	0.304439209006854	0.241197636910642	0.809401942315846	0.993765073822284
ENSG00000236204	12.75334324537	0.0309312705437392	1.01465336706228	0.0304845689649601	0.975680599844471	NA
ENSG00000143867	1531.89525885138	-1.37909600821383	0.533833855465373	-2.58338056699605	0.00978373350017593	0.167106665450273
ENSG00000228784	57.193845316811	-0.982768611393751	0.816808711013231	-1.20318086492326	0.228906338008433	0.836779558116408
ENSG00000183891	99.0575929011185	-0.0423678381695836	0.50526283733032	-0.0838530662445796	0.933173255784786	0.996295481263157
ENSG00000118965	283.914735527174	-0.118341803403444	0.473663987845876	-0.249843362468061	0.802708484484435	0.993502141533627
ENSG00000132031	62.1170866224085	1.29916223259603	0.555251081197195	2.33977434099698	0.019295394452761	0.262939761995762
ENSG00000068697	7576.59175980199	-0.0879349898997466	0.269197516962514	-0.326656021541208	0.743928066697889	0.988144800088947
ENSG00000115884	2994.3133823295	-0.207175850440737	0.353133955896342	-0.586677794591779	0.557420123900193	0.973308354051583
ENSG00000055917	1541.71811742439	-0.4010282782951	0.254849061110189	-1.57359135069251	0.115581954140876	0.676089045936317
ENSG00000143878	1137.26508827602	1.36524696693537	0.540505909206758	2.52586871610523	0.011541260111498	0.188741261498681
ENSG00000118960	1356.40277282717	0.00817080238158111	0.304124093856299	0.0268666723440922	0.978566075533226	0.997183634640908
ENSG00000118961	390.766284725059	-0.0647537534381664	0.318329077748967	-0.203417651620349	0.838808604223553	0.993765073822284
ENSG00000119771	238.799579352112	0.176238720845283	0.656328722975088	0.268522029702443	0.788297520065005	0.993278521251762
ENSG00000119778	160.394715679675	-0.0993766893630297	0.399745237683359	-0.24860005822445	0.803670163454124	0.993547617609833
ENSG00000173960	590.322591186847	-0.369095282553515	0.275929098033757	-1.33764537768452	0.181012064680708	0.780619291488567
ENSG00000163026	167.061932321186	0.0876503289689087	0.444048975093541	0.197388877995822	0.843523232481372	0.993765073822284
ENSG00000119782	42.9782810946094	0.444156749422192	0.597072280728726	0.743891089501088	0.456942366482714	0.951840969355305
ENSG00000115128	1012.03945518707	-0.192829686529866	0.284889377512152	-0.676858113186901	0.498495982464545	0.95960457991211
ENSG00000219626	65.4363055707821	0.161190570104727	0.577280407168888	0.279224044507662	0.780072892324084	0.992523766741901
ENSG00000115129	994.654666889953	0.443550596862612	0.377997489545973	1.17342207059464	0.240626590850339	0.850066395324642
ENSG00000176732	13.1961437962938	-0.66184497314173	1.19235091765964	-0.555075660478214	0.578842910100221	NA
ENSG00000198399	778.848423866677	-0.243695558981626	0.285699406013855	-0.852978878681353	0.393671017165104	0.933449605350737
ENSG00000084676	513.515360082014	-0.0948733647690479	0.358247209448352	-0.264826528349345	0.791143099636466	0.993502141533627
ENSG00000184924	281.798858947692	0.369278793595837	0.403220965805484	0.91582240238465	0.359760051546691	0.922147144855554
ENSG00000138092	387.304860457013	-0.529706714504343	0.495406199434549	-1.06923715348929	0.284962821227482	0.878442176608787
ENSG00000138031	998.564021805705	-0.242914622561996	0.341558644410113	-0.711194480179298	0.476963728633972	0.956885636562229
ENSG00000271936	22.4800841572726	-0.355116830777929	0.872612047559014	-0.406958432182215	0.684038518471092	0.984751482962613
ENSG00000115137	107.775297827607	0.19490517888148	0.523586323879403	0.372250324335004	0.709706480552243	0.985436115253755
ENSG00000084710	44.7485509205313	-1.66596689233131	0.710965904612497	-2.34324442497608	0.0191168545938983	0.26166880210746
ENSG00000119772	296.764725020364	-0.264633267110631	0.382572193840414	-0.691721121846666	0.489112479925417	0.958910458988844
ENSG00000138101	120.024832330851	0.177646987244139	0.438115717279453	0.405479603304956	0.685125008237126	0.984751482962613
ENSG00000143970	814.914721987179	-0.456037610277758	0.336848194969486	-1.35383717973928	0.17578832906985	0.776175235299018
ENSG00000084731	768.449556201039	0.0670702462804403	0.255898554503569	0.262097011100955	0.793246651054717	0.993502141533627
ENSG00000084733	2945.62075314695	-0.195664736458396	0.233944192215795	-0.836373558177115	0.402944783174025	0.936396360673031
ENSG00000157833	176.995286691358	-0.165797436578183	0.372408781987867	-0.445202810989525	0.656173195506682	0.981592754274538
ENSG00000084754	4755.97659372655	0.0711929829746816	0.285947476609864	0.248972237204998	0.803382256820905	0.993502141533627
ENSG00000138029	2381.33097749545	0.0862906906655607	0.227884073794257	0.378660470777205	0.704940010903023	0.985436115253755
ENSG00000138018	498.604262451011	-0.397573300643857	0.274084528214537	-1.45054995710177	0.146905218698523	0.734089200648902
ENSG00000213699	910.542691913109	0.0819154498024285	0.297959631681174	0.274921301722109	0.783376701103626	0.992692053021367
ENSG00000115163	179.072787381125	-0.879739840625625	0.935009496879341	-0.940888668576969	0.346761915114639	0.911365973266052
ENSG00000084764	484.907099843526	0.298621415081859	0.294860929981557	1.01275341938499	0.311177955008608	0.892925618699696
ENSG00000119777	2194.27980971229	-0.00612292467208348	0.251972043073005	-0.0243000159756194	0.980613300389115	0.997183634640908
ENSG00000084693	393.462289619936	-0.0216013153687712	0.352735602848589	-0.061239396290948	0.951168554891431	0.996616526263779
ENSG00000228474	2735.19280875794	0.286594247547093	0.263303534179411	1.0884557567382	0.276393958139257	0.871025327990837
ENSG00000138080	8019.18865507593	0.212230854739428	0.279835973950105	0.758411621435309	0.448204602821795	0.948510003923257
ENSG00000138028	64.9563675128372	-0.440848063354296	0.695890948392574	-0.633501649033663	0.526406104330878	0.964963216035361
ENSG00000138073	857.466760220729	-0.0477382883320681	0.304633070186694	-0.1567075048773	0.875475372126454	0.994192618862413
ENSG00000138074	321.087298179972	-0.159271922723075	0.376499205907932	-0.423033887519068	0.672270536827646	0.983956942077223
ENSG00000138085	1742.46616213133	0.428598506226669	0.273454474937338	1.56734866498302	0.117033216104455	0.679348583190303
ENSG00000084774	1065.59729388942	-0.591471332321293	0.256862196184732	-2.30267957335347	0.0212968783136962	0.278712638686706
ENSG00000163794	16.6953735017183	0.358122686380313	0.910613794220495	0.393276149178999	0.694115532155209	NA
ENSG00000115204	1311.0699000334	0.466370770458783	0.238780021572064	1.95313982881952	0.0508030286255718	0.465503960998593
ENSG00000115207	763.01955875901	-0.0285269835358797	0.25098532300609	-0.113659967022006	0.909507348489288	0.996108291151754
ENSG00000234072	87.6764690275249	0.148105018915343	0.599242005475307	0.247153933739791	0.804789095021178	0.993765073822284
ENSG00000115211	600.031326304363	-0.224842908911356	0.317812063719213	-0.707471284381467	0.479273651600975	0.95722380692247
ENSG00000115234	2405.80746915078	0.0312949458476535	0.267583775748898	0.11695382412505	0.906896645287411	0.996096403331838
ENSG00000163795	398.333006559982	0.217054418890576	0.294681428273189	0.736573119529449	0.461381986617733	0.951840969355305
ENSG00000115241	1728.98965092112	-0.107566810065061	0.327292749106145	-0.328656257612893	0.742415520529393	0.988144800088947
ENSG00000115216	2514.0097071407	-0.068270612032576	0.237849430116453	-0.287032901441681	0.774087127996684	0.992123548887453
ENSG00000138002	524.390596805747	0.120514958996684	0.268039747445391	0.44961599966153	0.652987349444519	0.981361878837742
ENSG00000115226	564.349405423135	0.553983243167629	0.359117241843316	1.54262502219075	0.122921783269671	0.689654971754346
ENSG00000243943	371.399736588204	0.257783782550312	0.302813408543829	0.851295798921006	0.394605058018737	0.93416536728497
ENSG00000176714	17.7514536294884	0.854609660458898	0.873580906924446	0.978283354964409	0.327934199981201	NA
ENSG00000198522	380.08384164958	-0.0554586004788627	0.310024065442355	-0.178884824311081	0.858028139025388	0.993765073822284
ENSG00000119760	1055.72570882495	0.237826891663726	0.266371552194167	0.892838930076008	0.371943435137863	0.927798655215501
ENSG00000163798	691.801157052591	-0.05868518871873	0.262887799972983	-0.223232834406013	0.823354298479437	0.993765073822284
ENSG00000243147	724.984729027409	0.18735174089293	0.263979498660802	0.70972079969614	0.477877291191088	0.95722380692247
ENSG00000171174	46.1633586872013	0.13539931239455	0.612356673532756	0.221111842569487	0.825005349425011	0.993765073822284
ENSG00000158019	506.129358478314	0.376611241894484	0.332227994270834	1.13359273868856	0.256965420320286	0.859877814275651
ENSG00000075426	3486.40456080859	0.444506768269781	0.484435974550609	0.917575885403908	0.358840947482469	0.920347265037083
ENSG00000163803	17.7219500634381	0.408381828581435	1.1194234045255	0.364814445481902	0.715249921262606	NA
ENSG00000213639	2723.17588032574	-0.0946881649464356	0.246115423281316	-0.384730723836859	0.70043692973881	0.985349979365312
ENSG00000171103	209.298199847214	0.103089070296953	0.356900938879611	0.288845052132875	0.772699954166349	0.992089375517224
ENSG00000163811	832.839037863185	-0.516878437140601	0.329116587094838	-1.57050254350036	0.116298243131505	0.677918900335514
ENSG00000115295	1600.9196273769	0.407930780837634	0.380617863418839	1.07175942078351	0.283828103851913	0.877434730341173
ENSG00000119801	2385.08345110899	0.00317622587551241	0.235389575070396	0.0134934857440586	0.989234082753612	0.998033320672516
ENSG00000213626	2893.30921841957	1.57903888574847	0.534558975196012	2.95390959467001	0.0031377591087815	0.0736086526007696
ENSG00000172954	288.657373337552	0.0714571518024195	0.474720236783777	0.150524764409751	0.880350614146223	0.995047660457122
ENSG00000158089	37.2997787498849	-0.555407039553411	0.928644387599204	-0.598083665792983	0.549784108637343	0.972167336723053
ENSG00000013016	1239.92109798595	0.931106175648554	0.449244597966694	2.07260405548067	0.038209143314204	0.40366016727946
ENSG00000158125	18.7333721527151	-0.961489141580987	0.882920037248807	-1.08898779166571	0.276159269372602	NA
ENSG00000162959	78.3024947144527	-0.377045227373327	0.462521747194309	-0.81519459281755	0.414960932496617	0.942510127999625
ENSG00000162961	490.885752806479	0.300761065157502	0.344407846056633	0.873270073841597	0.382515888104439	0.930312672303881
ENSG00000021574	302.938809093955	-0.0832086904712472	0.379265831213055	-0.219394112580904	0.826343055801936	0.993765073822284
ENSG00000152683	595.912831873865	-0.444072581549865	0.326954280063924	-1.35821002698922	0.174397049815498	0.774189281248323
ENSG00000119820	1064.72565411026	-0.107595675359141	0.255867964508809	-0.420512491924078	0.674111105663133	0.984005240768831
ENSG00000115760	1570.46980431339	-0.279968251876859	0.289567804005	-0.966848689683832	0.33361968008261	0.904318560127131
ENSG00000276334	37.1272365409621	0.0229353534120876	0.665711977508268	0.0344523670701159	0.972516425348765	0.997183634640908
ENSG00000276517	20.8483011103567	-0.126147168702522	0.87738051722188	-0.14377703428149	0.885676538418129	0.995047660457122
ENSG00000018699	277.246000196449	-0.301114887407593	0.39050687823761	-0.771087282166576	0.44065519834579	0.947228269227585
ENSG00000049323	1391.35072234143	-0.37817274196018	0.527954732518172	-0.716297664681248	0.473807568490953	0.956085484047273
ENSG00000152689	165.592273920003	0.649305152268076	0.677965658886466	0.95772572512675	0.33820108118226	0.908255126553574
ENSG00000119812	1858.04011477894	0.120784291043625	0.245513821739444	0.491965341046294	0.622743845211148	0.979915046938207
ENSG00000260025	120.180509749751	1.78320739819695	0.522767467527962	3.41109098970771	0.000647034954741307	0.0224160924268883
ENSG00000150938	14304.8293939576	0.459548141242371	0.291176379192658	1.57824663702652	0.114508959929048	0.674851300055606
ENSG00000171055	3035.75902895799	1.24744792809602	0.352044401746819	3.5434391852456	0.000394944387887853	0.0151681213199672
ENSG00000205221	1001.00487994519	2.07689149921337	0.713522028820636	2.9107601662225	0.00360550656565267	0.082283903659598
ENSG00000115808	752.11679617213	-0.438371431807084	0.341631990954137	-1.28316856563335	0.199433026274518	0.806573418263813
ENSG00000008869	524.251798228452	-0.00875840350277715	0.285719193509291	-0.030653885709265	0.975545567735453	0.997183634640908
ENSG00000152133	275.942746762481	-0.151802184179944	0.320634116259742	-0.473443643336351	0.635896699150261	0.980796760507872
ENSG00000055332	1466.64538021339	-0.31145448392664	0.290541993238086	-1.07197751504175	0.283730131532093	0.877434730341173
ENSG00000218739	985.935305484149	0.0246780161783427	0.258254289215601	0.0955570428405956	0.923872383858089	0.996295481263157
ENSG00000115816	624.890655876302	-0.344619280308475	0.272518715680706	-1.264571056882	0.206025133820835	0.814449365904426
ENSG00000003509	307.340797540805	-0.141423635746714	0.304446273567315	-0.464527399496793	0.642269933688359	0.981071778995363
ENSG00000115825	1102.80909179303	-0.858659948616549	0.299528753246489	-2.86670291018752	0.00414772174195342	0.0903274400725702
ENSG00000115828	617.865237144038	-1.51619552031249	0.478955407586822	-3.1656298191761	0.00154747591817622	0.0431559570376033
ENSG00000163171	3910.14048035836	0.376170119544216	0.57350461212465	0.655914724295985	0.511878993750504	0.961794441430567
ENSG00000115841	206.883275264755	0.596844310721704	0.339766512011498	1.75663077325733	0.0789807641541085	0.579203167063856
ENSG00000138061	4964.96046775874	0.178379022825021	0.326515362149213	0.546311272005341	0.584851989250537	0.975766046440886
ENSG00000232973	26.1745641246849	1.09133140849134	0.811533573624281	1.34477665984599	0.178697369780699	0.778030922456933
ENSG00000119787	442.888746602539	-0.460666380914245	0.274011946147231	-1.68119086554979	0.0927258471973148	0.621656278317359
ENSG00000213553	52.4794884695455	-0.11933857071995	0.643895222114589	-0.185338493937003	0.85296354721308	0.993765073822284
ENSG00000143889	692.43532170637	-0.224938637234198	0.254593128746458	-0.883522027250816	0.376954286638883	0.930312672303881
ENSG00000143891	337.839091752235	0.545149704702687	0.349591831674035	1.55938913701792	0.118904305819361	0.684795063763434
ENSG00000115875	1243.64406029217	0.0323652870455878	0.358258667676607	0.0903405554860247	0.928016593274372	0.996295481263157
ENSG00000152147	174.010127076274	0.15595750650716	0.385531028372351	0.404526471359742	0.685825616028805	0.984751482962613
ENSG00000163214	477.463158059606	-0.104762337753334	0.269566091649749	-0.388633218340581	0.697547490063645	0.985001991626106
ENSG00000188010	209.550395311067	0.0274705927933816	0.355227590801987	0.077332373680102	0.93835913753855	0.996295481263157
ENSG00000214694	13.5992612432659	0.0960320764111617	0.973703930915376	0.0986255404359744	0.92143559054632	NA
ENSG00000115904	1087.36291502772	-0.00922329269801521	0.400451588051678	-0.0230322290464358	0.98162456470177	0.997183634640908
ENSG00000229692	12.760546387763	-0.313073070007983	1.04660535357906	-0.299131921060191	0.764839391227105	NA
ENSG00000011566	708.421983968379	-0.290897844262691	0.330560289366067	-0.880014489400893	0.378851460290116	0.930312672303881
ENSG00000231312	151.863650180414	-0.0556219214502901	0.387060216225953	-0.143703535311983	0.885734579403087	0.995047660457122
ENSG00000152154	26.677736236825	1.13292656441332	0.841535494232259	1.34626117635942	0.178218301775634	0.778030922456933
ENSG00000138050	156.189267980135	0.0870920145568631	0.390329062161616	0.223124596653279	0.82343853550003	0.993765073822284
ENSG00000183023	430.493407424454	1.02493339636736	0.648528065543698	1.58039944733634	0.114015418063825	0.67411571070562
ENSG00000162878	77.4993753544291	-3.48815410709789	0.804619025816486	-4.33516235035369	1.45652584698308e-05	0.000993838600768861
ENSG00000143924	667.155213243062	0.0905602075537853	0.288334828117103	0.314080016434939	0.753460266705931	0.988144800088947
ENSG00000115944	1661.40162645374	-0.00602576636013396	0.236933101506364	-0.025432353359761	0.979710105199145	0.997183634640908
ENSG00000057935	536.174921557382	0.00320802261706691	0.267388608034934	0.0119976039392366	0.99042752669843	0.998033320672516
ENSG00000162882	100.299608662095	3.46273951536952	0.600726541782916	5.76425257504412	8.20205066987721e-09	1.32833692896975e-06
ENSG00000152518	3276.84911287636	-0.628125346887636	0.514433718937524	-1.22100345246599	0.222084712607788	0.831219847621768
ENSG00000115970	461.045215179079	-0.238277918085713	0.278773783299488	-0.854735747621324	0.392697455711541	0.933323540525644
ENSG00000152527	380.327965795272	0.826128894323126	0.399960292484612	2.06552727819828	0.0388731372548912	0.406111775094723
ENSG00000138036	285.375864506416	0.528558687602231	0.339729205871695	1.55582351610315	0.119750064571416	0.685301421904836
ENSG00000138095	1862.63992018861	-0.218310527827878	0.280127884166526	-0.779324516291637	0.435788576407724	0.946350380491832
ENSG00000138032	361.664756336539	0.206055128461121	0.32600290850193	0.632065307048943	0.52734420381475	0.9651273543264
ENSG00000138078	1370.8193068085	0.106042766754797	0.288129692380395	0.368038315935856	0.712844664239248	0.985682696341893
ENSG00000143919	90.8393651774166	0.0624935648281852	0.452811303902914	0.138012377980706	0.890230634950976	0.995047660457122
ENSG00000068784	268.866081298818	-0.103420091883273	0.304812867780019	-0.339290439529314	0.734390944116175	0.987046386882497
ENSG00000171132	334.994834305234	-0.719909289016576	0.382741561836878	-1.88092791794427	0.0599817249075564	0.507458593455171
ENSG00000116016	12315.419285733	-0.076631009003498	0.313433858110309	-0.244488612256206	0.80685242052246	0.993765073822284
ENSG00000250565	41.5989583961316	-0.0314184738788674	0.812885877332622	-0.0386505347859689	0.969169011435038	0.997183634640908
ENSG00000119729	5259.42069387367	-0.228210575150034	0.318435481324544	-0.716661893959756	0.473582743886391	0.956085484047273
ENSG00000151665	253.836622281717	-0.059206656967183	0.355839131335748	-0.166386020404595	0.867853174711428	0.993765073822284
ENSG00000119878	344.806007415506	-0.0549185556826797	0.399956458804875	-0.137311335955879	0.890784710511839	0.995047660457122
ENSG00000279254	14.7188382726074	0.415920308138374	1.12619307859697	0.36931527643247	0.711892740220225	NA
ENSG00000222005	16.8093733550843	0.194866646674123	1.01821644739498	0.191380376120101	0.848227593495583	NA
ENSG00000171150	2252.3198796108	-0.407309990287644	0.231764120907744	-1.75743332786949	0.0788439767678473	0.578923296542063
ENSG00000239332	95.4892405309217	-1.66470506752795	0.616967553108636	-2.69820521215453	0.00697144510194872	0.132760978935036
ENSG00000180398	3946.68655261409	-0.355681928925716	0.312935681606665	-1.13659754969323	0.255706564870355	0.85951679044444
ENSG00000068724	1142.06433648565	-0.624745063972293	0.295616421382722	-2.11336386879355	0.0345696359794923	0.379859453698277
ENSG00000143933	12145.9401657728	-0.125084910677368	0.220873597178501	-0.566318981875772	0.571176958971152	0.975727086836175
ENSG00000236824	20.0368647278161	-0.834730043411618	1.01196753546605	-0.824858519821187	0.409451918363619	0.940295827201385
ENSG00000095002	474.219174432872	-0.582956478571522	0.379015264968413	-1.53808179367157	0.124028616955887	0.692643402210647
ENSG00000116062	881.648013190614	-0.35857074221187	0.277981849370456	-1.28990703178615	0.19708293901677	0.805486381314365
ENSG00000138081	1470.10359762622	-0.114978330428138	0.257106139354218	-0.44720180823738	0.65472935592366	0.981367446312637
ENSG00000170802	419.41436873379	-0.6711740263116	0.329767533037466	-2.0352944394782	0.0418212553433646	0.424593137708087
ENSG00000162869	434.036851205653	-0.16289694156328	0.363565706496948	-0.448053649319225	0.654114478266132	0.981361878837742
ENSG00000243244	382.349241466611	-0.470636737264137	0.34360529111134	-1.36970165896437	0.170780050633548	0.7690288012557
ENSG00000115239	262.1900479766	-0.457555433669455	0.361913616351636	-1.2642669769708	0.20613421817312	0.814449365904426
ENSG00000143942	48.568682846617	-0.426845664291309	0.691789797406548	-0.617016420148882	0.537223895199749	0.969567195028061
ENSG00000068912	1768.33083024824	-0.135112048536944	0.260305010254046	-0.519052815791291	0.603723910811222	0.978378061586911
ENSG00000119737	17.1109462662165	-0.986427239102692	0.921815812292764	-1.07009147158067	0.284578137550723	NA
ENSG00000068878	1488.44324691796	-0.653950409371784	0.248946279368493	-2.6268736011266	0.00861733373004453	0.152013385825799
ENSG00000170634	260.438581415034	0.357822674329046	0.332408706528778	1.07645397759179	0.281724272996874	0.875795022577238
ENSG00000115306	8000.74263567589	-0.188811931720422	0.322451127891106	-0.585552089568701	0.558176552431214	0.973309061707037
ENSG00000214595	53.6735532126022	-1.74684206028207	0.843012929466252	-2.07214148113727	0.0382522488538031	0.40366016727946
ENSG00000115310	21507.3745689554	-0.132542287971976	0.212026660754962	-0.625120857443274	0.531891739702042	0.967795883288619
ENSG00000162994	100.332326678445	0.33139476740304	0.447309237118189	0.740862785526332	0.458776641716754	0.951840969355305
ENSG00000143947	5986.74373222775	0.0309140491967909	0.242220438043067	0.127627748700935	0.898443570421137	0.995922911914916
ENSG00000085760	595.620304212652	-0.0789117613709478	0.273628247085329	-0.2883904063689	0.773047910543067	0.992089375517224
ENSG00000162997	11.9089213181705	0.437487435049801	1.03694364019659	0.421900880714078	0.673097367169667	NA
ENSG00000115355	971.183489369812	-0.553807350143057	0.296476091638894	-1.86796630744037	0.0617667673704237	0.514301928452982
ENSG00000163001	606.702812837997	0.609131615362977	0.27761676011018	2.19414568169885	0.0282249380770149	0.337844717392016
ENSG00000275052	1136.25270960678	-0.309020715176431	0.273151092782351	-1.13131787989097	0.257921321421375	0.860505932625001
ENSG00000138035	463.150244576012	-0.384457265813265	0.346524242617447	-1.10946715562898	0.267228705728039	0.863064853164422
ENSG00000115380	749.101571045033	1.68760316609246	0.299401781840595	5.63658357581504	1.73456872802824e-08	2.64955373206313e-06
ENSG00000233251	58.6557723004374	-0.741437396295806	1.0930538161895	-0.67831737588231	0.497570483875394	0.959587796907384
ENSG00000055813	113.037857529224	-1.31221904863421	0.868605974630131	-1.51071842349804	0.130860206411388	0.707616624031794
ENSG00000028116	344.814111778024	-0.263125924697266	0.335608045557477	-0.784027463525758	0.43302399565892	0.945492857682845
ENSG00000115392	187.646037910351	-0.458877903431682	0.488567818731184	-0.939230718518041	0.347612300579098	0.912796355613251
ENSG00000233426	12.0015858701856	0.704028004709301	1.12493967709008	0.625836228419315	0.531422366502669	NA
ENSG00000119866	39.4993278790166	1.80165078226967	1.15520501443355	1.55959397661817	0.118855860829379	0.684795063763434
ENSG00000115421	259.029960082602	-0.202832741790226	0.364246190920525	-0.55685617817341	0.577625697286273	0.975727086836175
ENSG00000162924	35.3955366704831	-0.202205282720762	0.728163094146988	-0.277692297709261	0.781248573687292	0.992523766741901
ENSG00000162927	126.498896209829	0.26376719678237	0.627746623256618	0.420180988651122	0.674353241925492	0.984005240768831
ENSG00000162928	472.437027445964	0.102120227103217	0.284845205862316	0.358511307199527	0.719960707577111	0.986495939809685
ENSG00000162929	343.808591749184	-0.275435396392227	0.373467261820473	-0.737508811480857	0.460812986723161	0.951840969355305
ENSG00000212978	222.862668880765	0.0969033367345698	0.327642586972482	0.295759283400813	0.767413919696497	0.990922030482437
ENSG00000237651	15.3484275297264	-0.834508268996921	0.971631463801792	-0.858873245758905	0.390410451456668	NA
ENSG00000173209	1177.07484661794	0.115032276665922	0.436728961077518	0.263395118982055	0.792246052312743	0.993502141533627
ENSG00000115464	2414.44147231947	-0.284699297346732	0.275359996682797	-1.03391669369713	0.301175110084604	0.890677921092569
ENSG00000270820	32.578497528697	0.9011664132038	0.720498197899292	1.25075456931228	0.211024034524232	0.820229289702421
ENSG00000082898	3833.08768597144	-0.505616482356678	0.265969610143996	-1.90103103163906	0.0572979481348664	0.494077063006236
ENSG00000170264	62.9802726576671	-0.492287941613759	0.606330044035883	-0.811914148830509	0.41684089515435	0.943295507182622
ENSG00000115484	2557.12638986296	-0.262140807781923	0.228951522170753	-1.14496206575302	0.252224871692381	0.8577962652564
ENSG00000173163	336.995364638389	0.112180649188987	0.295292406910466	0.379896829595758	0.70402200084433	0.985436115253755
ENSG00000170340	543.386379150848	0.65709565212992	0.450458124270844	1.45872749701997	0.14464012481994	0.731530769593502
ENSG00000186889	90.1332961721911	0.713995882578468	0.491945163610808	1.45137290778069	0.146676049541046	0.734089200648902
ENSG00000115504	2678.93616872105	0.0579965444426222	0.332389549207814	0.17448365804775	0.861485372759768	0.993765073822284
ENSG00000143951	97.4142087400493	0.295493241697763	0.427234873710271	0.691641202253897	0.489162680088286	0.958910458988844
ENSG00000014641	2497.46645205459	0.0339442643769093	0.226833682885043	0.149643844534817	0.881045614698678	0.995047660457122
ENSG00000169764	2540.33653657341	-0.238130046309054	0.343853703426151	-0.692533027669415	0.48860265211563	0.958910458988844
ENSG00000143952	615.303554185131	-0.337911233130524	0.292998899661037	-1.15328499022162	0.248793428862723	0.855845844475604
ENSG00000197329	94.7428721802856	-0.295031441127143	0.568267797401742	-0.519176772775262	0.603637474905581	0.978378061586911
ENSG00000119862	102.069978043134	0.916791107896169	0.531914126601065	1.72356976821516	0.0847855400813401	0.597007454045769
ENSG00000119844	456.585016799351	0.0975948448168436	0.315830571771136	0.309010126124094	0.757313824010936	0.988811308630889
ENSG00000179833	2091.01821754799	-0.56920896449107	0.331912552722698	-1.71493653922341	0.0863568625664472	0.603475906079384
ENSG00000115902	412.647118548527	0.356828195046709	0.373673352343345	0.954920100159677	0.339618104167344	0.908486876859191
ENSG00000011523	308.305075642532	0.0322193649484741	0.299674787583987	0.1075144332569	0.914380875608825	0.996108291151754
ENSG00000138069	4839.2510462858	-0.0053618398757236	0.238026285499335	-0.0225262511006944	0.982028171960247	0.997183634640908
ENSG00000172974	33.615694002259	0.0185753672218359	0.724752483396145	0.0256299462884113	0.979552500227261	0.997183634640908
ENSG00000138071	8068.9731796851	-0.0243394736999861	0.221198019510546	-0.110034772254485	0.912381798069064	0.996108291151754
ENSG00000198369	691.107918406018	-0.431507097111233	0.352569675143368	-1.2238916944169	0.220993087205992	0.831049153789717
ENSG00000143995	498.441007477158	-0.1511541683712	0.3367722566377	-0.448832008551736	0.653552846565658	0.981361878837742
ENSG00000143971	332.118969337772	0.130674530666161	0.332312712987279	0.39322760026687	0.694151386219001	0.985001991626106
ENSG00000197223	411.960120885345	-0.245521725380307	0.305530243078389	-0.803592216948925	0.421632519508107	0.943858719401319
ENSG00000243667	115.307121466602	0.50190709541164	0.423450005808264	1.18528064358771	0.23590650404124	0.844191138674472
ENSG00000115946	424.693605066555	-0.0312673827948744	0.346697811084092	-0.0901862711423075	0.928139193908054	0.996295481263157
ENSG00000221823	1217.28040950367	-0.229404327006987	0.257847220557469	-0.889690904990216	0.373631878952795	0.928749439522342
ENSG00000119865	889.656252579495	-0.0744064549971069	0.286644659444456	-0.259577328743237	0.79518982605087	0.993502141533627
ENSG00000204923	42.7214592724456	-0.568212176007409	0.594593062118219	-0.955632031734732	0.339258172475429	0.908255126553574
ENSG00000169621	92.5177489074871	0.0490603153228513	0.436470471059388	0.112402369864274	0.91050437635724	0.996108291151754
ENSG00000169604	16057.9319116001	0.467696569155217	0.291754925050673	1.60304601224465	0.108924495958661	0.661111725825848
ENSG00000198380	3159.17334926453	-0.333976464740013	0.331764023969109	-1.00666871815827	0.314093999528641	0.894167039208534
ENSG00000169599	513.589622952215	0.112350315256715	0.274763336597499	0.408898496604358	0.682614152360033	0.984751482962613
ENSG00000115977	1457.85571141081	0.0345918664985878	0.294700060357552	0.117379909785625	0.906559003676648	0.996096403331838
ENSG00000196975	3047.85334079975	0.234826512975479	0.240785525713724	0.975251781764784	0.329435382106162	0.903103996739432
ENSG00000087338	353.559761083778	0.387427535907223	0.32295242792257	1.1996427411907	0.230278119543945	0.837953027317193
ENSG00000124380	588.322635744008	-0.191177016978849	0.297107850661179	-0.643459997954975	0.519925663058094	0.96358150229863
ENSG00000059728	213.459030545888	0.435925890006668	0.48688419094731	0.895337943009622	0.370606463136741	0.927615345545878
ENSG00000244617	10.2541533117181	-0.106898248575966	1.12039308548465	-0.0954113783464887	0.923988078696453	NA
ENSG00000179818	207.609691908421	0.152386908030215	0.332538611625047	0.458253275568607	0.646770488572572	0.981302441963076
ENSG00000169564	5325.37528046356	0.0289892024008719	0.219730438182034	0.1319307540672	0.895039063010132	0.995211769789246
ENSG00000115998	148.605123925666	-0.0683869992812291	0.421105037407921	-0.162398910500287	0.870991728745689	0.99387697943969
ENSG00000116001	1167.36429185148	0.199354537223919	0.298984575330016	0.666771979804889	0.504917793311962	0.960157709095701
ENSG00000116005	3772.32727186458	-0.130212952085208	0.423593769656922	-0.307400536581712	0.758538519815551	0.988938578377656
ENSG00000143977	777.792591178939	-0.122677451642615	0.366407788828097	-0.334811255063605	0.737767469745421	0.987046386882497
ENSG00000035141	572.571654745518	0.0521044118747847	0.318914468026405	0.163380520793653	0.870218838960203	0.993765073822284
ENSG00000163235	75.7659833147349	1.05380827309934	1.14623845132134	0.919362172752582	0.357906168063532	0.919528805640289
ENSG00000075340	31.7241534808531	2.40829858340989	1.32383995037486	1.81917654224588	0.0688845004320629	0.539280987075009
ENSG00000116035	33.2149286473128	0.393947508989164	0.831544857558549	0.47375376735034	0.635675506721729	0.980796760507872
ENSG00000144031	38.7919825919333	-0.859277201803167	0.620764260360224	-1.38422466735526	0.166289672465303	0.764411638203274
ENSG00000144043	2016.2917185308	0.150957924363526	0.244921455618048	0.616352389310242	0.537661969004678	0.969704387586547
ENSG00000124357	2023.06622116718	0.224308067420365	0.274576284916938	0.816924402222941	0.413971631563944	0.942510127999625
ENSG00000124370	127.399943213214	0.242745716096797	0.516984317336922	0.469541740351473	0.638682456718607	0.980796760507872
ENSG00000124383	648.874328439356	0.142007731356469	0.366599650146159	0.387364612322603	0.698486298043714	0.985001991626106
ENSG00000075292	1875.691856988	-0.0873837534530016	0.254937817109673	-0.342764970861148	0.731775280452574	0.987046386882497
ENSG00000281195	14.8598471157503	0.434252664257945	0.938992311202663	0.462466688041091	0.643746685632432	NA
ENSG00000135636	189.015550705199	5.04887104580652	0.790361469290382	6.38805311491158	1.68010987517434e-10	3.82780287154127e-08
ENSG00000003137	35.6532995464708	-0.944456463697823	0.861548463060625	-1.09623138359817	0.272977528719655	0.868104786028841
ENSG00000144036	1220.92439752795	-0.209863217561566	0.335496980571301	-0.625529377952076	0.531623673221923	0.967795883288619
ENSG00000116096	443.506253398584	0.414597860955826	0.297987282465256	1.39132736647634	0.164126178856042	0.762168106968076
ENSG00000144040	269.713197998867	0.293144554404907	0.337354177798201	0.868951901879989	0.384873439271082	0.930312672303881
ENSG00000135631	3183.12147111462	-0.145238764562627	0.282406962716597	-0.514288894174249	0.607050025178949	0.978378061586911
ENSG00000272702	15.9185914872876	0.997945638167229	1.07880389977433	0.925048230151912	0.354940820234711	NA
ENSG00000135632	473.943017985504	-0.0665452722030952	0.28207754827016	-0.235911268412477	0.813501524087636	0.993765073822284
ENSG00000135617	340.262386092776	0.319419938772367	0.333331042052364	0.958266403289821	0.337928440532733	0.908255126553574
ENSG00000135624	3515.25485737294	-0.122043420902659	0.30612736297726	-0.398668775361074	0.690137278158386	0.984751482962613
ENSG00000163013	115.760125348795	-0.607753617923802	1.03874381737236	-0.58508518439243	0.558490440318837	0.973309061707037
ENSG00000116127	268.801023146894	-0.530930514511412	0.364825786909993	-1.45529875782163	0.14558657039012	0.732667797587921
ENSG00000144034	217.751311763658	-0.0323720734860981	0.388650189961004	-0.0832936000606258	0.933618089024431	0.996295481263157
ENSG00000144048	401.211188084122	-0.308828422254095	0.298561455422825	-1.03438811891083	0.300954756485623	0.890672355059389
ENSG00000124356	503.87638960571	0.328602386174834	0.275841435761428	1.19127275156383	0.23354652727346	0.84221048897916
ENSG00000114956	539.710283799284	-0.132869799123294	0.36709309883034	-0.361951231299782	0.717388474709248	0.986063066328846
ENSG00000187605	119.017802744925	-1.45464752950878	0.550008142970672	-2.64477453306786	0.0081745365406852	0.146509493573187
ENSG00000163170	272.451997763575	-0.448474477704299	0.492639242446722	-0.910350696945951	0.362637590113946	0.922577180813285
ENSG00000225439	77.3071192828622	-0.0552466007134112	0.477880200681844	-0.115607636881764	0.907963510137868	0.996108291151754
ENSG00000114978	2573.59407071902	-0.215483539145939	0.248839788830457	-0.865952909535521	0.386515986234447	0.930926180882982
ENSG00000065911	628.447155915113	-0.131869097320981	0.281301913239877	-0.468781373728273	0.639225915063437	0.980796760507872
ENSG00000204843	5032.02401771669	-0.41150112297772	0.283750148583018	-1.45022346255204	0.146996214293982	0.734270944830811
ENSG00000286623	15.299660167924	-0.665659225064076	1.05650689005218	-0.630056681439343	0.528657500157514	NA
ENSG00000005448	184.860137470178	-0.243029157688989	0.414627801448063	-0.58613811432862	0.557782705065599	0.973308354051583
ENSG00000114993	329.540603542315	0.174761601436547	0.328468700676179	0.532049480138554	0.594691726035363	0.977593717524989
ENSG00000239779	156.037140102649	0.463045211027749	0.437210145856349	1.05909072654478	0.289558462883117	0.882953673881073
ENSG00000115275	971.146679293744	-0.189257621704757	0.244400645293389	-0.774374476293073	0.438709372839396	0.946570046501952
ENSG00000135637	140.18297112949	0.0991236516370461	0.382946147463879	0.258844885354006	0.795754924228108	0.993502141533627
ENSG00000115282	434.098505769901	0.407504262575828	0.290725665722841	1.40167969540163	0.161010916581888	0.758608040902119
ENSG00000179528	89.7504089400847	-0.371728086704127	0.548468711934435	-0.67775623042024	0.497926267179661	0.959587796907384
ENSG00000257702	81.3959680944276	-0.405095284425392	0.658348684825864	-0.615320260771146	0.538343239834813	0.969929368605735
ENSG00000115289	286.927626208247	0.179088487762142	0.382849880670394	0.467777311171019	0.639943847488861	0.980969916517877
ENSG00000115307	1752.46343846898	0.298022119815955	0.274623791035076	1.08520139020982	0.277832468627441	0.872781494750948
ENSG00000115317	478.58343624052	0.362626224123349	0.293855283571798	1.23402996099183	0.217191740085537	0.825891359973439
ENSG00000115318	357.228913000051	-1.14943036723681	0.686314915617078	-1.67478564297752	0.0939762967701172	0.626129691087734
ENSG00000115325	593.936524143439	0.646351191330675	0.278521601603401	2.32065013129948	0.0203057342176293	0.272133279514829
ENSG00000159374	10.823112627677	1.04661168987229	1.17992877207254	0.887012601645371	0.375072115946906	NA
ENSG00000135622	328.292676637184	0.355461664454515	0.355922011767849	0.998706606228013	0.317936839503942	0.896251756377748
ENSG00000272711	40.8466382466684	0.0296119780255011	0.601393343058589	0.0492389521222489	0.960728869594119	0.996815319002146
ENSG00000159399	1057.40592776702	-0.761711559919927	0.430642962994339	-1.76877744529623	0.076931022139954	0.570069900554169
ENSG00000204792	25.0109155949945	0.697401770029451	1.52166874635507	0.458313789844193	0.646727018355163	0.981302441963076
ENSG00000230836	79.6530563851654	0.659246726312467	1.45506140092745	0.453071413957009	0.650497318738192	0.981361878837742
ENSG00000115350	457.044714989154	0.470190169777984	0.331569402558041	1.41807466596885	0.156168966773868	0.752466479936644
ENSG00000115363	694.020461919632	0.687635721790106	0.51249014274487	1.34175404449179	0.179675757269913	0.779096084035802
ENSG00000115364	671.874359243499	0.130110467644975	0.265133114775966	0.490736390114514	0.623612905018871	0.979915046938207
ENSG00000005436	224.86731394099	-0.287030724335302	0.336069924442443	-0.854080366791228	0.393060461421874	0.933323540525644
ENSG00000271452	13.2814355384222	0.248139784887805	1.04094762951829	0.238378740535327	0.811587354819648	NA
ENSG00000163541	1072.26927042797	0.116821977944567	0.248853887651541	0.469440035866134	0.6387551369339	0.980796760507872
ENSG00000186854	31.13218454218	-2.02075761378833	0.770230601878801	-2.6235748214355	0.0087012331019756	0.152891471054583
ENSG00000034510	18766.4219311318	-0.0309794162535088	0.366254594718691	-0.0845843757326871	0.93259182090723	0.996295481263157
ENSG00000176407	1094.0077828894	-0.0539813133380379	0.278883261423241	-0.193562399774558	0.846518541946799	0.993765073822284
ENSG00000152284	416.142728494019	1.59510976732188	0.433204416409102	3.6821179722589	0.000231304324562729	0.00996536131657757
ENSG00000152291	5701.80594771623	-0.283410520557048	0.357172049829894	-0.793484598506586	0.427495539051766	0.94426566815503
ENSG00000042445	1837.40675379769	0.599122724611577	0.374527472655533	1.5996763077581	0.109670410423438	0.662855061561085
ENSG00000115459	392.828047985515	0.458354483547942	0.335014646441257	1.36816252189831	0.171261209929144	0.769645888326191
ENSG00000042493	2240.15853885018	0.0286582044403713	0.540149018913185	0.0530561075497897	0.957687203265447	0.996815319002146
ENSG00000286532	26.6926861306246	0.0388133251645937	0.762787948763778	0.0508835059959941	0.959418348791203	0.996815319002146
ENSG00000168906	4834.13428959202	0.352228767589523	0.249620354406706	1.41105787797912	0.158227548769142	0.754753268472255
ENSG00000115486	873.233954370629	0.129305625117396	0.328542601625558	0.393573388892701	0.693896031317292	0.985001991626106
ENSG00000118640	15.5589636011203	-1.30080172878073	1.16328413570915	-1.11821496472807	0.263475194455227	NA
ENSG00000168899	934.376394173002	0.222034125485661	0.349060193421311	0.636091223434547	0.524716965619082	0.964623483431127
ENSG00000168894	712.808772032719	0.0890404803509454	0.328290006378518	0.271225071189897	0.786217931405455	0.992692053021367
ENSG00000168890	425.077249418151	0.71230305614633	0.326171563098038	2.18382942210149	0.0289747847434955	0.342851282149707
ENSG00000168883	872.212197854786	0.153316967054269	0.244705684509867	0.62653618922403	0.530963307663802	0.967300231136516
ENSG00000168887	330.160774153855	0.300877936951855	0.325342414630034	0.924803909425708	0.355067916696973	0.917608701711569
ENSG00000168874	966.28576161271	-1.54245395494924	0.836817786619969	-1.84323753583136	0.0652943367054628	0.524929235173596
ENSG00000115525	339.010859373003	1.78285142121945	0.662822833848936	2.68978576200617	0.00714979031829856	0.135129364349769
ENSG00000068654	1165.82697075398	-0.117481089350418	0.288539690870095	-0.407157465914491	0.683892339035453	0.984751482962613
ENSG00000132300	892.779160209407	0.190637527399599	0.251464954482722	0.758107736291731	0.44838648872559	0.948510003923257
ENSG00000132305	1373.15951346358	0.110561991136226	0.240482791287138	0.459750115775289	0.645695592852028	0.981302441963076
ENSG00000132313	527.221014376879	-0.15863474927026	0.28599208057402	-0.554682314810469	0.579111974857605	0.975727086836175
ENSG00000115548	769.683619319345	-0.498377722560596	0.307811424105503	-1.61910079851285	0.105425577043998	0.656687028093339
ENSG00000115561	1561.86927931032	-0.170464743717915	0.296934205788713	-0.574082542175053	0.565911946425463	0.974178233433345
ENSG00000239305	736.209165480157	0.269255621086281	0.301535658473841	0.892947860458897	0.371885095116612	0.927798655215501
ENSG00000153561	240.5796882356	-0.294529892014476	0.353733850987684	-0.832631344701956	0.405052675549519	0.937959373408207
ENSG00000204745	34.0653552753275	-1.39512410212801	0.838890424921441	-1.66305879848212	0.0963006662307159	0.631758689835667
ENSG00000222041	693.361228451322	-1.1072394742432	0.389407149894191	-2.84339790510796	0.00446353070525446	0.0946352992744959
ENSG00000284879	17.6759640643606	0.00231842046189202	0.883526747568186	0.0026240523767653	0.997906311524576	NA
ENSG00000125551	17.0549377361078	0.320933378355946	0.878811846173769	0.365190091318463	0.71496951427086	NA
ENSG00000172086	661.669903926946	0.0111209314148476	0.30478574508253	0.0364877019160994	0.970893484630032	0.997183634640908
ENSG00000144115	239.446754363565	1.4143185552537	0.86646017946821	1.6322949268387	0.102617371450713	0.651341569143429
ENSG00000172071	374.418625980533	-0.457579660089101	0.306509059795956	-1.49287482854084	0.135469955216684	0.717168109446924
ENSG00000153574	200.787453275269	-0.471421860572612	0.413228739154861	-1.14082544582153	0.253942569327459	0.8577962652564
ENSG00000283196	216.936532540921	-0.514454705932264	0.395442990491985	-1.30095795930587	0.19327284530291	0.799130601833811
ENSG00000143429	157.967838351075	-0.22544412556794	0.493615811088999	-0.456719822386913	0.647872441255528	0.981302441963076
ENSG00000286156	123.412058338794	-0.237203655986233	0.545595298484206	-0.434761180393676	0.66373578504673	0.982146333874823
ENSG00000144029	841.150152841786	0.0433325826239751	0.250810533770026	0.172770186214378	0.86283207254877	0.993765073822284
ENSG00000144026	415.195889196756	0.418171469938269	0.288263347170362	1.45065778928575	0.14687517481743	0.734089200648902
ENSG00000275111	80.4188072224328	-0.00814984452356562	0.654368059027139	-0.0124545267928911	0.990062982257655	0.998033320672516
ENSG00000155066	16.7123615178458	0.092435678518881	0.92200974231489	0.100254557274853	0.920142233702868	NA
ENSG00000115041	344.240310162569	0.96175104172456	0.454157091811588	2.11766161767557	0.0342037356811293	0.37778686526355
ENSG00000115042	467.921130314892	0.14365620077746	0.317228779965891	0.452847313515835	0.650658691487572	0.981361878837742
ENSG00000272913	98.0413887139639	-0.220994151165888	0.47540111399031	-0.464858294737593	0.642032938282845	0.981071778995363
ENSG00000229689	59.3447154919729	-1.21449407030128	0.602253238752292	-2.01658370956608	0.0437389744514922	0.432944988642827
ENSG00000273305	13.0796984958093	0.318138176300913	1.06651184812796	0.298297835939973	0.765475855821758	NA
ENSG00000232931	872.274552042728	0.605736711093752	0.246615324779287	2.45620060973853	0.0140414748267691	0.215217223057503
ENSG00000174501	82.7395717473723	0.135954188931847	0.455499844253325	0.298472525615698	0.765342542400547	0.990443290165414
ENSG00000231584	34.1973196749865	2.00223875339701	0.701653297130047	2.8536012893928	0.00432267453994376	0.0926720752247592
ENSG00000158050	34.0105862979706	1.67429893851016	0.836733124042175	2.00099516847353	0.0453929105687148	0.440557042501563
ENSG00000084090	2999.70536986378	0.717901632102103	0.435855171915179	1.6471105044999	0.0995353343796089	0.642491016453366
ENSG00000204685	93.0208020386701	-0.120791787722542	0.517778128162625	-0.233288702539794	0.815537230681518	0.993765073822284
ENSG00000135956	2584.65082195377	0.340274940770288	0.326691711039906	1.04157812785376	0.29760731356393	0.887651872938286
ENSG00000144021	1344.36951528335	0.0582673048991758	0.254711627223567	0.228757931211491	0.819057065800646	0.993765073822284
ENSG00000144028	3102.2133470828	-0.286825493880656	0.21844658911486	-1.31302344908595	0.189175046770882	0.793221637637408
ENSG00000198885	52.1365855769195	-0.15595083124167	0.66420905105342	-0.234791788811573	0.8143703411963	0.993765073822284
ENSG00000121152	277.465489581857	-1.12577659552333	0.8266571363962	-1.36184222691301	0.173247681976807	0.770869030497264
ENSG00000196843	333.034653576605	0.120162802893133	0.723308153990319	0.166129473627836	0.868055059834705	0.993765073822284
ENSG00000114982	808.618743135522	-0.295005725961744	0.372942702959158	-0.791021579510705	0.428931398956263	0.94484819836343
ENSG00000114988	364.190774214118	-0.338855965193819	0.334751439820083	-1.01226141215686	0.311413079805037	0.892958026622315
ENSG00000158158	133.600049237869	-0.342736091113048	0.445875111959465	-0.768681816768922	0.442082221889042	0.947317854360187
ENSG00000168763	227.02762220211	0.277339933463171	0.355474323826399	0.780196809935037	0.435275039755902	0.945993061341769
ENSG00000213337	58.1641048766367	0.691159880297122	0.54135119041231	1.27673106208691	0.201697211121867	0.809393952307102
ENSG00000168758	442.020296296716	0.135559596880653	0.29494312683791	0.459612666123091	0.645794265998811	0.981302441963076
ENSG00000144199	41.6079366382663	1.41031754122481	0.616262501908004	2.28850130724868	0.022108344071716	0.285750347126929
ENSG00000135976	180.068634388347	-0.316137301233347	0.594937991354951	-0.531378573611269	0.595156466242153	0.977767443073456
ENSG00000196912	50.9318530896728	-0.202984736502007	0.615733151214259	-0.329663485069319	0.74165424736976	0.988144800088947
ENSG00000135940	1510.20830652855	0.377696351044603	0.24255439303123	1.5571614528374	0.119432157763769	0.685301421904836
ENSG00000115073	1229.97980198901	0.119633973528174	0.293943694226281	0.406996223692005	0.684010761754694	0.984751482962613
ENSG00000228486	46.5544061955292	0.294685649527046	0.749382301089331	0.393238069672422	0.694143654355843	0.985001991626106
ENSG00000075568	1460.10081321952	-0.553115326978962	0.285727873864025	-1.93581158008471	0.0528907821139994	0.473727119976611
ENSG00000144191	28.6173963427635	-3.56159322332579	1.61001173922124	-2.2121535741401	0.0269560554296756	0.327643554706705
ENSG00000040933	674.101889126276	0.000700210348517056	0.297471526969505	0.00235387351404841	0.998121882399412	0.999505702472945
ENSG00000183513	395.944308236485	0.114581066055124	0.337019155352092	0.339983838412443	0.733868698838002	0.987046386882497
ENSG00000115446	691.294864547356	0.0579475614352636	0.266970455952198	0.217056082960878	0.828164638733531	0.993765073822284
ENSG00000135951	38.451544311691	-0.529091605663963	0.666434890346862	-0.79391342399343	0.427245834199399	0.94426566815503
ENSG00000144182	58.3893386619107	0.240206013732843	0.544615165068596	0.441056417704763	0.659172153858958	0.981759118964838
ENSG00000158411	332.366909009494	-0.091644625719149	0.324044520005891	-0.282814922213413	0.777318714861355	0.992523766741901
ENSG00000185414	439.595742977583	-0.0498202904366416	0.274703762837708	-0.181360058275121	0.856084967828842	0.993765073822284
ENSG00000144214	19.0247247193893	1.57588235619183	1.16165121472351	1.35658822219448	0.174912086137795	NA
ENSG00000115514	720.672818527517	-0.0312343064734318	0.266158803521558	-0.11735214488557	0.906581004808287	0.996096403331838
ENSG00000158417	3756.34426778029	-0.0515901081805722	0.301443259108008	-0.171143678360004	0.864110792120948	0.993765073822284
ENSG00000135945	516.361997000213	-0.0855474623958968	0.285018500928561	-0.300147050514939	0.764064991547275	0.989785317694513
ENSG00000273306	12.9106775146699	-0.162683058120582	1.01418573662248	-0.16040755874004	0.872560035707135	NA
ENSG00000144218	48.9947741058412	-0.711864622823146	1.03139126745791	-0.69019841963341	0.490069417062514	0.958910458988844
ENSG00000115526	207.984643369333	-0.162386673977316	0.415501382331301	-0.390821019815133	0.695929536673357	0.985001991626106
ENSG00000115539	404.30747637779	0.32351381567301	0.332849052618986	0.971953542086051	0.331073661346909	0.903441293609741
ENSG00000170485	396.485793570865	1.64859716866903	0.349808990785539	4.71284961820708	2.44276471638824e-06	0.00020144566452571
ENSG00000071082	4939.47353186647	0.239717893341783	0.27621272935388	0.86787417039951	0.385463220497093	0.930508368234797
ENSG00000204634	731.109635081149	-0.710988223198699	0.713409866524676	-0.996605537097806	0.318956017231399	0.896463191922531
ENSG00000158435	716.242575598689	0.0120741169116801	0.264582420002655	0.0456346151477447	0.96360147900348	0.996815319002146
ENSG00000163162	1166.3088817546	-0.159782882579132	0.297371321327035	-0.537317727432802	0.591048162234123	0.976973761281853
ENSG00000196460	550.671358285111	-0.379103672671673	0.390263711801228	-0.971403851313651	0.331347211447971	0.903441293609741
ENSG00000071054	5881.69878544939	-0.628046258628823	0.302978953709614	-2.07290391276077	0.0381812228264113	0.40366016727946
ENSG00000115594	2979.27944772453	-1.72283134778736	0.459773429468999	-3.74713116801266	0.000178868564522457	0.00812973227329507
ENSG00000135953	117.637866816703	0.0581300582829256	0.403000550342642	0.144243123820803	0.88530848909951	0.995047660457122
ENSG00000170417	27.77407304145	-0.358171297291179	0.983653593774636	-0.364123406408496	0.715765859054286	0.985829073563221
ENSG00000135972	366.698788772912	0.0977190063603962	0.286676247637131	0.340868862229865	0.73320230681167	0.987046386882497
ENSG00000135966	756.805130843325	-0.0454490410271584	0.314543461427257	-0.144492086470121	0.885111904961172	0.995047660457122
ENSG00000272994	37.3966307996099	0.0477189568768611	0.7786080264221	0.0612875224214445	0.951130227787333	0.996616526263779
ENSG00000135974	418.984913701257	-0.0244430564769145	0.292214463390697	-0.0836476613556037	0.933336571410624	0.996295481263157
ENSG00000115641	1845.65278991769	-0.180567220785247	0.317182537761651	-0.569284873182191	0.569162830701904	0.975479634106208
ENSG00000071051	726.88270933303	0.177594983675683	0.335997092327101	0.528561073090449	0.597109969990791	0.978041101295035
ENSG00000115652	1195.00055754939	0.0580478058339585	0.247738154372262	0.234311125716765	0.814743449241571	0.993765073822284
ENSG00000135968	897.974248067419	-0.538407675340602	0.350348436958546	-1.53677772909347	0.12434774897581	0.693230829164019
ENSG00000169756	1419.70855041215	-0.211636675493455	0.34296680864795	-0.617076259734208	0.537184426696869	0.969567195028061
ENSG00000153201	2075.38402962106	-0.353443709329291	0.310257938493776	-1.13919312119835	0.254622614022748	0.8577962652564
ENSG00000163006	38.9251909118722	-0.720419331038538	0.767510135815391	-0.938644712845617	0.347913187976013	0.913042867221309
ENSG00000259863	36.0103268406485	1.06287825162372	0.766080115065916	1.38742440995518	0.165312385957077	0.763680065554109
ENSG00000172985	605.526453296904	0.610586449697119	0.516809028585092	1.18145468814422	0.23742214375094	0.846058777877675
ENSG00000186522	2136.80105299041	-0.0908411423621155	0.338740350827883	-0.268173372732535	0.788565870023211	0.99343040532821
ENSG00000198142	311.049640878413	0.179666330159882	0.519178155636474	0.346059109400749	0.729298292934925	0.987046386882497
ENSG00000144063	25.1367143759405	-2.31152433653002	1.59256036743995	-1.45145162707132	0.146654142718854	0.734089200648902
ENSG00000144061	127.837239743205	0.065699341901229	0.420723006521223	0.156158186937455	0.875908334322324	0.994192618862413
ENSG00000175701	255.243023821773	0.0423706882749145	0.341196632307865	0.124182609858479	0.901170690973451	0.996096403331838
ENSG00000169679	517.612296081016	-1.21301465181033	0.826356775528899	-1.46790670535006	0.142129566548831	0.727257568918684
ENSG00000172965	932.900768868939	-0.371026847335774	0.299069274091213	-1.24060503528228	0.214751690929307	0.824154749697029
ENSG00000153094	77.962365471188	0.433528529070471	0.604754131721936	0.716867411614156	0.473455911705477	0.956085484047273
ENSG00000227992	41.1802853519507	-0.900913621454904	0.627336896121976	-1.43609219707003	0.150976108142198	0.742486594098443
ENSG00000271590	28.0285063030566	-0.388571874155329	0.800716392299701	-0.485280278875433	0.627477542737685	0.980306035504412
ENSG00000153107	415.317563688958	-0.841992777238057	0.284508487566084	-2.95946452930507	0.00308174176544392	0.0725477632418514
ENSG00000153214	1307.87316014399	-0.645175706814583	0.243524083925818	-2.64933018703446	0.00806514920585506	0.1453240423929
ENSG00000144152	298.445805384008	-2.25345430632307	1.02965407976839	-2.18855472978844	0.0286292192371767	0.340553660898371
ENSG00000278962	68.4287347901827	-2.93226398968221	1.1460582372002	-2.55856456024929	0.0105105301906082	0.176824213794938
ENSG00000144161	106.839540866359	-0.375604195827885	0.529012038653478	-0.710010677231335	0.477697515034293	0.95722380692247
ENSG00000188177	227.024303125779	-0.0187095421680165	0.391990749179032	-0.0477295502692369	0.961931783225267	0.996815319002146
ENSG00000169629	72.5836902436743	0.170035905498792	0.510860877080687	0.332841901048407	0.739253627334077	0.987955967552843
ENSG00000114999	1601.91960811061	-0.280467395970892	0.230347655543312	-1.21758302818131	0.223382467135837	0.832624297314929
ENSG00000125630	272.820414508465	-0.193477400204324	0.307593876459542	-0.629002769597634	0.529347243020449	0.966088928415436
ENSG00000125611	232.613407780404	0.188672882632888	0.340343499951091	0.554360176292485	0.579332374702073	0.975727086836175
ENSG00000237753	48.6593411021929	-0.483651813460084	0.8457102527997	-0.571888317374618	0.567397639201474	0.974510500758388
ENSG00000144136	2306.59142154644	0.1845827539595	0.382619306774279	0.482418818631105	0.629508455365986	0.980603282179517
ENSG00000169607	371.006556236632	-1.22141346542249	0.754527000487792	-1.61878032811664	0.10549453619295	0.656812207274496
ENSG00000125637	96.5444083454962	-0.960154767401744	0.691827441490765	-1.38785296711096	0.165181822129897	0.763680065554109
ENSG00000189223	834.0278652428	1.3272143624849	0.677973891555509	1.95761869153959	0.0502747724126048	0.461923096903782
ENSG00000125618	79.6788867712385	0.548679620018237	0.805054550745381	0.681543405363311	0.495527711558053	0.958936911176937
ENSG00000234997	17.6373728210785	-0.858258738391556	1.047029512758	-0.819708258395507	0.412382440993466	NA
ENSG00000136682	359.384818381401	-0.171879424842495	0.324246376385983	-0.530088961234497	0.596050252266999	0.97780174407774
ENSG00000146556	130.890165307309	0.0533613958286358	0.456569561386041	0.116874624025839	0.906959407408912	0.996096403331838
ENSG00000236397	33.8477650063873	-0.777006889043458	1.03364486744135	-0.751715520018821	0.45222215507612	0.950067532393617
ENSG00000279267	64.0123597009182	0.142409099045774	0.992015820130994	0.143555270143746	0.885851663949377	0.995047660457122
ENSG00000240356	169.149934496859	-0.2448893498181	0.568831282172698	-0.430513154766602	0.666822399652487	0.983001116048139
ENSG00000144134	115.865012174179	0.420015541306653	0.450975498570722	0.93134891504707	0.351673106867352	0.915737928929678
ENSG00000115084	4302.50413734083	0.213424209201017	0.346311971064989	0.616277307840926	0.537711512968452	0.969704387586547
ENSG00000115091	8727.7430765585	0.125765094910248	0.249870670582541	0.503320756361852	0.614738775509496	0.979915046938207
ENSG00000234199	14.6319126181777	0.714841953682522	1.07176746020243	0.666974861830109	0.504788190663386	NA
ENSG00000238207	37.8007100230529	-2.12575642668048	0.777592936612124	-2.73376509300887	0.00626146976438617	0.122691948356966
ENSG00000088205	944.874068082598	-0.436852255797035	0.248522257447465	-1.75779932261955	0.0787816606519291	0.578923296542063
ENSG00000236255	52.7058381839717	0.394580418383314	0.572298607806856	0.689465976329057	0.490530077108062	0.958910458988844
ENSG00000125633	1459.36219498956	-0.773547889513826	0.246851074131314	-3.1336622384002	0.00172639451563296	0.0467866836272948
ENSG00000279227	59.0717344917648	-2.02646607259391	0.73245506498572	-2.76667630475518	0.00566309541790509	0.113110443696107
ENSG00000125629	611.581946414683	0.0381977386604128	0.25687792496834	0.148699965811078	0.881790388216838	0.995047660457122
ENSG00000258910	17.7151208625649	-0.161754781307959	0.892351206624457	-0.181268070359693	0.85615716699281	NA
ENSG00000163064	1117.92424209312	0.106385828496738	0.315482140795939	0.337216643161905	0.735953591901915	0.987046386882497
ENSG00000115107	1037.58805126257	-1.31278311938889	0.406592461826695	-3.22874436355991	0.0012433498332039	0.0367674309724128
ENSG00000186132	108.189405124036	-0.0288029381005786	0.486226077225932	-0.0592377485487988	0.952762743425417	0.996616526263779
ENSG00000155368	2345.50917498786	0.00264415580535636	0.454585432947462	0.00581663118462037	0.995359025951754	0.999161853487611
ENSG00000144120	85.5010399523472	0.209233075702493	0.456221523301784	0.458621667360678	0.646505874294958	0.981302441963076
ENSG00000088179	217.076808912788	0.00965773505968916	0.339088907499571	0.0284814243288137	0.977278183257443	0.997183634640908
ENSG00000115109	287.484522777776	-0.452415884749851	0.365759907899442	-1.2369203813181	0.216116642629238	0.824154749697029
ENSG00000226479	1005.76516448115	-0.0499141159489114	0.301347845492962	-0.165636213085443	0.868443246995552	0.993765073822284
ENSG00000144118	1497.30401250368	-0.374147592386031	0.277434746710259	-1.34859673066393	0.177466531365408	0.777328854246061
ENSG00000163083	283.087135295718	3.58590191801739	0.42456258450349	8.44610912243001	3.01172195434849e-17	1.92778888144535e-14
ENSG00000074047	186.713875739421	2.57660270829022	0.777170607816551	3.31536303917764	0.00091524177941487	0.0291532701395609
ENSG00000074054	1293.80548383222	-0.164943662209353	0.267881983022204	-0.615732571293086	0.538071036588042	0.96992770200033
ENSG00000236859	79.8476101527625	-0.273497120303852	0.46903098968592	-0.583110980549485	0.559818592255935	0.973602698091802
ENSG00000155438	551.62201221346	-0.246091754847224	0.270072251574624	-0.911207106292539	0.362186260461676	0.922577180813285
ENSG00000211460	1391.75032083847	-0.230052069105097	0.261943766382395	-0.878249833093029	0.379808153880932	0.930312672303881
ENSG00000136732	1112.88183080239	-0.00208947940963176	0.529855832980351	-0.00394348666103908	0.996853561032518	0.999413662611492
ENSG00000136717	896.750143415645	-0.222610595907107	0.491731578314153	-0.452707545588799	0.650759345430855	0.981361878837742
ENSG00000186684	122.182924082056	2.42497863050263	0.496903072686979	4.8801844138127	1.05986687369596e-06	9.75803460015141e-05
ENSG00000163161	909.539201089304	0.0375694597776994	0.274111219648863	0.137059182859519	0.890984015284755	0.995047660457122
ENSG00000169967	1129.57312405666	-0.224043634178385	0.284219968240093	-0.788275488051302	0.430535582190647	0.94501294836817
ENSG00000236682	38.4085096474496	0.57834552225199	0.685101822226234	0.844174549664253	0.398571874017332	0.934841910093382
ENSG00000163166	1125.78971674715	-0.253256285733285	0.295164999136845	-0.858015979109602	0.390883640073411	0.932746568623839
ENSG00000072163	1047.09577181005	1.87152860943512	0.641289735241896	2.9183822952182	0.00351852683889917	0.0805724663858307
ENSG00000136709	898.472780085728	-0.151156347558724	0.243581509592347	-0.620557561252068	0.534890769954662	0.968350401310514
ENSG00000173349	122.377359860886	-0.0515620724060357	0.494386067633783	-0.104295156724017	0.916935121328336	0.996108291151754
ENSG00000144231	467.381702435802	-0.310708138086562	0.285252399190719	-1.0892393507226	0.276048350146575	0.871025327990837
ENSG00000144233	674.707877491809	-0.24861947706661	0.330702588155931	-0.75179174875215	0.452176304839783	0.950067532393617
ENSG00000272667	62.0128203910481	-0.340801549591173	0.545409862997408	-0.624854027608211	0.532066867350407	0.967795883288619
ENSG00000286873	14.4271880768147	0.261503182936194	0.966803181346718	0.270482335993073	0.786789204486359	NA
ENSG00000136715	611.996672428597	-0.206546279468503	0.275376183493763	-0.750051354652395	0.453223775733082	0.950565831527846
ENSG00000136731	2246.72524056199	-0.482364956117828	0.314717258587119	-1.53269305370586	0.125351501488416	0.694583370311228
ENSG00000136720	694.58026832279	0.115502231574841	0.34361803339958	0.336135535239874	0.736768662601698	0.987046386882497
ENSG00000214100	38.4501866477917	2.28292881184337	0.758697335612434	3.00901124161791	0.00262099417660364	0.0645263804430514
ENSG00000152076	89.7743652219518	-0.404319047866803	0.52967690063159	-0.7633314712888	0.445265737740335	0.947545791050966
ENSG00000136699	1197.62877460834	-0.164532228542116	0.281274958906621	-0.584951569032982	0.558580282143175	0.973309061707037
ENSG00000152082	1822.1216249355	0.0594359885235888	0.309421231470883	0.192087621916086	0.847673570646303	0.993765073822284
ENSG00000136710	473.584669132335	0.377475578047078	0.308945605990458	1.2218188921539	0.221776122619452	0.831049153789717
ENSG00000136718	616.820270397722	-0.0500556587637058	0.331748009105009	-0.150884579228512	0.880066765204929	0.995047660457122
ENSG00000072135	576.024974537563	0.0107216356806103	0.291513983218361	0.0367791471346992	0.970661100973279	0.997183634640908
ENSG00000136002	114.790480611241	2.53528952527616	0.60861166719044	4.16569326871423	3.10407823796187e-05	0.00188800994003093
ENSG00000152102	2821.75212184481	-0.230580812179647	0.273082941968244	-0.844361828379822	0.3984672459104	0.934841910093382
ENSG00000115762	3434.039913646	-0.307724829320086	0.328355050722111	-0.937170994152044	0.348670607486206	0.913159287060571
ENSG00000173272	579.685303514686	0.285732626380898	0.420971985386608	0.678744990877456	0.497299453850819	0.959480301229038
ENSG00000152117	418.248912105317	0.0235615115543084	0.398300893865216	0.0591550556807977	0.952828607286376	0.996616526263779
ENSG00000163040	312.981021590253	0.823876719788759	0.311170002620116	2.64767398159059	0.00810476437392629	0.145452927522453
ENSG00000287151	104.558776239755	-0.87689546043157	0.566849592673966	-1.54696320111133	0.121872119422558	0.687454901081839
ENSG00000197927	26.5568423075466	-1.05459845000902	0.744636780092373	-1.41625887708393	0.156699723225567	0.752808320085086
ENSG00000183840	18.7822584954746	-0.139779707915019	0.852765195326263	-0.163913476630036	0.86979925777826	NA
ENSG00000176771	80.7455346259383	-2.11148047780502	0.664911882824924	-3.17557939983604	0.00149537592192387	0.0419029643004375
ENSG00000152127	846.913022936838	-0.0292330134425504	0.302349994935367	-0.0966860060599622	0.922975753306065	0.996295481263157
ENSG00000224043	46.5953013643689	-0.175986122102115	0.689142794199218	-0.255369603489231	0.798437645549367	0.993502141533627
ENSG00000082258	680.928789073355	-0.151991884988053	0.27497409198418	-0.552749838689521	0.580434720935229	0.975766046440886
ENSG00000115839	2135.59758664079	-0.0445579869526804	0.240449960607112	-0.185310851539239	0.852985227139335	0.993765073822284
ENSG00000121988	91.7484932904323	0.183186029320663	0.43241426097001	0.423635494605873	0.671831665153141	0.983928195602666
ENSG00000048991	584.441124480383	-0.0984397205519565	0.261189771913916	-0.376889645527163	0.706255616670124	0.985436115253755
ENSG00000144224	2933.39329933881	-0.00753190613885523	0.241666662185308	-0.031166508738718	0.975136749086776	0.997183634640908
ENSG00000076003	829.517963941312	-0.566876182427589	0.495505117450212	-1.14403698864835	0.252608297509238	0.8577962652564
ENSG00000115866	1337.55744658366	-0.19848660606644	0.26365047094925	-0.752839945067445	0.451546099796587	0.950067532393617
ENSG00000150540	402.176600439535	0.15241224818546	0.556717444785268	0.273769485064811	0.784261775385439	0.992692053021367
ENSG00000144228	314.535867073661	-0.350792817956465	0.334370817802283	-1.04911313810852	0.294126050025671	0.887651872938286
ENSG00000168702	35.5911466854884	-2.43992857727953	1.54294038665864	-1.58134986832731	0.113798063186591	0.673865006763948
ENSG00000121964	366.093096832568	0.0737287050300474	0.379001626218524	0.194534007058685	0.84575777052207	0.993765073822284
ENSG00000169554	2423.39883497146	-0.62366358161657	0.350346831785606	-1.78013192937398	0.0750543722575272	0.561257381012261
ENSG00000226674	25.1060809233074	-0.295265369604419	1.03575496033271	-0.285072609750836	0.775588514016798	0.992522925115556
ENSG00000121989	197.311837809627	-0.983765219774339	0.612517421715104	-1.60610161425239	0.108251585274672	0.660212643998606
ENSG00000115947	437.709561609713	-0.162101568914247	0.281856616489508	-0.57512067991592	0.565209682802499	0.974178233433345
ENSG00000204406	366.817671521866	-0.264928047953532	0.394777282092739	-0.671082303797046	0.502168099587396	0.959884151441834
ENSG00000135999	399.751410141757	-0.223524872369434	0.317790837164174	-0.70337104229962	0.481824547940017	0.95803415688678
ENSG00000168280	24.0219441710285	-1.47061784931443	0.847039112666785	-1.7361864727644	0.0825308683237357	0.589041572698273
ENSG00000150556	566.117404568456	2.86219153572622	0.838729054181112	3.41253414491609	0.000643618633929456	0.0223553531712655
ENSG00000187123	249.672351541374	0.586891137488869	0.453210469705435	1.29496376787218	0.19533272869754	0.804150690609627
ENSG00000168288	1667.14070954172	-0.0889930800838075	0.308182748220065	-0.288767235018165	0.772759507099107	0.992089375517224
ENSG00000115963	25778.6116223203	-0.749434429353937	0.445266371919327	-1.68311481984029	0.0923528661115845	0.621034427130793
ENSG00000184898	438.243852894577	0.171353925175508	0.45824085466373	0.373938559671316	0.708450027620474	0.985436115253755
ENSG00000123609	179.042655468013	-0.00249694503396654	0.441500497271781	-0.0056555882708994	0.995487517492207	0.999161853487611
ENSG00000123610	290.186153862264	-4.1724000998065	1.0269255345778	-4.06300160948078	4.84456954127909e-05	0.00275935185482515
ENSG00000080345	948.355939617748	-0.464953507533843	0.259053259127379	-1.79481821267194	0.0726826680813919	0.553855115844711
ENSG00000162980	433.554119969458	-0.0818898160454135	0.292790039677938	-0.279687847767944	0.779717002471375	0.992523766741901
ENSG00000115145	762.474241494646	-0.121897257955016	0.264547620871756	-0.460776239655198	0.644959150267633	0.981302441963076
ENSG00000157827	785.735194994915	0.110213761059129	0.297063517602152	0.37101075873859	0.71062951839576	0.985480014544962
ENSG00000196504	1888.2063701351	-0.438110465086548	0.231387438207096	-1.8934064376236	0.0583038399814651	0.500140534161362
ENSG00000177917	341.576254628246	-0.754666889348329	0.337070255037539	-2.23890087621135	0.0251623664701395	0.312310738773422
ENSG00000144278	73.1335873308093	-0.849768035108314	1.52647841879375	-0.556685259775777	0.577742489693953	0.975727086836175
ENSG00000153234	54.5899721442286	0.712322816153962	0.638417193525621	1.11576383496222	0.264523237959618	0.86234491252168
[truncated: 12,275 more rows]
