# Supplementary material for: Transcriptome profiling of human dermal MDPL fibroblasts reveals a characteristic molecular signature providing insights into pathogenic mechanisms
Source: J Mol Med (Berl). 2025 Oct 13;103(11-12):1503–13. doi: 10.1007/s00109-025-02597-y (PMC12675696; doi:10.1007/s00109-025-02597-y)
Supplement: Supplementary file 2 — (XLSX 3.23 MB) [file 109_2025_2597_MOESM2_ESM.xlsx]

## Sheet: PX14_POLD1vsPX14_POLD1_1Gy
PX14_POLD1vs1Gy
	POLD1_PX14	POLD1_PX14_1Gy	log2FC	name	symbol
ENSG00000175063	884	75	-3.5590838688955513	ubiquitin conjugating enzyme E2 C	UBE2C
ENSG00000257167	126	12	-3.3923174227787607	TMPO antisense RNA 1	TMPO-AS1
ENSG00000123485	959	96	-3.320424504296975	Holliday junction recognition protein	HJURP
ENSG00000140534	148	15	-3.3025627700204314	TOPBP1 interacting checkpoint and replication regulator	TICRR
ENSG00000035499	89	10	-3.1538053360790355	DEP domain containing 1B	DEPDC1B
ENSG00000186185	464	53	-3.130060540564374	kinesin family member 18B	KIF18B
ENSG00000170312	1297	153	-3.0835749215590473	cyclin dependent kinase 1	CDK1
ENSG00000111665	716	86	-3.0575510225621585	cell division cycle associated 3	CDCA3
ENSG00000152253	207	25	-3.049630767724601	SPC25 component of NDC80 kinetochore complex	SPC25
ENSG00000214357	669	81	-3.0460123977568365	neuralized E3 ubiquitin protein ligase 1B	NEURL1B
ENSG00000109805	959	119	-3.0105692417101872	non-SMC condensin I complex subunit G	NCAPG
ENSG00000129173	120	15	-3.0	E2F transcription factor 8	E2F8
ENSG00000129810	112	14	-2.9999999999999996	shugoshin 1	SGO1
ENSG00000143228	473	61	-2.9549590357765076	NUF2 component of NDC80 kinetochore complex	NUF2
ENSG00000135451	480	62	-2.952694285221643	trophinin associated protein	TROAP
ENSG00000109674	146	19	-2.9418970454364324	nei like DNA glycosylase 3	NEIL3
ENSG00000237649	913	120	-2.927580454375703	kinesin family member C1	KIFC1
ENSG00000284946	88	12	-2.8744691179161412
ENSG00000131747	2947	403	-2.870395316596033	DNA topoisomerase II alpha	TOP2A
ENSG00000158402	109	15	-2.8612937291684073	cell division cycle 25C	CDC25C
ENSG00000142945	689	95	-2.8585045643733435	kinesin family member 2C	KIF2C
ENSG00000151725	749	105	-2.834576390792628	centromere protein U	CENPU
ENSG00000183856	1271	180	-2.819895218675284	IQ motif containing GTPase activating protein 3	IQGAP3
ENSG00000115163	247	35	-2.8190842146397115	centromere protein A	CENPA
ENSG00000161888	417	60	-2.797012977836144	SPC24 component of NDC80 kinetochore complex	SPC24
ENSG00000117650	256	37	-2.79054663437105	NIMA related kinase 2	NEK2
ENSG00000117399	997	145	-2.7815406043832613	cell division cycle 20	CDC20
ENSG00000156970	478	70	-2.7715837910357815	BUB1 mitotic checkpoint serine/threonine kinase B	BUB1B
ENSG00000105011	474	70	-2.759460231953292	anti-silencing function 1B histone chaperone	ASF1B
ENSG00000129195	433	64	-2.7582232147267245	PICALM interacting mitotic regulator	PIMREG
ENSG00000134690	527	79	-2.737878403460111	cell division cycle associated 8	CDCA8
ENSG00000179750	206	31	-2.7323042167963436	apolipoprotein B mRNA editing enzyme catalytic subunit 3B	APOBEC3B
ENSG00000080986	593	90	-2.720035198216329	NDC80 kinetochore complex component	NDC80
ENSG00000165480	368	56	-2.7162070339994084	spindle and kinetochore associated complex subunit 3	SKA3
ENSG00000154839	299	46	-2.7004397181410917	spindle and kinetochore associated complex subunit 1	SKA1
ENSG00000121152	337	52	-2.696165063040767	non-SMC condensin I complex subunit H	NCAPH
ENSG00000178999	531	83	-2.6775286194572283	aurora kinase B	AURKB
ENSG00000072571	547	88	-2.63596540415526	hyaluronan mediated motility receptor	HMMR
ENSG00000101057	534	86	-2.6344311769854567	MYB proto-oncogene like 2	MYBL2
ENSG00000112742	403	65	-2.632268215499513	TTK protein kinase	TTK
ENSG00000113368	754	122	-2.627683375705777	lamin B1	LMNB1
ENSG00000167550	37	6	-2.624490864907794	RHEB like 1	RHEBL1
ENSG00000166851	739	121	-2.610567316871556	polo like kinase 1	PLK1
ENSG00000101447	323	53	-2.6074699001307255	family with sequence similarity 83 member D	FAM83D
ENSG00000148773	2348	387	-2.601026936965642	marker of proliferation Ki-67	MKI67
ENSG00000169607	421	70	-2.588393406121429	cytoskeleton associated protein 2 like	CKAP2L
ENSG00000146670	505	86	-2.5538748229370594	cell division cycle associated 5	CDCA5
ENSG00000171848	2321	399	-2.540285871122137	ribonucleotide reductase regulatory subunit M2	RRM2
ENSG00000127564	597	104	-2.521147403123714	protein kinase, membrane associated tyrosine/threonine 1	PKMYT1
ENSG00000093009	219	39	-2.489384840738925	cell division cycle 45	CDC45
ENSG00000085999	229	41	-2.48165178347886	RAD54 like	RAD54L
ENSG00000138180	1018	184	-2.4679598900186823	centrosomal protein 55	CEP55
ENSG00000118193	307	56	-2.454739923312575	kinesin family member 14	KIF14
ENSG00000138160	1064	196	-2.4405725913859806	kinesin family member 11	KIF11
ENSG00000013810	1852	342	-2.4370158683743384	transforming acidic coiled-coil containing protein 3	TACC3
ENSG00000024526	433	80	-2.436295119839362	DEP domain containing 1	DEPDC1
ENSG00000100162	278	52	-2.418501354582415	centromere protein M	CENPM
ENSG00000051341	260	49	-2.407657968913246	DNA polymerase theta	POLQ
ENSG00000075218	700	132	-2.4068169924738756	G2 and S-phase expressed 1	GTSE1
ENSG00000168078	797	151	-2.4000311746653935
ENSG00000166803	157	30	-2.3877301532831083	PCNA clamp associated factor	PCLAF
ENSG00000162063	398	77	-2.3698380798487486	cyclin F	CCNF
ENSG00000090889	483	94	-2.361290527158136	kinesin family member 4A	KIF4A
ENSG00000007968	56	11	-2.3479233034203064	E2F transcription factor 2	E2F2
ENSG00000142731	263	52	-2.3384792711512103	polo like kinase 4	PLK4
ENSG00000137812	525	104	-2.3357338944123933	kinetochore scaffold 1	KNL1
ENSG00000173926	60	12	-2.3219280948873626	membrane associated ring-CH-type finger 3	MARCHF3
ENSG00000186871	155	31	-2.3219280948873626	ERCC excision repair 6 like, spindle assembly checkpoint helicase	ERCC6L
ENSG00000088325	2012	405	-2.3126364920335387	TPX2 microtubule nucleation factor	TPX2
ENSG00000076382	781	158	-2.3053979899648764	sperm associated antigen 5	SPAG5
ENSG00000092853	380	77	-2.3030690676360477	claspin	CLSPN
ENSG00000186193	215	44	-2.288761230952163	suppressor APC domain containing 2	SAPCD2
ENSG00000011426	3156	653	-2.2729423084670266	anillin, actin binding protein	ANLN
ENSG00000135476	468	97	-2.270451877396277	extra spindle pole bodies like 1, separase	ESPL1
ENSG00000075702	522	109	-2.259721671792959	WD repeat domain 62	WDR62
ENSG00000066279	1129	239	-2.2399629627922524	assembly factor for spindle microtubules	ASPM
ENSG00000171241	714	153	-2.2223924213364468	SHC binding and spindle associated 1	SHCBP1
ENSG00000167513	312	68	-2.1979393776119096	chromatin licensing and DNA replication factor 1	CDT1
ENSG00000171320	132	29	-2.1864131242308815	establishment of sister chromatid cohesion N-acetyltransferase 2	ESCO2
ENSG00000104147	68	15	-2.1805722456418204	Opa interacting protein 5	OIP5
ENSG00000089685	1227	271	-2.1787704923090345	baculoviral IAP repeat containing 5	BIRC5
ENSG00000184661	268	60	-2.1591985948492534	cell division cycle associated 2	CDCA2
ENSG00000183763	147	33	-2.155278225477911	TRAF interacting protein	TRAIP
ENSG00000126787	683	155	-2.1396173630158524	DLG associated protein 5	DLGAP5
ENSG00000189057	308	71	-2.1170394211902197	FAM111 trypsin like peptidase B	FAM111B
ENSG00000269416	52	12	-2.1154772174199357	long intergenic non-protein coding RNA 1224	LINC01224
ENSG00000158106	26	6	-2.1154772174199357	rhophilin Rho GTPase binding protein 1	RHPN1
ENSG00000100526	372	86	-2.112894056405933	cyclin dependent kinase inhibitor 3	CDKN3
ENSG00000125740	3677	858	-2.0994796237037505	FosB proto-oncogene, AP-1 transcription factor subunit	FOSB
ENSG00000100629	119	28	-2.08746284125034	centrosomal protein 128	CEP128
ENSG00000196550	34	8	-2.087462841250339	family with sequence similarity 72 member A	FAM72A
ENSG00000134057	1518	358	-2.08414029815121	cyclin B1	CCNB1
ENSG00000077152	460	109	-2.0773057261674497	ubiquitin conjugating enzyme E2 T	UBE2T
ENSG00000138182	581	139	-2.0634532806810215	kinesin family member 20B	KIF20B
ENSG00000122952	835	201	-2.0545806961824864	ZW10 interacting kinetochore protein	ZWINT
ENSG00000136197	29	7	-2.0506260730699677	chromosome 7 open reading frame 25	C7orf25
ENSG00000087586	821	200	-2.037382222003081	aurora kinase A	AURKA
ENSG00000131153	225	55	-2.0324214776923775	GINS complex subunit 2	GINS2
ENSG00000157456	598	148	-2.0145483085691547	cyclin B2	CCNB2
ENSG00000102981	24	6	-2.0	par-6 family cell polarity regulator alpha	PARD6A
ENSG00000138778	680	171	-1.9915384212518044	centromere protein E	CENPE
ENSG00000117724	2344	592	-1.9853034887932992	centromere protein F	CENPF
ENSG00000154920	129	33	-1.9668331360648006	essential meiotic structure-specific endonuclease 1	EME1
ENSG00000127586	467	120	-1.9603881441011426	chromosome transmission fidelity factor 18	CHTF18
ENSG00000051180	194	50	-1.9560566524124035	RAD51 recombinase	RAD51
ENSG00000280239	31	8	-1.954196310386875
ENSG00000169679	603	156	-1.9506119730378355	BUB1 mitotic checkpoint serine/threonine kinase	BUB1
ENSG00000146410	100	26	-1.9434164716336326	mitochondrial fission regulator 2	MTFR2
ENSG00000138646	23	6	-1.938599455335857	HECT and RLD domain containing E3 ubiquitin protein ligase 5	HERC5
ENSG00000163808	225	59	-1.9311381418551958	kinesin family member 15	KIF15
ENSG00000139618	160	42	-1.929610672108602	BRCA2 DNA repair associated	BRCA2
ENSG00000284753	19	5	-1.925999418556223	EEF1A lysine methyltransferase 4	EEF1AKMT4
ENSG00000134955	19	5	-1.925999418556223	solute carrier family 37 member 2	SLC37A2
ENSG00000162482	19	5	-1.925999418556223	aldo-keto reductase family 7 member A3	AKR7A3
ENSG00000143476	302	81	-1.8985547364404542	denticleless E3 ubiquitin protein ligase homolog	DTL
ENSG00000145386	1146	308	-1.8956047880620037	cyclin A2	CCNA2
ENSG00000132749	26	7	-1.8930847960834876	testis expressed metallothionein like protein	TESMIN
ENSG00000174371	118	32	-1.8826430493618416	exonuclease 1	EXO1
ENSG00000262712	22	6	-1.8744691179161412
ENSG00000231007	22	6	-1.8744691179161412	cell division cycle 20 pseudogene 1	CDC20P1
ENSG00000164611	821	227	-1.8546899244868902	PTTG1 regulator of sister chromatid separation, securin	PTTG1
ENSG00000175305	220	61	-1.8506223759617733	cyclin E2	CCNE2
ENSG00000123219	335	93	-1.8488584742371046	centromere protein K	CENPK
ENSG00000203995	18	5	-1.84799690655495	zyg-11 family member A, cell cycle regulator	ZYG11A
ENSG00000231563	18	5	-1.84799690655495
ENSG00000137807	1536	428	-1.8434955143200096	kinesin family member 23	KIF23
ENSG00000111247	272	76	-1.8395353278067539	RAD51 associated protein 1	RAD51AP1
ENSG00000137310	863	242	-1.8343535119043608	transcription factor 19	TCF19
ENSG00000197299	103	29	-1.8285195320556467	BLM RecQ like helicase	BLM
ENSG00000101003	226	64	-1.8201789624151878	GINS complex subunit 1	GINS1
ENSG00000173894	21	6	-1.8073549220576046	chromobox 2	CBX2
ENSG00000138741	21	6	-1.8073549220576046	transient receptor potential cation channel subfamily C member 3	TRPC3
ENSG00000272764	21	6	-1.8073549220576046
ENSG00000137135	70	20	-1.8073549220576037	Rho guanine nucleotide exchange factor 39	ARHGEF39
ENSG00000071539	535	153	-1.8060072385958579	thyroid hormone receptor interactor 13	TRIP13
ENSG00000101412	538	155	-1.7953379572823858	E2F transcription factor 1	E2F1
ENSG00000131470	362	105	-1.7856003694170832	PSMC3 interacting protein	PSMC3IP
ENSG00000188610	55	16	-1.78135971352466	family with sequence similarity 72 member B	FAM72B
ENSG00000261061	221	65	-1.7655347463629774
ENSG00000226674	34	10	-1.765534746362977	testis expressed 41	TEX41
ENSG00000135378	27	8	-1.7548875021634682	proline rich and Gla domain 4	PRRG4
ENSG00000102384	236	70	-1.7533600324168752	centromere protein I	CENPI
ENSG00000163535	448	133	-1.752072486556414	shugoshin 2	SGO2
ENSG00000068489	627	189	-1.7300792085809666	proline rich 11	PRR11
ENSG00000134222	434	131	-1.7281282309070285	proline and serine rich coiled-coil 1	PSRC1
ENSG00000167900	1209	367	-1.7199622764059104	thymidine kinase 1	TK1
ENSG00000175643	128	39	-1.7145977811377513	RecQ mediated genome instability 2	RMI2
ENSG00000133119	338	103	-1.714378909098965	replication factor C subunit 3	RFC3
ENSG00000213967	59	18	-1.7127180479195294	zinc finger protein 726	ZNF726
ENSG00000123080	998	305	-1.7102305728870117	cyclin dependent kinase inhibitor 2C	CDKN2C
ENSG00000188486	2252	689	-1.7086309393759382	H2A.X variant histone	H2AX
ENSG00000230615	75	23	-1.7052567344388674	uncharacterized LOC107984948	LOC107984948
ENSG00000079616	940	289	-1.7015912640643212	kinesin family member 22	KIF22
ENSG00000165490	104	32	-1.7004397181410917	DNA damage induced apoptosis suppressor	DDIAS
ENSG00000229474	26	8	-1.7004397181410917	PAT1 homolog 2	PATL2
ENSG00000112984	1424	440	-1.6943737174417386	kinesin family member 20A	KIF20A
ENSG00000092470	290	90	-1.6880559936852597	WD repeat domain 76	WDR76
ENSG00000091651	450	140	-1.684498174272071	origin recognition complex subunit 6	ORC6
ENSG00000112029	327	102	-1.6807214835265878	F-box protein 5	FBXO5
ENSG00000241644	16	5	-1.6780719051126378	indolethylamine N-methyltransferase	INMT
ENSG00000161800	1258	394	-1.6748643874229128	Rac GTPase activating protein 1	RACGAP1
ENSG00000136492	312	98	-1.6706923747470404	BRCA1 interacting helicase 1	BRIP1
ENSG00000269397	19	6	-1.6629650127224291
ENSG00000279464	19	6	-1.6629650127224291
ENSG00000138376	290	92	-1.6563471339579214	BRCA1 associated RING domain 1	BARD1
ENSG00000149548	85	27	-1.6545034339742335	coiled-coil domain containing 15	CCDC15
ENSG00000187741	299	95	-1.654146065867157	FA complementation group A	FANCA
ENSG00000142530	22	7	-1.6520766965796931	golgi associated RAB2 interactor 5A	GARIN5A
ENSG00000212123	25	8	-1.6438561897747244	proline rich 22	PRR22
ENSG00000214826	75	24	-1.6438561897747244	DEAD/H-box helicase 12, pseudogene	DDX12P
ENSG00000144554	278	89	-1.643207641757109	FA complementation group D2	FANCD2
ENSG00000185347	203	65	-1.6429681041567221	tubulin epsilon and delta complex 1	TEDC1
ENSG00000065328	137	44	-1.638600464323229	minichromosome maintenance 10 replication initiation factor	MCM10
ENSG00000094804	385	124	-1.6345183251953888	cell division cycle 6	CDC6
ENSG00000111445	257	83	-1.6305851178469544	replication factor C subunit 5	RFC5
ENSG00000277715	34	11	-1.6280312226130418
ENSG00000160957	440	143	-1.6214883767462709	RecQ like helicase 4	RECQL4
ENSG00000146918	807	263	-1.617505873985479	non-SMC condensin II complex subunit G2	NCAPG2
ENSG00000198826	949	312	-1.6048620581588615	Rho GTPase activating protein 11A	ARHGAP11A
ENSG00000122483	246	81	-1.6026645024546156	coiled-coil domain containing 18	CCDC18
ENSG00000125885	148	49	-1.5947435215137418	minichromosome maintenance 8 homologous recombination repair factor	MCM8
ENSG00000164087	302	100	-1.5945485495503542	POC1 centriolar protein A	POC1A
ENSG00000140525	729	242	-1.5909117670523418	FA complementation group I	FANCI
ENSG00000276672	15	5	-1.5849625007211565
ENSG00000167971	15	5	-1.5849625007211565	CASK interacting protein 1	CASKIN1
ENSG00000160318	15	5	-1.5849625007211565	claudin domain containing 2	CLDND2
ENSG00000114378	15	5	-1.5849625007211565	hyaluronidase 1	HYAL1
ENSG00000276846	15	5	-1.5849625007211565
ENSG00000007516	18	6	-1.584962500721156	BAI1 associated protein 3	BAIAP3
ENSG00000282885	18	6	-1.584962500721156
ENSG00000274370	18	6	-1.584962500721156
ENSG00000123975	787	263	-1.5813008362151848	CDC28 protein kinase regulatory subunit 2	CKS2
ENSG00000000460	202	68	-1.5707486415014555	FIGNL1 interacting regulator of recombination and mitosis	FIRRM
ENSG00000165244	332	113	-1.5548604689317376	zinc finger protein 367	ZNF367
ENSG00000176890	2046	697	-1.5535755838769063	thymidylate synthetase	TYMS
ENSG00000285077	41	14	-1.5501970825604796	Rho GTPase activating protein 11B	ARHGAP11B
ENSG00000128944	635	217	-1.5490615492150495	kinetochore localized astrin (SPAG5) binding protein	KNSTRN
ENSG00000131351	207	71	-1.543739837994643	HAUS augmin like complex subunit 8	HAUS8
ENSG00000012048	309	106	-1.5435425733411758	BRCA1 DNA repair associated	BRCA1
ENSG00000147536	236	81	-1.5427930464772173	GINS complex subunit 4	GINS4
ENSG00000277782	23	8	-1.523561956057013
ENSG00000213347	574	200	-1.5210507369009632	MAX dimerization protein 3	MXD3
ENSG00000119969	440	154	-1.514573172829759	helicase, lymphoid specific	HELLS
ENSG00000114279	20	7	-1.5145731728297585	fibroblast growth factor 12	FGF12
ENSG00000137960	20	7	-1.5145731728297585	GIPC PDZ domain containing family member 2	GIPC2
ENSG00000138030	17	6	-1.502500340529183	ketohexokinase	KHK
ENSG00000259488	17	6	-1.502500340529183	DUT antisense RNA 1	DUT-AS1
ENSG00000119403	870	309	-1.493408562831716	PHD finger protein 19	PHF19
ENSG00000165304	1005	357	-1.4931995220371928	maternal embryonic leucine zipper kinase	MELK
ENSG00000278558	14	5	-1.485426827170242	transmembrane protein 191B	TMEM191B
ENSG00000205609	14	5	-1.485426827170242	eukaryotic translation initiation factor 3 subunit C like	EIF3CL
ENSG00000286214	14	5	-1.485426827170242	COPG2 imprinted transcript 1	COPG2IT1
ENSG00000183154	14	5	-1.485426827170242	uncharacterized LOC102723701	LOC102723701
ENSG00000286913	28	10	-1.4854268271702415
ENSG00000213160	28	10	-1.4854268271702415	PHOSPHO2-KLHL23 readthrough	PHOSPHO2-KLHL23
ENSG00000213160	28	10	-1.4854268271702415	kelch like family member 23	KLHL23
ENSG00000100297	1026	368	-1.4792530595500413	minichromosome maintenance complex component 5	MCM5
ENSG00000121957	407	146	-1.4790604253862298	G protein signaling modulator 2	GPSM2
ENSG00000238105	25	9	-1.4739311883324122	GOLGA2 pseudogene 5	GOLGA2P5
ENSG00000205913	25	9	-1.4739311883324122	SRRM2 antisense RNA 1	SRRM2-AS1
ENSG00000137133	25	9	-1.4739311883324122	histidine triad nucleotide binding protein 2	HINT2
ENSG00000181544	50	18	-1.4739311883324122	FA complementation group B	FANCB
ENSG00000287023	61	22	-1.4713057189255894
ENSG00000161692	368	133	-1.4682795205558223	DBF4B-CDC7 kinase regulatory subunit	DBF4B
ENSG00000106804	102	37	-1.462971976342545	complement C5	C5
ENSG00000080031	22	8	-1.4594316186372973	protein tyrosine phosphatase receptor type H	PTPRH
ENSG00000100479	66	24	-1.4594316186372973	DNA polymerase epsilon 2, accessory subunit	POLE2
ENSG00000163507	384	140	-1.4556794837761897	cellular inhibitor of PP2A	CIP2A
ENSG00000183814	123	45	-1.450661409009565	lin-9 DREAM MuvB core complex component	LIN9
ENSG00000122966	808	296	-1.4487581171228463	citron rho-interacting serine/threonine kinase	CIT
ENSG00000138587	76	28	-1.4405725913859815	meiosis specific nuclear structural 1	MNS1
ENSG00000113645	19	7	-1.440572591385981	WW and C2 domain containing 1	WWC1
ENSG00000270605	19	7	-1.440572591385981
ENSG00000111206	1582	583	-1.4401818112722946	forkhead box M1	FOXM1
ENSG00000186638	103	38	-1.4385730137396333	kinesin family member 24	KIF24
ENSG00000136982	111	41	-1.4368638617320224	DNA replication and sister chromatid cohesion 1	DSCC1
ENSG00000158164	27	10	-1.432959407276106	thymosin beta 15A	TMSB15A
ENSG00000164109	486	181	-1.4249666165225747	mitotic arrest deficient 2 like 1	MAD2L1
ENSG00000156802	1039	387	-1.4247901827598017	ATPase family AAA domain containing 2	ATAD2
ENSG00000129355	491	183	-1.4238793760306496	cyclin dependent kinase inhibitor 2D	CDKN2D
ENSG00000183048	91	34	-1.4203317989483573	solute carrier family 25 member 10	SLC25A10
ENSG00000254602	16	6	-1.415037499278844	MIR130A host gene	MIR130AHG
ENSG00000249898	24	9	-1.415037499278844	MCPH1 antisense RNA 1	MCPH1-AS1
ENSG00000197943	16	6	-1.415037499278844	phospholipase C gamma 2	PLCG2
ENSG00000215784	24	9	-1.415037499278844	family with sequence similarity 72 member D	FAM72D
ENSG00000213085	16	6	-1.415037499278844	cilia and flagella associated protein 45	CFAP45
ENSG00000157470	32	12	-1.415037499278844	family with sequence similarity 81 member A	FAM81A
ENSG00000136122	141	53	-1.411630897835595	BORA aurora kinase A activator	BORA
ENSG00000168496	862	326	-1.4028159048580218	flap structure-specific endonuclease 1	FEN1
ENSG00000106462	457	173	-1.4014221274213456	enhancer of zeste 2 polycomb repressive complex 2 subunit	EZH2
ENSG00000164032	3083	1171	-1.3965938136059588	H2A.Z variant histone 1	H2AZ1
ENSG00000142856	213	81	-1.394859617341214	integrin subunit beta 3 binding protein	ITGB3BP
ENSG00000109339	42	16	-1.3923174227787607	mitogen-activated protein kinase 10	MAPK10
ENSG00000182257	21	8	-1.3923174227787607	PRR34 long non-coding RNA	PRR34
ENSG00000178404	21	8	-1.3923174227787607	CEP295 N-terminal like	CEP295NL
ENSG00000102230	13	5	-1.37851162325373	phosphate cytidylyltransferase 1B, choline	PCYT1B
ENSG00000153902	13	5	-1.37851162325373	leucine rich repeat LGI family member 4	LGI4
ENSG00000256591	13	5	-1.37851162325373
ENSG00000254887	13	5	-1.37851162325373	POU2F2 antisense RNA 1	POU2F2-AS1
ENSG00000213976	13	5	-1.37851162325373
ENSG00000160117	26	10	-1.3785116232537296	ankyrin repeat and LEM domain containing 1	ANKLE1
ENSG00000259091	122	47	-1.376148485885249	long intergenic non-protein coding RNA 517	LINC00517
ENSG00000136108	1799	696	-1.3700359754027538	cytoskeleton associated protein 2	CKAP2
ENSG00000279161	31	12	-1.3692338096657188
ENSG00000159259	286	111	-1.3654554704282829	chromatin assembly factor 1 subunit B	CHAF1B
ENSG00000203760	237	92	-1.3651812928412461	centromere protein W	CENPW
ENSG00000166508	1724	671	-1.3613751028889158	minichromosome maintenance complex component 7	MCM7
ENSG00000276043	837	327	-1.3559369870522602	ubiquitin like with PHD and ring finger domains 1	UHRF1
ENSG00000100784	174	68	-1.3554806545983888	ribosomal protein S6 kinase A5	RPS6KA5
ENSG00000227627	23	9	-1.353636954614701
ENSG00000127423	46	18	-1.353636954614701	aurora kinase A and ninein interacting protein	AUNIP
ENSG00000233966	23	9	-1.353636954614701	ubiquitin conjugating enzyme E2 S pseudogene 1	UBE2SP1
ENSG00000153044	292	115	-1.3443345079356428	centromere protein H	CENPH
ENSG00000155754	38	15	-1.3410369178350665	C2 calcium dependent domain containing 6	C2CD6
ENSG00000123473	326	129	-1.3375008988078232	STIL centriolar assembly protein	STIL
ENSG00000004777	298	118	-1.3365254711003205	Rho GTPase activating protein 33	ARHGAP33
ENSG00000196172	55	22	-1.3219280948873626	zinc finger protein 681	ZNF681
ENSG00000231587	15	6	-1.3219280948873626	small nucleolar RNA, C/D box 62B	SNORD62B
ENSG00000220842	15	6	-1.3219280948873626	ribosomal protein L21 pseudogene 16	RPL21P16
ENSG00000265806	20	8	-1.3219280948873626	microRNA 4292	MIR4292
ENSG00000111834	20	8	-1.3219280948873626	radial spoke head component 4A	RSPH4A
ENSG00000258101	15	6	-1.3219280948873626
ENSG00000125898	145	58	-1.3219280948873626	family with sequence similarity 110 member A	FAM110A
ENSG00000257732	45	18	-1.3219280948873626
ENSG00000275437	15	6	-1.3219280948873626
ENSG00000260285	35	14	-1.3219280948873622	TRMT61A divergent transcript	TRMT61A-DT
ENSG00000120802	1570	630	-1.3173408253917103	thymopoietin	TMPO
ENSG00000160298	254	102	-1.3162593448006703	chromosome 21 open reading frame 58	C21orf58
ENSG00000182481	4465	1800	-1.3106632687915472	karyopherin subunit alpha 2	KPNA2
ENSG00000103044	37	15	-1.3025627700204314	hyaluronan synthase 3	HAS3
ENSG00000175322	106	43	-1.3016556998611009	zinc finger protein 519	ZNF519
ENSG00000159055	160	65	-1.2995602818589083	MIS18 kinetochore protein A	MIS18A
ENSG00000079435	78	32	-1.2854022188622487	lipase E, hormone sensitive type	LIPE
ENSG00000180834	17	7	-1.280107919192735	MAP6 domain containing 1	MAP6D1
ENSG00000137804	17	7	-1.280107919192735	nucleolar and spindle associated protein 1	NUSAP1
ENSG00000267249	17	7	-1.280107919192735
ENSG00000187951	120	50	-1.2630344058337943	OTU deubiquitinase 7A pseudogene	LOC100288637
ENSG00000230701	12	5	-1.263034405833794	F-box and WD repeat domain containing 4 pseudogene 1	FBXW4P1
ENSG00000271646	12	5	-1.263034405833794	IRF2 divergent transcript	IRF2-DT
ENSG00000231503	24	10	-1.263034405833794	prothymosin alpha pseudogene 4	PTMAP4
ENSG00000221500	12	5	-1.263034405833794	small nucleolar RNA, C/D box 100	SNORD100
ENSG00000247240	48	20	-1.2630344058337934	UBL7 divergent transcript	UBL7-DT
ENSG00000271826	36	15	-1.2630344058337934	PLS3 antisense RNA 1	PLS3-AS1
ENSG00000103995	177	74	-1.2581521844540475	centrosomal protein 152	CEP152
ENSG00000173207	485	203	-1.256505019889314	CDC28 protein kinase regulatory subunit 1B	CKS1B
ENSG00000283236	31	13	-1.2537565922457827
ENSG00000228624	19	8	-1.2479275134435852	HDAC2 and HS3ST5 antisense RNA 2	HDAC2-AS2
ENSG00000183171	19	8	-1.2479275134435852
ENSG00000255400	19	8	-1.2479275134435852	long intergenic non-protein coding RNA 2989	LINC02989
ENSG00000177602	57	24	-1.2479275134435852	histone H3 associated protein kinase	HASPIN
ENSG00000104835	64	27	-1.2451124978365318	seryl-tRNA synthetase 2, mitochondrial	SARS2
ENSG00000174442	635	268	-1.244523591201757	zwilch kinetochore protein	ZWILCH
ENSG00000184445	523	221	-1.2427645768555102	kinetochore associated 1	KNTC1
ENSG00000280120	52	22	-1.2410080995037944
ENSG00000250318	52	22	-1.2410080995037944	ribosomal protein L13a pseudogene 26	RPL13AP26
ENSG00000134242	33	14	-1.2370391973008492	protein tyrosine phosphatase non-receptor type 22	PTPN22
ENSG00000125319	120	51	-1.2344652536370235	homologous recombination factor with OB-fold	HROB
ENSG00000164045	129	55	-1.229867541898594	cell division cycle 25A	CDC25A
ENSG00000185361	197	84	-1.2297343966776157	TNF alpha induced protein 8 like 1	TNFAIP8L1
ENSG00000176909	82	35	-1.2282689876731174	MEF2 activating motif and SAP domain containing transcriptional regulator	MAMSTR
ENSG00000086730	21	9	-1.2223924213364485	linker for activation of T cells family member 2	LAT2
ENSG00000270604	14	6	-1.222392421336448	HLA complex group 17	HCG17
ENSG00000218537	14	6	-1.222392421336448	MIF antisense RNA 1	MIF-AS1
ENSG00000214975	14	6	-1.222392421336448	peptidylprolyl isomerase A pseudogene 29	PPIAP29
ENSG00000277511	14	6	-1.222392421336448
ENSG00000228793	14	6	-1.222392421336448	uncharacterized LOC100507336	LOC100507336
ENSG00000093100	14	6	-1.222392421336448
ENSG00000006634	348	150	-1.2141248053528484	DBF4-CDC7 kinase regulatory subunit	DBF4
ENSG00000237624	37	16	-1.2094533656289501	3-oxoacid CoA-transferase 2 pseudogene 1	OXCT2P1
ENSG00000085840	67	29	-1.2081081953302002	origin recognition complex subunit 1	ORC1
ENSG00000130270	247	107	-1.2069002451835305	ATPase phospholipid transporting 8B3	ATP8B3
ENSG00000167670	494	214	-1.2069002451835305	chromatin assembly factor 1 subunit A	CHAF1A
ENSG00000163918	263	114	-1.2060289751275608	replication factor C subunit 4	RFC4
ENSG00000287200	23	10	-1.2016338611696509
ENSG00000236914	32	14	-1.1926450779423958	long intergenic non-protein coding RNA 1852	LINC01852
ENSG00000153162	16	7	-1.1926450779423958	bone morphogenetic protein 6	BMP6
ENSG00000222112	16	7	-1.1926450779423958	RN7SK pseudogene 16	RN7SKP16
ENSG00000205771	16	7	-1.1926450779423958	cation channel sperm associated 2 pseudogene 1	CATSPER2P1
ENSG00000105486	667	292	-1.1917183923045673	DNA ligase 1	LIG1
ENSG00000188599	73	32	-1.1898245588800176	nuclear pore complex interacting protein pseudogene 1	NPIPP1
ENSG00000104738	1559	685	-1.1864450348498963	minichromosome maintenance complex component 4	MCM4
ENSG00000139354	379	167	-1.1823497456970404	growth arrest specific 2 like 3	GAS2L3
ENSG00000275180	34	15	-1.1805722456418204
ENSG00000272909	18	8	-1.1699250014423122
ENSG00000131979	18	8	-1.1699250014423122	GTP cyclohydrolase 1	GCH1
ENSG00000102098	54	24	-1.1699250014423122	Scm polycomb group protein like 2	SCML2
ENSG00000258017	18	8	-1.1699250014423122	TUBA1B antisense RNA 1	TUBA1B-AS1
ENSG00000014138	112	50	-1.1634987322828794	DNA polymerase alpha 2, accessory subunit	POLA2
ENSG00000112877	56	25	-1.1634987322828794	centrosomal protein 72	CEP72
ENSG00000170779	678	303	-1.1619674796633923	cell division cycle associated 4	CDCA4
ENSG00000236830	76	34	-1.1604646721932461	CBR3 antisense RNA 1	CBR3-AS1
ENSG00000185862	96	43	-1.1586977460190582	ecotropic viral integration site 2B	EVI2B
ENSG00000120699	437	196	-1.1567796253853908	exosome component 8	EXOSC8
ENSG00000101945	214	96	-1.1565044856799913	SUV39H1 histone lysine methyltransferase	SUV39H1
ENSG00000175946	20	9	-1.1520030934450505	kelch like family member 38	KLHL38
ENSG00000180385	60	27	-1.1520030934450505	EMC3 antisense RNA 1	EMC3-AS1
ENSG00000165071	40	18	-1.1520030934450505	transmembrane protein 71	TMEM71
ENSG00000244274	20	9	-1.1520030934450505	dysbindin domain containing 2	DBNDD2
ENSG00000238266	40	18	-1.1520030934450505	long intergenic non-protein coding RNA 707	LINC00707
ENSG00000077514	390	176	-1.1478986951123131	DNA polymerase delta 3, accessory subunit	POLD3
ENSG00000198805	268	121	-1.1472259531831774	purine nucleoside phosphorylase	PNP
ENSG00000272501	42	19	-1.1443899093351755
ENSG00000099251	117	53	-1.142444265020206	hydroxysteroid 17-beta dehydrogenase 7 pseudogene 2	HSD17B7P2
ENSG00000267519	1527	692	-1.141856119160126	miR-23a/27a/24-2 cluster host gene	MIR23AHG
ENSG00000117632	5914	2686	-1.1386749386928816	stathmin 1	STMN1
ENSG00000256894	11	5	-1.1375035237499351
ENSG00000283689	11	5	-1.1375035237499351
ENSG00000164855	11	5	-1.1375035237499351	transmembrane protein 184A	TMEM184A
ENSG00000278000	11	5	-1.1375035237499351
ENSG00000248890	11	5	-1.1375035237499351	HHIP antisense RNA 1	HHIP-AS1
ENSG00000259705	11	5	-1.1375035237499351	FBN1 divergent transcript	FBN1-DT
ENSG00000136149	11	5	-1.1375035237499351	ribosomal protein L13a pseudogene 25	RPL13AP25
ENSG00000273305	11	5	-1.1375035237499351
ENSG00000239474	11	5	-1.1375035237499351	kelch like family member 41	KLHL41
ENSG00000147408	11	5	-1.1375035237499351	chondroitin sulfate N-acetylgalactosaminyltransferase 1	CSGALNACT1
ENSG00000058335	11	5	-1.1375035237499351	Ras protein specific guanine nucleotide releasing factor 1	RASGRF1
ENSG00000105699	57	26	-1.1324502960236495	lipolysis stimulated lipoprotein receptor	LSR
ENSG00000151849	333	152	-1.1314508536276762	centromere protein J	CENPJ
ENSG00000096060	92	42	-1.1312445332782524	FKBP prolyl isomerase 5	FKBP5
ENSG00000080839	258	118	-1.1285842060614124	RB transcriptional corepressor like 1	RBL1
ENSG00000146859	48	22	-1.1255308820838588	transmembrane protein 140	TMEM140
ENSG00000162073	508	233	-1.1244985421178848	progestin and adipoQ receptor family member 4	PAQR4
ENSG00000143450	37	17	-1.121990524378611	ornithine decarboxylase antizyme 3	OAZ3
ENSG00000135119	39	18	-1.1154772174199366	ring finger protein, transmembrane 2	RNFT2
ENSG00000174669	39	18	-1.1154772174199366	solute carrier family 29 member 2	SLC29A2
ENSG00000287024	13	6	-1.115477217419936
ENSG00000248690	13	6	-1.115477217419936	uncharacterized LOC124906789	LOC124906789
ENSG00000160219	13	6	-1.115477217419936	GRB2 associated binding protein 3	GAB3
ENSG00000259687	13	6	-1.115477217419936	long intergenic non-protein coding RNA 1220	LINC01220
ENSG00000249855	13	6	-1.115477217419936	eukaryotic translation elongation factor 1 alpha 1 pseudogene 19	EEF1A1P19
ENSG00000243926	13	6	-1.115477217419936	TIPARP antisense RNA 1	TIPARP-AS1
ENSG00000286940	52	24	-1.1154772174199357	MICB divergent transcript	MICB-DT
ENSG00000139734	636	294	-1.1132106104479913	diaphanous related formin 3	DIAPH3
ENSG00000123374	864	400	-1.111031312388743	cyclin dependent kinase 2	CDK2
ENSG00000126215	205	95	-1.1096244911744986	X-ray repair cross complementing 3	XRCC3
ENSG00000258366	41	19	-1.1096244911744986	regulator of telomere elongation helicase 1	RTEL1
ENSG00000005189	185	86	-1.105116705814214	RNA exonuclease 5	REXO5
ENSG00000004838	43	20	-1.1043366598147353	zinc finger MYND-type containing 10	ZMYND10
ENSG00000272009	15	7	-1.0995356735509145
ENSG00000280132	15	7	-1.0995356735509145
ENSG00000155792	15	7	-1.0995356735509145	DEP domain containing MTOR interacting protein	DEPTOR
ENSG00000215388	15	7	-1.0995356735509145	actin gamma 1 pseudogene 3	ACTG1P3
ENSG00000273210	15	7	-1.0995356735509145
ENSG00000229419	15	7	-1.0995356735509145	RALGAPA1 pseudogene 1	RALGAPA1P1
ENSG00000267052	15	7	-1.0995356735509145	uncharacterized CTB-30L5.1	CTB-30L5.1
ENSG00000172232	15	7	-1.0995356735509145	azurocidin 1	AZU1
ENSG00000100749	265	124	-1.0956522390636874	VRK serine/threonine kinase 1	VRK1
ENSG00000281404	47	22	-1.0951572330403403	long intergenic non-protein coding RNA 1176	LINC01176
ENSG00000109881	209	98	-1.0926492879656742	coiled-coil domain containing 34	CCDC34
ENSG00000108106	2469	1160	-1.0898020311278476	ubiquitin conjugating enzyme E2 S	UBE2S
ENSG00000138092	487	229	-1.088574173985398	centromere protein O	CENPO
ENSG00000272030	17	8	-1.087462841250339
ENSG00000260924	17	8	-1.087462841250339	long intergenic non-protein coding RNA 1311	LINC01311
ENSG00000132436	289	136	-1.087462841250339	fidgetin like 1	FIGNL1
ENSG00000049541	482	227	-1.086340848939046	replication factor C subunit 2	RFC2
ENSG00000140451	276	130	-1.0861566437497139	PIF1 5'-to-3' DNA helicase	PIF1
ENSG00000156398	70	33	-1.084888897586513	sideroflexin 2	SFXN2
ENSG00000169994	36	17	-1.082462160191973	myosin VIIB	MYO7B
ENSG00000230082	36	17	-1.082462160191973	PRRT3 antisense RNA 1	PRRT3-AS1
ENSG00000119514	55	26	-1.0809199953835682	polypeptide N-acetylgalactosaminyltransferase 12	GALNT12
ENSG00000136630	112	53	-1.079434467494405	H2.0 like homeobox	HLX
ENSG00000274020	38	18	-1.078002512001273	long intergenic non-protein coding RNA 1138	LINC01138
ENSG00000168280	19	9	-1.078002512001273	kinesin family member 5C	KIF5C
ENSG00000173334	116	55	-1.076621281602912	tribbles pseudokinase 1	TRIB1
ENSG00000250286	40	19	-1.0740005814437774	uncharacterized LOC105371824	LOC105371824
ENSG00000182712	21	10	-1.0703893278913985	C-X9-C motif containing 4	CMC4
ENSG00000181409	21	10	-1.0703893278913985	apoptosis associated tyrosine kinase	AATK
ENSG00000023892	42	20	-1.070389327891398	DEF6 guanine nucleotide exchange factor	DEF6
ENSG00000164104	3409	1628	-1.0662478998736997	high mobility group box 2	HMGB2
ENSG00000276337	23	11	-1.0641303374197157
ENSG00000198331	311	149	-1.061602249668442	HYLS1 centriolar and ciliogenesis associated	HYLS1
ENSG00000233461	25	12	-1.0588936890535683	uncharacterized LOC122526782	LOC122526782
ENSG00000183760	25	12	-1.0588936890535683	acid phosphatase 7, tartrate resistant (putative)	ACP7
ENSG00000132016	50	24	-1.0588936890535683	break repair meiotic recombinase recruitment factor 1	BRME1
ENSG00000249115	354	170	-1.058214613945295	HAUS augmin like complex subunit 5	HAUS5
ENSG00000224086	77	37	-1.057333175065951	PPM1F antisense RNA 1	PPM1F-AS1
ENSG00000102096	239	115	-1.055376757036374	Pim-2 proto-oncogene, serine/threonine kinase	PIM2
ENSG00000145861	160	77	-1.0551415541924616	C1q and TNF related 2	C1QTNF2
ENSG00000228716	856	412	-1.054966459217928	dihydrofolate reductase	DHFR
ENSG00000182324	27	13	-1.054447784022376	potassium inwardly rectifying channel subfamily J member 14	KCNJ14
ENSG00000267040	27	13	-1.054447784022376	ATP8B1 antisense RNA 1	ATP8B1-AS1
ENSG00000149503	570	276	-1.0462936522739366	inner centromere protein	INCENP
ENSG00000280744	37	18	-1.039528364186638	long intergenic non-protein coding RNA 1173	LINC01173
ENSG00000095203	41	20	-1.0356239097307212	erythrocyte membrane protein band 4.1 like 4B	EPB41L4B
ENSG00000163006	47	23	-1.0310268956206246	coiled-coil domain containing 138	CCDC138
ENSG00000073111	620	306	-1.0187365625815872	minichromosome maintenance complex component 2	MCM2
ENSG00000170540	2937	1451	-1.0172957462581067	ADP ribosylation factor like GTPase 6 interacting protein 1	ARL6IP1
ENSG00000170629	91	45	-1.0159415438690216	DPY19L2 pseudogene 2	DPY19L2P2
ENSG00000120539	384	190	-1.0151068923902082	microtubule associated serine/threonine kinase like	MASTL
ENSG00000181938	99	49	-1.0146467759644011	GINS complex subunit 3	GINS3
ENSG00000196118	107	53	-1.0135465318379486	cilia and flagella associated protein 119	CFAP119
ENSG00000115687	175	87	-1.008267615983601	PAS domain containing serine/threonine kinase	PASK
ENSG00000097046	207	103	-1.0069864303161067	cell division cycle 7	CDC7
ENSG00000205208	671	334	-1.0064646637261312	chromosome 4 open reading frame 46	C4orf46
ENSG00000254510	24	12	-1.0
ENSG00000070182	12	6	-1.0	spectrin beta, erythrocytic	SPTB
ENSG00000271452	12	6	-1.0
ENSG00000231305	18	9	-1.0	IFT122 pseudogene 3	IFT122P3
ENSG00000273271	16	8	-1.0
ENSG00000271334	14	7	-1.0	long intergenic non-protein coding RNA 2104	LINC02104
ENSG00000167653	34	17	-1.0	prostate stem cell antigen	PSCA
ENSG00000260552	24	12	-1.0	cell fate and sterol metabolism associated divergent transcript of MOCOS	COSMOC
ENSG00000280339	14	7	-1.0
ENSG00000006606	16	8	-1.0	C-C motif chemokine ligand 26	CCL26
ENSG00000197279	30	15	-1.0	zinc finger protein 165	ZNF165
ENSG00000280537	12	6	-1.0
ENSG00000241472	16	8	-1.0	PTPRG antisense RNA 1	PTPRG-AS1
ENSG00000158169	76	38	-1.0	FA complementation group C	FANCC
ENSG00000158169	76	38	-1.0	uncharacterized LOC105376156	LOC105376156
ENSG00000241313	12	6	-1.0	WWTR1 antisense RNA 1	WWTR1-AS1
ENSG00000157927	66	33	-1.0	Rap associating with DIL domain	RADIL
ENSG00000260442	18	9	-1.0	ATP2A1 antisense RNA 1	ATP2A1-AS1
ENSG00000070759	42	21	-1.0	testis associated actin remodelling kinase 2	TESK2
ENSG00000108786	30	15	-1.0	hydroxysteroid 17-beta dehydrogenase 1	HSD17B1
ENSG00000173261	10	5	-1.0	PLAC8 like 1	PLAC8L1
ENSG00000268279	24	12	-1.0
ENSG00000265750	12	6	-1.0
ENSG00000226763	10	5	-1.0	serine/arginine repetitive matrix 5	SRRM5
ENSG00000261123	18	9	-1.0
ENSG00000123965	12	6	-1.0	PMS1 homolog 2, mismatch repair system component pseudogene 5	PMS2P5
ENSG00000242114	24	12	-1.0	mitochondrial fission process 1	MTFP1
ENSG00000202343	10	5	-1.0	small nucleolar RNA SNORA2/SNORA34 family	LOC124901526
ENSG00000244968	18	9	-1.0	LIFR antisense RNA 1	LIFR-AS1
ENSG00000101342	12	6	-1.0	TBC/LysM-associated domain containing 2	TLDC2
ENSG00000284874	10	5	-1.0
ENSG00000203711	12	6	-1.0	long intergenic non-protein coding RNA 2901	LINC02901
ENSG00000160396	12	6	-1.0	homeodomain interacting protein kinase 4	HIPK4
ENSG00000228727	22	11	-1.0	suppressor APC domain containing 1	SAPCD1
ENSG00000224631	60	30	-1.0	RPS27A pseudogene 16	RPS27AP16
ENSG00000213700	10	5	-1.0	ribosomal protein L17 pseudogene 50	RPL17P50
ENSG00000233384	44	22	-1.0	CNIH3 antisense RNA 2	CNIH3-AS2
ENSG00000279133	12	6	-1.0
ENSG00000200534	10	5	-1.0	small nucleolar RNA, H/ACA box 33	SNORA33
ENSG00000279259	12	6	-1.0
ENSG00000266777	72	36	-1.0	SH3 domain containing GRB2 like 1, endophilin A2 pseudogene 1	SH3GL1P1
ENSG00000105376	34	17	-1.0	intercellular adhesion molecule 5	ICAM5
ENSG00000278107	12	6	-1.0
ENSG00000145088	12	6	-1.0	ELL associated factor 2	EAF2
ENSG00000287978	24	12	-1.0
ENSG00000125848	14	7	-1.0	fibronectin leucine rich transmembrane protein 3	FLRT3
ENSG00000153132	24	12	-1.0	calmegin	CLGN
ENSG00000172167	86	43	-1.0	MDM2 binding protein	MTBP
ENSG00000175279	36	18	-1.0	centromere protein S	CENPS
ENSG00000085514	12	6	-1.0	paired immunoglobin like type 2 receptor alpha	PILRA
ENSG00000286340	16	8	-1.0
ENSG00000248712	18	9	-1.0	coiled-coil domain containing 153	CCDC153
ENSG00000279434	10	5	-1.0
ENSG00000181350	40	20	-1.0	leucine rich repeat containing 75A	LRRC75A
ENSG00000132141	50	25	-1.0	chaperonin containing TCP1 subunit 6B	CCT6B
ENSG00000213300	12	6	-1.0	heterogeneous nuclear ribonucleoprotein A3 pseudogene 6	HNRNPA3P6
ENSG00000267009	10	5	-1.0
ENSG00000003400	26	13	-0.9999999999999996	caspase 10	CASP10
ENSG00000235043	28	14	-0.9999999999999996	trans-2,3-enoyl-CoA reductase pseudogene 1	TECRP1
ENSG00000054654	443	222	-0.9967470222049117	spectrin repeat containing nuclear envelope protein 2	SYNE2
ENSG00000177084	832	419	-0.9896332844417408	DNA polymerase epsilon, catalytic subunit	POLE
ENSG00000149636	472	238	-0.987825286053897	DSN1 component of MIS12 kinetochore complex	DSN1
ENSG00000281026	97	49	-0.9852029980719195	N4BPL2 intronic transcript 2	N4BP2L2-IT2
ENSG00000167799	83	42	-0.9827220085681638	nudix hydrolase 8	NUDT8
ENSG00000178295	440	223	-0.9804598136043552	GEN1 Holliday junction 5' flap endonuclease	GEN1
ENSG00000257698	138	70	-0.9792414398332028	GIHCG inhibitor of miR-200b/200a/429 expression	GIHCG
ENSG00000183765	203	103	-0.978835390001958	checkpoint kinase 2	CHEK2
ENSG00000198056	65	33	-0.977973693670001	DNA primase subunit 1	PRIM1
ENSG00000214182	65	33	-0.977973693670001	prothymosin alpha pseudogene 5	PTMAP5
ENSG00000146263	374	190	-0.9770388515566895	MMS22 like, DNA repair protein	MMS22L
ENSG00000165195	124	63	-0.9769163868869581	phosphatidylinositol glycan anchor biosynthesis class A	PIGA
ENSG00000178878	145	74	-0.9704557243859844	apolipoprotein L domain containing 1	APOLD1
ENSG00000274642	47	24	-0.9696263509564815
ENSG00000164053	315	161	-0.9682911402726626	ATR interacting protein	ATRIP
ENSG00000113810	2137	1097	-0.9620233822566178	structural maintenance of chromosomes 4	SMC4
ENSG00000141576	31	16	-0.9541963103868749	ring finger protein 157	RNF157
ENSG00000227039	91	47	-0.9532057885210588	ITGB2 antisense RNA 1	ITGB2-AS1
ENSG00000173715	209	108	-0.9524716299174143	TOP6B like initiator of meiotic double strand breaks	TOP6BL
ENSG00000206344	29	15	-0.9510903995190532	HLA complex group 27	HCG27
ENSG00000263006	58	30	-0.9510903995190532	Rho associated coiled-coil containing protein kinase 1 pseudogene 1	ROCK1P1
ENSG00000008056	29	15	-0.9510903995190532	synapsin I	SYN1
ENSG00000272455	29	15	-0.9510903995190532	MRPL20 divergent transcript	MRPL20-DT
ENSG00000184524	29	15	-0.9510903995190532	cell cycle exit and neuronal differentiation 1	CEND1
ENSG00000168393	790	409	-0.9497518101227165	deoxythymidylate kinase	DTYMK
ENSG00000120647	274	142	-0.948284963455845	coiled-coil domain containing 77	CCDC77
ENSG00000272145	27	14	-0.947532580105864	NFYC antisense RNA 1	NFYC-AS1
ENSG00000112312	349	181	-0.9472373391264473	geminin DNA replication inhibitor	GMNN
ENSG00000135045	385	200	-0.9448584458075393	chromosome 9 open reading frame 40	C9orf40
ENSG00000103723	25	13	-0.9434164716336322	adaptor related protein complex 3 subunit beta 2	AP3B2
ENSG00000174721	23	12	-0.938599455335857	fibroblast growth factor binding protein 3	FGFBP3
ENSG00000187556	23	12	-0.938599455335857	nanos C2HC-type zinc finger 3	NANOS3
ENSG00000164707	69	36	-0.938599455335857	solute carrier family 13 member 4	SLC13A4
ENSG00000267390	23	12	-0.938599455335857	KDSR divergent transcript	KDSR-DT
ENSG00000286451	23	12	-0.938599455335857
ENSG00000171729	23	12	-0.938599455335857	transmembrane protein 51	TMEM51
ENSG00000198691	44	23	-0.9358696625802843	ATP binding cassette subfamily A member 4	ABCA4
ENSG00000230513	65	34	-0.9349049717781153	THAP7 antisense RNA 1	THAP7-AS1
ENSG00000243646	42	22	-0.9328858041414634	interleukin 10 receptor subunit beta	IL10RB
ENSG00000253626	21	11	-0.9328858041414634	eukaryotic translation initiation factor 5A like 1	EIF5AL1
ENSG00000235363	21	11	-0.9328858041414634	small nuclear ribonucleoprotein polypeptide G pseudogene 10	SNRPGP10
ENSG00000160886	294	154	-0.9328858041414625	lymphocyte antigen 6 family member K	LY6K
ENSG00000226465	19	10	-0.925999418556223
ENSG00000148600	19	10	-0.925999418556223	cadherin related family member 1	CDHR1
ENSG00000270673	19	10	-0.925999418556223	YTHDF3 divergent transcript	YTHDF3-DT
ENSG00000031691	184	97	-0.9236491138698852	centromere protein Q	CENPQ
ENSG00000165891	271	143	-0.9222777045754817	E2F transcription factor 7	E2F7
ENSG00000271918	36	19	-0.9219974879987269
ENSG00000250519	36	19	-0.9219974879987269
ENSG00000277462	89	47	-0.92114457928876	zinc finger protein 670	ZNF670
ENSG00000170425	123	65	-0.9201466923107855	adenosine A2b receptor	ADORA2B
ENSG00000280206	121	64	-0.9188632372745946
ENSG00000127585	17	9	-0.917537839808027	F-box and leucine rich repeat protein 16	FBXL16
ENSG00000205740	17	9	-0.917537839808027
ENSG00000157150	17	9	-0.917537839808027	TIMP metallopeptidase inhibitor 4	TIMP4
ENSG00000213178	17	9	-0.917537839808027	ribosomal protein L22 pseudogene 1	RPL22P1
ENSG00000227359	17	9	-0.917537839808027	long intergenic non-protein coding RNA 2936	LINC02936
ENSG00000225342	17	9	-0.917537839808027	LRRK2 divergent transcript	LRRK2-DT
ENSG00000274104	17	9	-0.917537839808027
ENSG00000183569	68	36	-0.917537839808027	serine hydrolase like 2	SERHL2
ENSG00000151287	298	158	-0.915387772285059	testis expressed 30	TEX30
ENSG00000188229	9118	4839	-0.9140084699879658	tubulin beta 4B class IVb	TUBB4B
ENSG00000125434	192	102	-0.9125371587496609	solute carrier family 25 member 35	SLC25A35
ENSG00000176208	62	33	-0.9098021910284215	ATPase family AAA domain containing 5	ATAD5
ENSG00000168061	458	244	-0.908466450534057	SAC3 domain containing 1	SAC3D1
ENSG00000271936	30	16	-0.9068905956085187
ENSG00000283674	15	8	-0.9068905956085187	uncharacterized LOC729732	LOC729732
ENSG00000213551	948	506	-0.9057496742039479	DnaJ heat shock protein family (Hsp40) member C9	DNAJC9
ENSG00000111348	131	70	-0.9041399845924838	Rho GDP dissociation inhibitor beta	ARHGDIB
ENSG00000160949	409	219	-0.9011699733405756	tonsoku like, DNA repair protein	TONSL
ENSG00000276728	28	15	-0.900464326449085
ENSG00000100399	28	15	-0.900464326449085	chondroadherin like	CHADL
ENSG00000272807	28	15	-0.900464326449085
ENSG00000171208	207	111	-0.899071091149219	neuropilin and tolloid like 2	NETO2
ENSG00000151466	300	161	-0.8979018123812645	sodium channel and clathrin linker 1	SCLT1
ENSG00000164379	210	113	-0.8940665552509346	forkhead box Q1	FOXQ1
ENSG00000278917	13	7	-0.893084796083488
ENSG00000067840	39	21	-0.893084796083488	PDZ domain containing 4	PDZD4
ENSG00000234614	13	7	-0.893084796083488	C2CD4D and THEM5 antisense RNA 1	C2CD4D-AS1
ENSG00000158683	13	7	-0.893084796083488	polycystin 1 like 1, transient receptor potential channel interacting	PKD1L1
ENSG00000185641	13	7	-0.893084796083488
ENSG00000198797	13	7	-0.893084796083488	BMP/retinoic acid inducible neural specific 2	BRINP2
ENSG00000228232	13	7	-0.893084796083488	glyceraldehyde-3-phosphate dehydrogenase pseudogene 1	GAPDHP1
ENSG00000250299	13	7	-0.893084796083488	mitochondrial ribosomal protein S31 pseudogene 4	MRPS31P4
ENSG00000241684	13	7	-0.893084796083488	ADAMTS9 antisense RNA 2	ADAMTS9-AS2
ENSG00000279801	13	7	-0.893084796083488	uncharacterized LOC112268198	LOC112268198
ENSG00000235481	13	7	-0.893084796083488	UBE2R2 antisense RNA 1	UBE2R2-AS1
ENSG00000226085	39	21	-0.893084796083488	ubiquinol-cytochrome c reductase, Rieske iron-sulfur polypeptide 1 pseudogene 1	UQCRFS1P1
ENSG00000279026	13	7	-0.893084796083488
ENSG00000272970	13	7	-0.893084796083488	uncharacterized LOC107986163	LOC107986163
ENSG00000272129	26	14	-0.8930847960834876
ENSG00000260317	26	14	-0.8930847960834876	long intergenic non-protein coding RNA 2986	LINC02986
ENSG00000163923	180	97	-0.891940254142547	ribosomal protein L39 like	RPL39L
ENSG00000120334	291	157	-0.890254594016656	centromere protein L	CENPL
ENSG00000183850	37	20	-0.8875252707415875	zinc finger protein 730	ZNF730
ENSG00000210154	37	20	-0.8875252707415875	mitochondrially encoded tRNA-Asp (GAU/C)	MT-TD
ENSG00000236901	61	33	-0.8863432182044333	MIR600 host gene	MIR600HG
ENSG00000287431	48	26	-0.8845227825800643	regulator of early neurogenesis 1	RENO1
ENSG00000133983	48	26	-0.8845227825800643	cytochrome c oxidase assembly factor COX16	COX16
ENSG00000240291	24	13	-0.8845227825800639
ENSG00000272173	24	13	-0.8845227825800639
ENSG00000237753	59	32	-0.8826430493618416	SLC20A1 divergent transcript	SLC20A1-DT
ENSG00000121621	374	203	-0.8815585427024608	kinesin family member 18A	KIF18A
ENSG00000287637	11	6	-0.8744691179161412
ENSG00000224281	11	6	-0.8744691179161412	SLC25A5 antisense RNA 1	SLC25A5-AS1
ENSG00000227540	22	12	-0.8744691179161412	DNAJC9 and MRPS16 antisense RNA 1	DNAJC9-AS1
ENSG00000273702	11	6	-0.8744691179161412
ENSG00000124212	11	6	-0.8744691179161412	prostaglandin I2 synthase	PTGIS
ENSG00000127366	11	6	-0.8744691179161412	taste 2 receptor member 5	TAS2R5
ENSG00000187534	22	12	-0.8744691179161412	proline rich 13 pseudogene 5	PRR13P5
ENSG00000254402	33	18	-0.8744691179161412	leucine rich repeat containing 24	LRRC24
ENSG00000229980	11	6	-0.8744691179161412	TOB1 antisense RNA 1	TOB1-AS1
ENSG00000214353	11	6	-0.8744691179161412	VAC14 antisense RNA 1	VAC14-AS1
ENSG00000270100	11	6	-0.8744691179161412
ENSG00000164035	11	6	-0.8744691179161412	endomucin	EMCN
ENSG00000272848	33	18	-0.8744691179161412
ENSG00000267669	11	6	-0.8744691179161412	ribosomal protein lateral stalk subunit P0 pseudogene 12	RPLP0P12
ENSG00000234911	11	6	-0.8744691179161412	testis expressed 21, pseudogene	TEX21P
ENSG00000272572	11	6	-0.8744691179161412
ENSG00000280302	11	6	-0.8744691179161412
ENSG00000137193	684	374	-0.8709580549982601	Pim-1 proto-oncogene, serine/threonine kinase	PIM1
ENSG00000158201	203	111	-0.8709200508350703	abhydrolase domain containing 3, phospholipase	ABHD3
ENSG00000138658	146	80	-0.867896463992655	zinc finger GRF-type containing 1	ZGRF1
ENSG00000168476	520	285	-0.8675497039763496	receptor accessory protein 4	REEP4
ENSG00000162772	186	102	-0.8667334691365358	activating transcription factor 3	ATF3
ENSG00000010292	1645	904	-0.8636929062074152	non-SMC condensin I complex subunit D2	NCAPD2
ENSG00000171488	151	83	-0.863365307978154	leucine rich repeat containing 8 VRAC subunit C	LRRC8C
ENSG00000130695	340	187	-0.8624964762500662	centrosomal protein 85	CEP85
ENSG00000157551	20	11	-0.8624964762500653	potassium inwardly rectifying channel subfamily J member 15	KCNJ15
ENSG00000149929	427	235	-0.8615753130554911	HIRA interacting protein 3	HIRIP3
ENSG00000277879	69	38	-0.8605969433345839
ENSG00000169174	236	130	-0.8602752363333872	proprotein convertase subtilisin/kexin type 9	PCSK9
ENSG00000111602	717	395	-0.8601204656374382	timeless circadian regulator	TIMELESS
ENSG00000112118	1110	612	-0.8589561185448176	minichromosome maintenance complex component 3	MCM3
ENSG00000163002	185	102	-0.8589561185448167	nucleoporin 35	NUP35
ENSG00000256060	107	59	-0.8588239370393058	trafficking protein particle complex subunit 2B	TRAPPC2B
ENSG00000176244	29	16	-0.8579809951275719	acyl-CoA binding domain containing 7	ACBD7
ENSG00000283913	29	16	-0.8579809951275719
ENSG00000025770	792	438	-0.8545695604784367	non-SMC condensin II complex subunit H2	NCAPH2
ENSG00000076003	965	535	-0.8509900508669332	minichromosome maintenance complex component 6	MCM6
ENSG00000122644	375	208	-0.8503070672421513	ADP ribosylation factor like GTPase 4A	ARL4A
ENSG00000165046	63	35	-0.8479969065549504	leucine zipper and EF-hand containing transmembrane protein 2	LETM2
ENSG00000162062	117	65	-0.8479969065549504	tubulin epsilon and delta complex 2	TEDC2
ENSG00000153391	90	50	-0.8479969065549504	INO80 complex subunit C	INO80C
ENSG00000246640	45	25	-0.8479969065549504	p53 inducible cancer associated RNA transcript 1	PICART1
ENSG00000234498	18	10	-0.84799690655495	ribosomal protein L13a pseudogene 20	RPL13AP20
ENSG00000249388	9	5	-0.84799690655495
ENSG00000271930	18	10	-0.84799690655495
ENSG00000238832	9	5	-0.84799690655495
ENSG00000231871	9	5	-0.84799690655495	IPO9 antisense RNA 1	IPO9-AS1
ENSG00000260693	9	5	-0.84799690655495
ENSG00000260448	9	5	-0.84799690655495	LCMT1 antisense RNA 1	LCMT1-AS1
ENSG00000279689	9	5	-0.84799690655495
ENSG00000269925	9	5	-0.84799690655495
ENSG00000226833	9	5	-0.84799690655495	PPP1CB divergent transcript	PPP1CB-DT
ENSG00000170049	18	10	-0.84799690655495	potassium voltage-gated channel subfamily A regulatory beta subunit 3	KCNAB3
ENSG00000287185	18	10	-0.84799690655495
ENSG00000261783	9	5	-0.84799690655495
ENSG00000244731	27	15	-0.8479969065549495	complement C4A (Rodgers blood group)-like	LOC110384692
ENSG00000261408	36	20	-0.8479969065549495	TEN1-CDK3 readthrough (NMD candidate)	TEN1-CDK3
ENSG00000244731	27	15	-0.8479969065549495	complement C4A (Chido/Rodgers blood group)	C4A
ENSG00000275549	27	15	-0.8479969065549495	STPG3 antisense RNA 1	STPG3-AS1
ENSG00000176619	3229	1795	-0.8471035969035672	lamin B2	LMNB2
ENSG00000185262	530	295	-0.8452774052013581	UBA like domain containing 2	UBALD2
ENSG00000280670	52	29	-0.8424587230135199	CCDC163 homolog	CCDC163
ENSG00000244165	43	24	-0.8413022539809418	purinergic receptor P2Y11	P2RY11
ENSG00000284707	34	19	-0.8395353278067539
ENSG00000168411	948	530	-0.838894699447696	ring finger and WD repeat domain 3	RFWD3
ENSG00000143942	50	28	-0.8365012677171206	ChaC glutathione specific gamma-glutamylcyclotransferase 2	CHAC2
ENSG00000248866	50	28	-0.8365012677171206	USP46 divergent transcript	USP46-DT
ENSG00000175564	25	14	-0.8365012677171202	uncoupling protein 3	UCP3
ENSG00000136895	25	14	-0.8365012677171202	GTPase activating Rap/RanGAP domain like 3	GARNL3
ENSG00000102760	25	14	-0.8365012677171202	regulator of cell cycle	RGCC
ENSG00000167325	1905	1067	-0.8362308215562599	ribonucleotide reductase catalytic subunit M1	RRM1
ENSG00000237773	41	23	-0.8339900485610707
ENSG00000213186	630	354	-0.8316024683042826	tripartite motif containing 59	TRIM59
ENSG00000133958	16	9	-0.8300749985576878	unc-79 homolog, NALCN channel complex subunit	UNC79
ENSG00000288558	80	45	-0.8300749985576878	DUS4L-BCAP29 readthrough	DUS4L-BCAP29
ENSG00000213901	16	9	-0.8300749985576878	solute carrier family 23 member 3	SLC23A3
ENSG00000136305	16	9	-0.8300749985576878	cell death inducing DFFA like effector b	CIDEB
ENSG00000277400	16	9	-0.8300749985576878
ENSG00000170345	10660	5999	-0.8294135014764343	Fos proto-oncogene, AP-1 transcription factor subunit	FOS
ENSG00000221949	23	13	-0.8231222379159209	long intergenic non-protein coding RNA 1465	LINC01465
ENSG00000185972	23	13	-0.8231222379159209	calicin	CCIN
ENSG00000270419	23	13	-0.8231222379159209	colon adenocarcinoma hypermethylated	CAHM
ENSG00000181885	23	13	-0.8231222379159209	claudin 7	CLDN7
ENSG00000109685	2046	1160	-0.8186813397303947	nuclear receptor binding SET domain protein 2	NSD2
ENSG00000095587	37	21	-0.8171359428501894	tolloid like 2	TLL2
ENSG00000132780	1577	896	-0.8156120227329069	nuclear autoantigenic sperm protein	NASP
ENSG00000267370	51	29	-0.8144443468439233
ENSG00000236255	65	37	-0.8129144473995042
ENSG00000166881	664	378	-0.8127970071258535	nuclear envelope integral membrane protein 1	NEMP1
ENSG00000167747	346	197	-0.812576408180349	multidrug resistance-related protein	C19orf48P
ENSG00000230330	151	86	-0.8121399846229806	high mobility group nucleosomal binding domain 2 pseudogene 3	HMGN2P3
ENSG00000153234	100	57	-0.8109661756099831	nuclear receptor subfamily 4 group A member 2	NR4A2
ENSG00000157601	177	101	-0.809394067331203	MX dynamin like GTPase 1	MX1
ENSG00000168038	84	48	-0.8073549220576046	unc-51 like kinase 4	ULK4
ENSG00000197054	49	28	-0.8073549220576046	zinc finger protein 763	ZNF763
ENSG00000276012	21	12	-0.8073549220576046
ENSG00000273805	21	12	-0.8073549220576046	uncharacterized LOC101927608	LOC101927608
ENSG00000280543	14	8	-0.8073549220576042	ASAP1 intronic transcript 2	ASAP1-IT2
ENSG00000273759	14	8	-0.8073549220576042
ENSG00000205791	14	8	-0.8073549220576042	loss of heterozygosity on chromosome 12, region 2	LOH12CR2
ENSG00000287248	14	8	-0.8073549220576042
ENSG00000275632	14	8	-0.8073549220576042
ENSG00000271553	14	8	-0.8073549220576042
ENSG00000277702	14	8	-0.8073549220576042
ENSG00000170891	14	8	-0.8073549220576042	cytokine like 1	CYTL1
ENSG00000110375	14	8	-0.8073549220576042	uroplakin 2	UPK2
ENSG00000282556	28	16	-0.8073549220576037	uncharacterized LOC101927825	LOC101927825
ENSG00000286989	28	16	-0.8073549220576037
ENSG00000226237	35	20	-0.8073549220576037	GAS1 adjacent regulatory RNA	GAS1RR
ENSG00000232070	28	16	-0.8073549220576037	transmembrane protein 253	TMEM253
ENSG00000123358	1375	786	-0.8068304010407772	nuclear receptor subfamily 4 group A member 1	NR4A1
ENSG00000132646	2554	1460	-0.8067901559353441	proliferating cell nuclear antigen	PCNA
ENSG00000136824	748	428	-0.8054274734864908	structural maintenance of chromosomes 2	SMC2
ENSG00000166845	241	138	-0.8043648794517928	chromosome 18 open reading frame 54	C18orf54
ENSG00000147862	115	66	-0.8010959315859214	nuclear factor I B	NFIB
ENSG00000123416	18462	10597	-0.8009029524246198	tubulin alpha 1b	TUBA1B
ENSG00000285999	54	31	-0.8006911917765933
ENSG00000182010	317	182	-0.8005443899407112	rhotekin 2	RTKN2
ENSG00000165807	47	27	-0.7997013495141694	protein phosphatase 1 regulatory subunit 36	PPP1R36
ENSG00000275765	47	27	-0.7997013495141694	uncharacterized LOC100652758	LOC100652758
ENSG00000273729	33	19	-0.7964666059148682
ENSG00000267041	59	34	-0.7951802081115025	zinc finger protein 850	ZNF850
ENSG00000176124	85	49	-0.7946810920224934	deleted in lymphocytic leukemia 1	DLEU1
ENSG00000176124	85	49	-0.7946810920224934	DLEU7 antisense RNA 1	DLEU7-AS1
ENSG00000232229	26	15	-0.793549122532573	long intergenic non-protein coding RNA 865	LINC00865
ENSG00000197826	26	15	-0.793549122532573	cilia and flagella associated protein 299	CFAP299
ENSG00000092621	700	404	-0.7929996290805335	phosphoglycerate dehydrogenase	PHGDH
ENSG00000106089	116	67	-0.7918918046697998	syntaxin 1A	STX1A
ENSG00000228459	19	11	-0.7884958948062879	long intergenic non-protein coding RNA 1546	LINC01546
ENSG00000214401	19	11	-0.7884958948062879	KANSL1 antisense RNA 1	KANSL1-AS1
ENSG00000273156	19	11	-0.7884958948062879
ENSG00000186076	38	22	-0.7884958948062879
ENSG00000258947	138	80	-0.7865963618908065	tubulin beta 3 class III	TUBB3
ENSG00000279495	50	29	-0.7858751946471525
ENSG00000162998	31	18	-0.7842713089445628	frizzled related protein	FRZB
ENSG00000131462	1560	906	-0.7839630737033758	tubulin gamma 1	TUBG1
ENSG00000152078	167	97	-0.7837914502869241	TLC domain containing 4	TLCD4
ENSG00000165501	203	118	-0.7826928678233349	leucine rich repeat protein 1	LRR1
ENSG00000184635	146	85	-0.7804336227423159	zinc finger protein 93	ZNF93
ENSG00000204899	747	435	-0.780092842053147	mitotic spindle organizing protein 1	MZT1
ENSG00000166896	127	74	-0.7792313211432154	ATP23 metallopeptidase and ATP synthase assembly factor homolog	ATP23
ENSG00000054967	187	109	-0.7787101351107104	RELT TNF receptor	RELT
ENSG00000151503	624	364	-0.7776075786635523	non-SMC condensin II complex subunit D3	NCAPD3
ENSG00000176894	48	28	-0.7776075786635523	peroxisomal membrane protein 2	PXMP2
ENSG00000111012	12	7	-0.7776075786635519	cytochrome P450 family 27 subfamily B member 1	CYP27B1
ENSG00000185834	12	7	-0.7776075786635519	ribosomal protein L12 pseudogene 4	RPL12P4
ENSG00000137825	24	14	-0.7776075786635519	inositol-trisphosphate 3-kinase A	ITPKA
ENSG00000175518	12	7	-0.7776075786635519	ubiquilin like	UBQLNL
ENSG00000164061	12	7	-0.7776075786635519	bassoon presynaptic cytomatrix protein	BSN
ENSG00000274943	12	7	-0.7776075786635519
ENSG00000186603	12	7	-0.7776075786635519	4-hydroxyphenylpyruvate dioxygenase like	HPDL
ENSG00000231113	24	14	-0.7776075786635519	long intergenic non-protein coding RNA 2976	LINC02976
ENSG00000168913	12	7	-0.7776075786635519	energy homeostasis associated	ENHO
ENSG00000167874	12	7	-0.7776075786635519	transmembrane protein 88	TMEM88
ENSG00000178127	24	14	-0.7776075786635519	NADH:ubiquinone oxidoreductase core subunit V2	NDUFV2
ENSG00000273568	12	7	-0.7776075786635519
ENSG00000134802	495	289	-0.7763590324662939	solute carrier family 43 member 3	SLC43A3
ENSG00000140876	89	52	-0.7752937128253059	nudix hydrolase 7	NUDT7
ENSG00000088305	231	135	-0.7749334443652263	DNA methyltransferase 3 beta	DNMT3B
ENSG00000175087	82	48	-0.7725895038969277	PDLIM1 interacting kinase 1 like	PDIK1L
ENSG00000167553	6138	3595	-0.7717768751398246	tubulin alpha 1c	TUBA1C
ENSG00000235316	70	41	-0.7717310123268826	dual specificity phosphatase 8 pseudogene 5	DUSP8P5
ENSG00000147155	309	181	-0.771617140821169	EBP cholestenol delta-isomerase	EBP
ENSG00000275457	29	17	-0.7705181538772328
ENSG00000210107	191	112	-0.770073905978145	mitochondrially encoded tRNA-Gln (CAA/G)	MT-TQ
ENSG00000131944	104	61	-0.7697023805782051	FA core complex associated protein 24	FAAP24
ENSG00000126453	283	166	-0.7696188114849578	BCL2 like 12	BCL2L12
ENSG00000166801	1471	864	-0.7676940290913628	FAM111 trypsin like peptidase A	FAM111A
ENSG00000162607	745	438	-0.7663095557483501	ubiquitin specific peptidase 1	USP1
ENSG00000223749	119	70	-0.7655347463629774	MIR503 host gene	MIR503HG
ENSG00000271857	17	10	-0.7655347463629769
ENSG00000171931	17	10	-0.7655347463629769	F-box and WD repeat domain containing 10	FBXW10
ENSG00000233871	17	10	-0.7655347463629769	DLG5 antisense RNA 1	DLG5-AS1
ENSG00000111305	17	10	-0.7655347463629769	germ cell associated 1	GSG1
ENSG00000165072	136	80	-0.7655347463629765	MAM domain containing 2	MAMDC2
ENSG00000238045	51	30	-0.7655347463629765	MVP divergent transcript	MVP-DT
ENSG00000272604	34	20	-0.7655347463629765	EFCAB10 antisense RNA 1	EFCAB10-AS1
ENSG00000126249	56	33	-0.7629608026991503	programmed cell death 2 like	PDCD2L
ENSG00000127528	1866	1101	-0.76113451728739	KLF transcription factor 2	KLF2
ENSG00000206140	22	13	-0.7589919004962051	transmembrane protein 191C	TMEM191C
ENSG00000198155	22	13	-0.7589919004962051	zinc finger protein 876, pseudogene	ZNF876P
ENSG00000152240	482	285	-0.7580712271778562	HAUS augmin like complex subunit 1	HAUS1
ENSG00000170264	71	42	-0.7574296967259215	FAM161 centrosomal protein A	FAM161A
ENSG00000276256	130	77	-0.7555812723335533	uncharacterized LOC389831	LOC389831
ENSG00000111331	211	125	-0.7553149040450977	2'-5'-oligoadenylate synthetase 3	OAS3
ENSG00000167523	189	112	-0.7548875021634691	spermatogenesis associated 33	SPATA33
ENSG00000143333	27	16	-0.7548875021634682	regulator of G protein signaling 16	RGS16
ENSG00000206337	27	16	-0.7548875021634682	HLA complex P5	HCP5
ENSG00000160190	81	48	-0.7548875021634682	solute carrier family 37 member 1	SLC37A1
ENSG00000264575	27	16	-0.7548875021634682	long intergenic non-protein coding RNA 526	LINC00526
ENSG00000185664	59	35	-0.7533600324168752	premelanosome protein	PMEL
ENSG00000215424	32	19	-0.7520724865564148	MCM3AP antisense RNA 1	MCM3AP-AS1
ENSG00000123609	197	117	-0.7516870998729717	N-myc and STAT interactor	NMI
ENSG00000175711	175	104	-0.7507713936912372	UDP-GlcNAc:betaGal beta-1,3-N-acetylglucosaminyltransferase like 1	B3GNTL1
ENSG00000237840	37	22	-0.7500217469916528	family with sequence similarity 21 member F, pseudogene	FAM21FP
ENSG00000120437	1466	874	-0.7461799186332119	acetyl-CoA acetyltransferase 2	ACAT2
ENSG00000114405	206	123	-0.7439860218439787	centrosomal protein 15	CEP15
ENSG00000198830	5014	2996	-0.7429243723751888	high mobility group nucleosomal binding domain 2	HMGN2
ENSG00000281332	87	52	-0.7425037777076362	long intergenic non-protein coding RNA 997	LINC00997
ENSG00000160352	137	82	-0.7404800783424426	zinc finger protein 714	ZNF714
ENSG00000166965	527	316	-0.7378784034601118	RCC1 domain containing 1	RCCD1
ENSG00000285437	20	12	-0.7369655941662066	RNA polymerase II subunit J3	POLR2J3
ENSG00000188596	15	9	-0.7369655941662066	cilia and flagella associated protein 54	CFAP54
ENSG00000213433	15	9	-0.7369655941662066	ribosomal protein lateral stalk subunit P1 pseudogene 6	RPLP1P6
ENSG00000171224	40	24	-0.7369655941662066	family with sequence similarity 241 member B	FAM241B
ENSG00000263327	30	18	-0.7369655941662066	TAPT1 antisense RNA 1 (head to head)	TAPT1-AS1
ENSG00000261087	30	18	-0.7369655941662066	ZNF706 neighboring transcript 1	ZNNT1
ENSG00000175832	45	27	-0.7369655941662066	ETS variant transcription factor 4	ETV4
ENSG00000199753	15	9	-0.7369655941662066	small nucleolar RNA, C/D box 104	SNORD104
ENSG00000210196	40	24	-0.7369655941662066	mitochondrially encoded tRNA-Pro (CCN)	MT-TP
ENSG00000281344	30	18	-0.7369655941662066	HELLP associated long non-coding RNA	HELLPAR
ENSG00000061918	40	24	-0.7369655941662066	guanylate cyclase 1 soluble subunit beta 1	GUCY1B1
ENSG00000185090	55	33	-0.7369655941662066	mannosidase endo-alpha like	MANEAL
ENSG00000255135	55	33	-0.7369655941662066	EMSY divergent transcript	EMSY-DT
ENSG00000284773	20	12	-0.7369655941662066
ENSG00000262406	20	12	-0.7369655941662066	matrix metallopeptidase 12	MMP12
ENSG00000244945	10	6	-0.7369655941662061	RUFY1 antisense RNA 1	RUFY1-AS1
ENSG00000273004	10	6	-0.7369655941662061
ENSG00000162526	10	6	-0.7369655941662061	testis specific serine kinase 3	TSSK3
ENSG00000280216	10	6	-0.7369655941662061
ENSG00000204301	10	6	-0.7369655941662061	notch receptor 4	NOTCH4
ENSG00000134256	10	6	-0.7369655941662061	CD101 molecule	CD101
ENSG00000188573	10	6	-0.7369655941662061	fibrillarin like 1	FBLL1
ENSG00000266473	10	6	-0.7369655941662061	HELZ antisense RNA 1	HELZ-AS1
ENSG00000264057	10	6	-0.7369655941662061
ENSG00000222043	10	6	-0.7369655941662061
ENSG00000272267	10	6	-0.7369655941662061
ENSG00000231105	10	6	-0.7369655941662061	ECE1 antisense RNA 1	ECE1-AS1
ENSG00000271993	10	6	-0.7369655941662061
ENSG00000224132	10	6	-0.7369655941662061
ENSG00000220201	10	6	-0.7369655941662061	zinc finger GATA like protein 1	ZGLP1
ENSG00000165568	50	30	-0.7369655941662057	aldo-keto reductase family 1 member E2	AKR1E2
ENSG00000244041	25	15	-0.7369655941662057	long intergenic non-protein coding RNA 1011	LINC01011
ENSG00000270362	25	15	-0.7369655941662057	HMGN3 antisense RNA 1	HMGN3-AS1
ENSG00000101353	75	45	-0.7369655941662057	maestro heat like repeat family member 8	MROH8
ENSG00000280079	35	21	-0.7369655941662057
ENSG00000231160	35	21	-0.7369655941662057	KLF3 antisense RNA 1	KLF3-AS1
ENSG00000171960	408	245	-0.7357874029689242	peptidylprolyl isomerase H	PPIH
ENSG00000125450	699	420	-0.7349031277093125	nucleoporin 85	NUP85
ENSG00000176974	630	379	-0.733153980216187	serine hydroxymethyltransferase 1	SHMT1
ENSG00000123136	1562	940	-0.7326617915769802	DExD-box helicase 39A	DDX39A
ENSG00000079462	427	257	-0.7324677104266115	platelet activating factor acetylhydrolase 1b catalytic subunit 3	PAFAH1B3
ENSG00000203761	73	44	-0.7303929402427203	misato family member 2, pseudogene	MSTO2P
ENSG00000128342	300	181	-0.7289728034126757	LIF interleukin 6 family cytokine	LIF
ENSG00000165704	414	250	-0.7277026728372391	hypoxanthine phosphoribosyltransferase 1	HPRT1
ENSG00000181826	311	188	-0.7261819184529656	RELT like 1	RELL1
ENSG00000116761	43	26	-0.7258250365610062	cystathionine gamma-lyase	CTH
ENSG00000007372	38	23	-0.7243655573865722	paired box 6	PAX6
ENSG00000247950	38	23	-0.7243655573865722	SEC24B antisense RNA 1	SEC24B-AS1
ENSG00000107672	368	223	-0.7226620561367074	NSE4 homolog A, SMC5-SMC6 complex component	NSMCE4A
ENSG00000260456	33	20	-0.7224660244710908	chromosome 16 open reading frame 95	C16orf95
ENSG00000225721	33	20	-0.7224660244710908
ENSG00000165113	33	20	-0.7224660244710908	G kinase anchoring protein 1	GKAP1
ENSG00000172244	99	60	-0.7224660244710908	chromosome 5 open reading frame 34	C5orf34
ENSG00000178966	285	173	-0.7201898814153802	RecQ mediated genome instability 1	RMI1
ENSG00000123500	28	17	-0.7198920808072646	collagen type X alpha 1 chain	COL10A1
ENSG00000124207	1851	1124	-0.719662859649647	chromosome segregation 1 like	CSE1L
ENSG00000141499	186	113	-0.7189798486928431	WD repeat containing antisense to TP53	WRAP53
ENSG00000174672	46	28	-0.7162070339994093	BR serine/threonine kinase 2	BRSK2
ENSG00000241370	23	14	-0.7162070339994089	TRIM39-RPP21 readthrough	TRIM39-RPP21
ENSG00000241370	23	14	-0.7162070339994089	ribonuclease P/MRP subunit p21	RPP21
ENSG00000225880	23	14	-0.7162070339994089	long intergenic non-protein coding RNA 115	LINC00115
ENSG00000136159	490	299	-0.7126362648044662	nudix hydrolase 15	NUDT15
ENSG00000125148	3784	2312	-0.7107706908387161	metallothionein 2A	MT2A
ENSG00000144395	126	77	-0.7104933828050157	coiled-coil domain containing 150	CCDC150
ENSG00000245317	36	22	-0.7104933828050148	MRNIP divergent transcript	MRNIP-DT
ENSG00000286129	18	11	-0.7104933828050148
ENSG00000245975	18	11	-0.7104933828050148	MINDY2 divergent transcript	MINDY2-DT
ENSG00000213390	144	88	-0.7104933828050148	Rho GTPase activating protein 19	ARHGAP19
ENSG00000137404	368	225	-0.7097807648399748	nurim	NRM
ENSG00000260747	31	19	-0.7062687969432897
ENSG00000245573	31	19	-0.7062687969432897	BDNF antisense RNA	BDNF-AS
ENSG00000135525	75	46	-0.7052567344388674	microtubule associated protein 7	MAP7
ENSG00000196460	567	348	-0.7042614290934992	regulatory factor X8	RFX8
ENSG00000168389	57	35	-0.7036069972197749	MFSD2 lysolipid transporter A, lysophospholipid	MFSD2A
ENSG00000100027	83	51	-0.7026140893754294	yippee like 1	YPEL1
ENSG00000159147	413	254	-0.7013132846472807	DNA replication fork stabilization factor DONSON	DONSON
ENSG00000152147	234	144	-0.7004397181410926	gem nuclear organelle associated protein 6	GEMIN6
ENSG00000250240	13	8	-0.7004397181410922
ENSG00000233762	13	8	-0.7004397181410922	ribosomal protein S15 pseudogene 4	RPS15P4
ENSG00000164520	13	8	-0.7004397181410922	retinoic acid early transcript 1E	RAET1E
ENSG00000161653	13	8	-0.7004397181410922	N-acetylglutamate synthase	NAGS
ENSG00000175874	13	8	-0.7004397181410922	cellular repressor of E1A stimulated genes 2	CREG2
ENSG00000267277	13	8	-0.7004397181410922
ENSG00000211451	13	8	-0.7004397181410922	gonadotropin releasing hormone receptor 2 (pseudogene)	GNRHR2
ENSG00000160678	13	8	-0.7004397181410922	S100 calcium binding protein A1	S100A1
ENSG00000215492	13	8	-0.7004397181410922	heterogeneous nuclear ribonucleoprotein A1 pseudogene 7	HNRNPA1P7
ENSG00000279803	26	16	-0.7004397181410917
ENSG00000287091	26	16	-0.7004397181410917
ENSG00000158296	26	16	-0.7004397181410917	solute carrier family 13 member 3	SLC13A3
ENSG00000196296	26	16	-0.7004397181410917	ATPase sarcoplasmic/endoplasmic reticulum Ca2+ transporting 1	ATP2A1
ENSG00000230074	99	61	-0.6986192825167228
ENSG00000133739	185	114	-0.6984914463515706	leucine rich repeat and coiled-coil centrosomal protein 1	LRRCC1
ENSG00000163485	86	53	-0.6983443001388991	adenosine A1 receptor	ADORA1
ENSG00000102904	47	29	-0.6966078565500657	translin associated factor X interacting protein 1	TSNAXIP1
ENSG00000132773	217	134	-0.6954620419867075	target of EGR1, exonuclease	TOE1
ENSG00000144504	191	118	-0.6947857786739071	ankyrin repeat and MYND domain containing 1	ANKMY1
ENSG00000185480	186	115	-0.6936687601636562	PARP1 binding protein	PARPBP
ENSG00000259994	42	26	-0.691877704637669
ENSG00000181773	42	26	-0.691877704637669	G protein-coupled receptor 3	GPR3
ENSG00000279483	21	13	-0.6918777046376685
ENSG00000286813	21	13	-0.6918777046376685
ENSG00000243414	21	13	-0.6918777046376685	TIR domain containing adaptor molecule 2	TICAM2
ENSG00000286379	21	13	-0.6918777046376685
ENSG00000285018	21	13	-0.6918777046376685
ENSG00000167604	158	98	-0.6890709040618948	NFKB inhibitor delta	NFKBID
ENSG00000188807	406	252	-0.6880559936852597	transmembrane protein 201	TMEM201
ENSG00000241404	66	41	-0.6868421147403696	EGF like domain multiple 8	EGFL8
ENSG00000110921	745	463	-0.6862282320892881	mevalonate kinase	MVK
ENSG00000143401	1461	908	-0.6861919755125836	acidic nuclear phosphoprotein 32 family member E	ANP32E
ENSG00000256268	37	23	-0.6858914095719371	long intergenic non-protein coding RNA 2454	LINC02454
ENSG00000138346	193	120	-0.6855664416595619	DNA replication helicase/nuclease 2	DNA2
ENSG00000166451	265	165	-0.6835263352047463	centromere protein N	CENPN
ENSG00000189058	69	43	-0.6822597020760712	apolipoprotein D	APOD
ENSG00000013573	314	196	-0.6799109047764178	DEAD/H-box helicase 11	DDX11
ENSG00000163083	575	359	-0.6795781120086861	inhibin subunit beta B	INHBB
ENSG00000140905	40	25	-0.6780719051126383	glycine cleavage system protein H	GCSH
ENSG00000269951	8	5	-0.6780719051126378
ENSG00000249846	16	10	-0.6780719051126378	long intergenic non-protein coding RNA 2021	LINC02021
ENSG00000210112	8	5	-0.6780719051126378	mitochondrially encoded tRNA-Met (AUA/G)	MT-TM
ENSG00000272692	8	5	-0.6780719051126378
ENSG00000245904	8	5	-0.6780719051126378	BTG1 divergent transcript	BTG1-DT
ENSG00000229036	16	10	-0.6780719051126378	voltage dependent anion channel 1 pseudogene 8	VDAC1P8
ENSG00000254612	16	10	-0.6780719051126378	DNAJB6 pseudogene 1	DNAJB6P1
ENSG00000172789	16	10	-0.6780719051126378	homeobox C5	HOXC5
ENSG00000274849	8	5	-0.6780719051126378
ENSG00000279880	8	5	-0.6780719051126378
ENSG00000130475	8	5	-0.6780719051126378	FCH and mu domain containing endocytic adaptor 1	FCHO1
ENSG00000138400	8	5	-0.6780719051126378	malate dehydrogenase 1B	MDH1B
ENSG00000254676	8	5	-0.6780719051126378
ENSG00000228242	8	5	-0.6780719051126378	XPC antisense RNA 1	XPC-AS1
ENSG00000260101	8	5	-0.6780719051126378	AFTPH divergent transcript	AFTPH-DT
ENSG00000251314	8	5	-0.6780719051126378	uncharacterized LOC101929710	LOC101929710
ENSG00000174928	24	15	-0.6780719051126374	chromosome 3 open reading frame 33	C3orf33
ENSG00000153982	32	20	-0.6780719051126374	glycerophosphodiester phosphodiesterase domain containing 1	GDPD1
ENSG00000153233	24	15	-0.6780719051126374	protein tyrosine phosphatase receptor type R	PTPRR
ENSG00000287917	24	15	-0.6780719051126374	uncharacterized LOC105369344	LOC105369344
ENSG00000120156	115	72	-0.6755650495020626	TEK receptor tyrosine kinase	TEK
ENSG00000159761	83	52	-0.6745997132058328	chromosome 16 open reading frame 86	C16orf86
ENSG00000104177	648	406	-0.6745140856994478	myelin expression factor 2	MYEF2
ENSG00000131591	268	168	-0.6737717676790114	chromosome 1 open reading frame 159	C1orf159
ENSG00000011332	59	37	-0.6731896837328915	double PHD fingers 1	DPF1
ENSG00000095002	529	332	-0.6720844807671007	mutS homolog 2	MSH2
ENSG00000152092	43	27	-0.6713772525386297	astrotactin 1	ASTN1
ENSG00000128482	43	27	-0.6713772525386297	ring finger protein 112	RNF112
ENSG00000187815	121	76	-0.6709357238310094	ZFP69 zinc finger protein	ZFP69
ENSG00000114346	616	387	-0.6705967845504919	epithelial cell transforming 2	ECT2
ENSG00000225855	35	22	-0.669851398307669	RUSC1 antisense RNA 1	RUSC1-AS1
ENSG00000139714	35	22	-0.669851398307669	MORN repeat containing 3	MORN3
ENSG00000100908	267	168	-0.6683785089087939	ER membrane protein complex subunit 9	EMC9
ENSG00000152784	575	362	-0.6675722587485318	PR/SET domain 8	PRDM8
ENSG00000283930	27	17	-0.6674246609131291	PLD5 pseudogene 1	PLD5P1
ENSG00000196812	27	17	-0.6674246609131291	zinc finger and SCAN domain containing 16	ZSCAN16
ENSG00000042088	312	197	-0.6633503994058723	tyrosyl-DNA phosphodiesterase 1	TDP1
ENSG00000196951	19	12	-0.6629650127224291	SCOC antisense RNA 1	SCOC-AS1
ENSG00000188897	19	12	-0.6629650127224291	putative uncharacterized protein LOC400499	LOC400499
ENSG00000261840	19	12	-0.6629650127224291	uncharacterized LOC730183	LOC730183
ENSG00000280287	38	24	-0.6629650127224291
ENSG00000214900	19	12	-0.6629650127224291	long intergenic non-protein coding RNA 1599	LINC01599
ENSG00000214900	19	12	-0.6629650127224291	long intergenic non-protein coding RNA 1588	LINC01588
ENSG00000061656	19	12	-0.6629650127224291	sperm associated antigen 4	SPAG4
ENSG00000158423	19	12	-0.6629650127224291	RIB43A domain with coiled-coils 1	RIBC1
ENSG00000231205	87	55	-0.661583782324068	zinc finger protein 826, pseudogene	ZNF826P
ENSG00000187266	117	74	-0.6609113539544547	erythropoietin receptor	EPOR
ENSG00000185829	49	31	-0.6605135337283334	ADP ribosylation factor like GTPase 17A	ARL17A
ENSG00000185829	49	31	-0.6605135337283334	ADP ribosylation factor like GTPase 17B	ARL17B
ENSG00000135253	30	19	-0.6589630821649335	kielin cysteine rich BMP regulator	KCP
ENSG00000268006	30	19	-0.6589630821649335	PTOV1 antisense RNA 1	PTOV1-AS1
ENSG00000125510	30	19	-0.6589630821649335	opioid related nociceptin receptor 1	OPRL1
ENSG00000188060	71	45	-0.6578940231750074	RAB42, member RAS oncogene family	RAB42
ENSG00000117748	665	422	-0.6561113416813669	replication protein A2	RPA2
ENSG00000120075	74	47	-0.6548645139513125	homeobox B5	HOXB5
ENSG00000196230	33043	21017	-0.6527879247109833	tubulin beta class I	TUBB
ENSG00000240370	55	35	-0.6520766965796936	ribosomal protein L13 pseudogene 5	RPL13P5
ENSG00000265148	44	28	-0.6520766965796936	TSPOAP1, SUPT4H1 and RNF43 antisense RNA 1	TSPOAP1-AS1
ENSG00000242715	55	35	-0.6520766965796936	coiled-coil domain containing 169	CCDC169
ENSG00000254682	44	28	-0.6520766965796936
ENSG00000099974	22	14	-0.6520766965796931	D-dopachrome tautomerase like	DDTL
ENSG00000267757	11	7	-0.6520766965796931	EML2 antisense RNA 1	EML2-AS1
ENSG00000267121	11	7	-0.6520766965796931	FMNL1 divergent transcript	FMNL1-DT
ENSG00000100197	11	7	-0.6520766965796931	cytochrome P450 family 2 subfamily D member 6	CYP2D6
ENSG00000253106	22	14	-0.6520766965796931
ENSG00000237813	22	14	-0.6520766965796931
ENSG00000257531	11	7	-0.6520766965796931
ENSG00000214439	11	7	-0.6520766965796931	family with sequence similarity 185 member B, pseudogene	FAM185BP
ENSG00000163081	22	14	-0.6520766965796931	CCDC140 long non-coding RNA	CCDC140
ENSG00000180053	11	7	-0.6520766965796931	NK2 homeobox 6	NKX2-6
ENSG00000280273	11	7	-0.6520766965796931
ENSG00000221792	22	14	-0.6520766965796931	microRNA 1282	MIR1282
ENSG00000249740	22	14	-0.6520766965796931	long intergenic non-protein coding RNA 1265	LINC01265
ENSG00000258982	11	7	-0.6520766965796931
ENSG00000161860	11	7	-0.6520766965796931	synaptonemal complex central element protein 2	SYCE2
ENSG00000169860	11	7	-0.6520766965796931	purinergic receptor P2Y1	P2RY1
ENSG00000151490	11	7	-0.6520766965796931	protein tyrosine phosphatase receptor type O	PTPRO
ENSG00000253741	11	7	-0.6520766965796931	lncRNA associated with ovarian cancer 1	LNCOC1
ENSG00000203279	11	7	-0.6520766965796931
ENSG00000280351	33	21	-0.6520766965796927
ENSG00000205583	33	21	-0.6520766965796927	stromal antigen 3-like 1 (pseudogene)	STAG3L1
ENSG00000058804	377	240	-0.6515301176601449	NDC1 transmembrane nucleoporin	NDC1
ENSG00000205861	58	37	-0.6485276294986217	prostate and testis expressed opposite C1QTNF9B and MIPEP	PCOTH
ENSG00000231298	47	30	-0.6476982560691189	mitotically associated long non coding RNA	MANCR
ENSG00000121716	83	53	-0.6471189767837258	paired immunoglobin like type 2 receptor beta	PILRB
ENSG00000064763	155	99	-0.6467677851946281	fatty acyl-CoA reductase 2	FAR2
ENSG00000100767	72	46	-0.6463630453852991	papilin, proteoglycan like sulfated glycoprotein	PAPLN
ENSG00000280789	233	149	-0.6450176241921195	PAXIP1 associated glutamate rich protein 1	PAGR1
ENSG00000169683	466	298	-0.6450176241921177	leucine rich repeat containing 45	LRRC45
ENSG00000183208	25	16	-0.6438561897747244	GDP-D-glucose phosphorylase 1	GDPGP1
ENSG00000244313	25	16	-0.6438561897747244
ENSG00000174963	25	16	-0.6438561897747244	Zic family member 4	ZIC4
ENSG00000196584	75	48	-0.6438561897747244	X-ray repair cross complementing 2	XRCC2
ENSG00000286132	25	16	-0.6438561897747244
ENSG00000155189	278	178	-0.6432076417571091	1-acylglycerol-3-phosphate O-acyltransferase 5	AGPAT5
ENSG00000062822	434	278	-0.6426101597209719	DNA polymerase delta 1, catalytic subunit	POLD1
ENSG00000188312	167	107	-0.6422373060729045	centromere protein P	CENPP
ENSG00000266835	39	25	-0.6415460290875243	gastric adenocarcinoma associated, positive CD44 regulator, long intergenic non-coding RNA	GAPLINC
ENSG00000204758	78	50	-0.6415460290875243	RPL26L1 antisense RNA 1	RPL26L1-AS1
ENSG00000148655	39	25	-0.6415460290875243	leucine rich melanocyte differentiation associated	LRMDA
ENSG00000204923	39	25	-0.6415460290875243	F-box protein 48	FBXO48
ENSG00000103269	42	27	-0.6374299206152925	rhomboid like 1	RHBDL1
ENSG00000258940	14	9	-0.637429920615292	MIA2 antisense RNA 1	MIA2-AS1
ENSG00000184060	14	9	-0.637429920615292	ArfGAP with dual PH domains 2	ADAP2
ENSG00000162814	14	9	-0.637429920615292	spermatogenesis associated 17	SPATA17
ENSG00000176927	14	9	-0.637429920615292	EF-hand calcium binding domain 5	EFCAB5
ENSG00000229951	14	9	-0.637429920615292	FOSL2 antisense RNA 1	FOSL2-AS1
ENSG00000267750	14	9	-0.637429920615292	RUNDC3A antisense RNA 1	RUNDC3A-AS1
ENSG00000248787	14	9	-0.637429920615292
ENSG00000286656	14	9	-0.637429920615292
ENSG00000259158	14	9	-0.637429920615292	ADAM metallopeptidase domain 20 pseudogene 1	ADAM20P1
ENSG00000185947	98	63	-0.6374299206152916	zinc finger protein 267	ZNF267
ENSG00000166816	70	45	-0.6374299206152916	lactate dehydrogenase D	LDHD
ENSG00000128573	70	45	-0.6374299206152916	forkhead box P2	FOXP2
ENSG00000129214	28	18	-0.6374299206152916	sex hormone binding globulin	SHBG
ENSG00000213694	378	243	-0.6374299206152907	sphingosine-1-phosphate receptor 3	S1PR3
ENSG00000068028	1081	695	-0.6372816401237795	Ras association domain family member 1	RASSF1
ENSG00000158859	272	175	-0.6362517294180101	ADAM metallopeptidase with thrombospondin type 1 motif 4	ADAMTS4
ENSG00000272602	118	76	-0.6347155359182564	zinc finger protein 595	ZNF595
ENSG00000129484	472	304	-0.6347155359182555	poly(ADP-ribose) polymerase 2	PARP2
ENSG00000198055	495	319	-0.6338721012021029	G protein-coupled receptor kinase 6	GRK6
ENSG00000231711	76	49	-0.6332176693283769	long intergenic non-protein coding RNA 899	LINC00899
ENSG00000106077	338	218	-0.6326951115052575	abhydrolase domain containing 11	ABHD11
ENSG00000116670	448	289	-0.6324292395569255	mitotic arrest deficient 2 like 2	MAD2L2
ENSG00000106399	217	140	-0.6322682154995132	replication protein A3	RPA3
ENSG00000259605	31	20	-0.6322682154995123
ENSG00000008735	31	20	-0.6322682154995123	mitogen-activated protein kinase 8 interacting protein 2	MAPK8IP2
ENSG00000029993	1077	695	-0.6319333669333371	high mobility group box 3	HMGB3
ENSG00000197275	48	31	-0.6307661903342812	RAD54 homolog B	RAD54B
ENSG00000100084	322	208	-0.6304771599735259	histone cell cycle regulator	HIRA
ENSG00000164985	1169	756	-0.6288167903105837	PC4 and SRSF1 interacting protein 1	PSIP1
ENSG00000109084	569	368	-0.6287228862495695	transmembrane protein 97	TMEM97
ENSG00000197457	51	33	-0.6280312226130418	stathmin 3	STMN3
ENSG00000171388	17	11	-0.6280312226130418	apelin	APLN
ENSG00000261474	17	11	-0.6280312226130418
ENSG00000174827	34	22	-0.6280312226130418	PDZ domain containing 1	PDZK1
ENSG00000156504	873	565	-0.6277307863268913	PABIR family member 2	PABIR2
ENSG00000229043	190	123	-0.627341102991708	ZFAND2A divergent transcript	ZFAND2A-DT
ENSG00000197182	332	215	-0.6268465817574649	collagen alpha-1(III) chain-like	LOC124905135
ENSG00000197182	332	215	-0.6268465817574649	MIRLET7B host gene	MIRLET7BHG
ENSG00000184162	159	103	-0.6263824281011372	nuclear receptor 2C2 associated protein	NR2C2AP
ENSG00000255200	37	24	-0.624490864907794	phosphoglycerate mutase 1 pseudogene 8	PGAM1P8
ENSG00000164776	37	24	-0.624490864907794	phosphorylase kinase catalytic subunit gamma 1	PHKG1
ENSG00000188266	37	24	-0.624490864907794	hydroxylysine kinase	HYKK
ENSG00000130816	1971	1279	-0.6239115121618486	DNA methyltransferase 1	DNMT1
ENSG00000160781	57	37	-0.6234366485357912	progestin and adipoQ receptor family member 6	PAQR6
ENSG00000247746	77	50	-0.6229303509201767	ubiquitin specific peptidase 51	USP51
ENSG00000265666	20	13	-0.6214883767462704	RARA antisense RNA 1	RARA-AS1
ENSG00000187987	20	13	-0.6214883767462704	zinc finger and SCAN domain containing 23	ZSCAN23
ENSG00000066248	20	13	-0.6214883767462704	neuronal guanine nucleotide exchange factor	NGEF
ENSG00000100802	135	88	-0.6173839784135335	chromosome 14 open reading frame 93	C14orf93
ENSG00000081059	204	133	-0.6171429064703053	transcription factor 7	TCF7
ENSG00000255717	432	282	-0.6153361497646745	small nucleolar RNA host gene 1	SNHG1
ENSG00000259959	75	49	-0.6141088463806721
ENSG00000122986	75	49	-0.6141088463806721	hydrogen voltage gated channel 1	HVCN1
ENSG00000198554	254	166	-0.613645255425241	WD repeat and HMG-box DNA binding protein 1	WDHD1
ENSG00000261652	26	17	-0.6129768768907526	piercer of microtubule wall 2	PIERCE2
ENSG00000204856	185	121	-0.6125182232417172	family with sequence similarity 216 member A	FAM216A
ENSG00000267199	55	36	-0.6114347120823478
ENSG00000161996	446	292	-0.6110753410402872	WD repeat domain 90	WDR90
ENSG00000166592	29	19	-0.6100534816839867	RRAD, Ras related glycolysis inhibitor and calcium channel regulator	RRAD
ENSG00000186765	29	19	-0.6100534816839867	fascin actin-bundling protein 2, retinal	FSCN2
ENSG00000072818	29	19	-0.6100534816839867	ArfGAP with coiled-coil, ankyrin repeat and PH domains 1	ACAP1
ENSG00000185432	209	137	-0.6093270491203562	thiol methyltransferase 1A	TMT1A
ENSG00000154473	2091	1371	-0.6089644908103526	BUB3 mitotic checkpoint protein	BUB3
ENSG00000139835	32	21	-0.6076825772212393	growth hormone regulated TBC protein 1	GRTP1
ENSG00000111788	96	63	-0.6076825772212393	DEAD/H-box helicase 12B, pseudogene	DDX12B
ENSG00000137098	32	21	-0.6076825772212393	sperm associated antigen 8	SPAG8
ENSG00000125871	646	424	-0.6074699001307255	mitochondrial genome maintenance exonuclease 1	MGME1
ENSG00000025039	536	352	-0.6066575718204756	Ras related GTP binding D	RRAGD
ENSG00000263731	137	90	-0.6061789866308516
ENSG00000213066	350	230	-0.6057210608879542	centrosomal protein 43	CEP43
ENSG00000240065	70	46	-0.6057210608879533	proteasome 20S subunit beta 9	PSMB9
ENSG00000169252	105	69	-0.6057210608879533	adrenoceptor beta 2	ADRB2
ENSG00000118420	111	73	-0.6045913074700886	ubiquitin protein ligase E3D	UBE3D
ENSG00000204316	76	50	-0.6040713236688608	mitochondrial ribosomal protein L38	MRPL38
ENSG00000182685	38	25	-0.6040713236688608	BRICHOS domain containing 5	BRICD5
ENSG00000165121	38	25	-0.6040713236688608
ENSG00000130193	316	208	-0.6033410300360105	thioesterase superfamily member 6	THEM6
ENSG00000165724	474	312	-0.6033410300360096	zinc finger MYND-type containing 19	ZMYND19
ENSG00000197140	41	27	-0.6026645024546156	ADAM metallopeptidase domain 32	ADAM32
ENSG00000203497	44	29	-0.6014506235097254	PDCD4 antisense RNA 1	PDCD4-AS1
ENSG00000258457	44	29	-0.6014506235097254	AJUBA divergent transcript	AJUBA-DT
ENSG00000239569	44	29	-0.6014506235097254	KMT2E antisense RNA 1	KMT2E-AS1
ENSG00000005059	405	267	-0.6010821660844332	mitochondrial calcium uniporter dominant negative subunit beta	MCUB
ENSG00000126368	338	223	-0.5999795363618787	nuclear receptor subfamily 1 group D member 1	NR1D1
ENSG00000169951	153	101	-0.5991763599408575	zinc finger protein 764	ZNF764
ENSG00000204514	103	68	-0.5990376859328794	zinc finger protein 814	ZNF814
ENSG00000130810	53	35	-0.5986374376182324	peter pan homolog	PPAN
ENSG00000226328	180	119	-0.5970353330217311	NUP50 divergent transcript	NUP50-DT
ENSG00000183963	2579	1708	-0.5945037981687236	smoothelin	SMTN
ENSG00000198270	160	106	-0.5940076403241639	transmembrane protein 116	TMEM116
ENSG00000181218	172	114	-0.5933747405373566	H2A clustered histone 25	H2AC25
ENSG00000163935	86	57	-0.5933747405373566	Scm like with four mbt domains 1	SFMBT1
ENSG00000133302	125	83	-0.5907448533151625	SMC5-SMC6 complex localization factor 1	SLF1
ENSG00000132661	233	155	-0.5880617393800431	nuclear transport factor 2 like export factor 1	NXT1
ENSG00000101868	236	157	-0.5880223004702145	DNA polymerase alpha 1, catalytic subunit	POLA1
ENSG00000243477	269	179	-0.5876465852923669	N-alpha-acetyltransferase 80, NatH catalytic subunit	NAA80
ENSG00000128016	5553	3699	-0.5861320954677343	ZFP36 ring finger protein	ZFP36
ENSG00000279415	39	26	-0.584962500721157
ENSG00000146250	39	26	-0.584962500721157	serine protease 35	PRSS35
ENSG00000258708	15	10	-0.5849625007211565	SLC25A21 antisense RNA 1	SLC25A21-AS1
ENSG00000234518	15	10	-0.5849625007211565	prostaglandin E synthase 3 pseudogene 1	PTGES3P1
ENSG00000282164	15	10	-0.5849625007211565	paternally expressed 13	PEG13
ENSG00000268592	15	10	-0.5849625007211565	RAET1E antisense RNA 1	RAET1E-AS1
ENSG00000251417	15	10	-0.5849625007211565
ENSG00000234062	15	10	-0.5849625007211565	transmembrane 9 superfamily member 5, pseudogene	TM9SF5P
ENSG00000228201	15	10	-0.5849625007211565
ENSG00000188739	21	14	-0.5849625007211565	RNA binding motif protein 34	RBM34
ENSG00000168071	15	10	-0.5849625007211565	coiled-coil domain containing 88B	CCDC88B
ENSG00000066185	18	12	-0.5849625007211561	zinc finger MYND-type containing 12	ZMYND12
ENSG00000287382	9	6	-0.5849625007211561
ENSG00000065717	18	12	-0.5849625007211561	TLE family member 2, transcriptional corepressor	TLE2
ENSG00000278991	9	6	-0.5849625007211561
ENSG00000203808	18	12	-0.5849625007211561	BVES antisense RNA 1	BVES-AS1
ENSG00000143590	12	8	-0.5849625007211561	ephrin A3	EFNA3
ENSG00000270558	24	16	-0.5849625007211561
ENSG00000203446	18	12	-0.5849625007211561	SUGCT antisense RNA 1	SUGCT-AS1
ENSG00000277763	12	8	-0.5849625007211561
ENSG00000198298	36	24	-0.5849625007211561	zinc finger protein 485	ZNF485
ENSG00000152785	27	18	-0.5849625007211561	bone morphogenetic protein 3	BMP3
ENSG00000153165	9	6	-0.5849625007211561	RANBP2 like and GRIP domain containing 3	RGPD3
ENSG00000136826	411	274	-0.5849625007211561	KLF transcription factor 4	KLF4
ENSG00000233230	9	6	-0.5849625007211561	uncharacterized LOC100506235	LOC100506235
ENSG00000286760	9	6	-0.5849625007211561	uncharacterized LOC100289495	LOC100289495
ENSG00000243107	12	8	-0.5849625007211561
ENSG00000243696	18	12	-0.5849625007211561
ENSG00000164185	9	6	-0.5849625007211561	zinc finger protein 474	ZNF474
ENSG00000106125	12	8	-0.5849625007211561	MINDY lysine 48 deubiquitinase 4	MINDY4
ENSG00000271862	9	6	-0.5849625007211561
ENSG00000269069	36	24	-0.5849625007211561
ENSG00000157992	9	6	-0.5849625007211561	keratinocyte associated protein 3	KRTCAP3
ENSG00000237950	9	6	-0.5849625007211561	long intergenic non-protein coding RNA 2918	LINC02918
ENSG00000210077	9	6	-0.5849625007211561	mitochondrially encoded tRNA-Val (GUN)	MT-TV
ENSG00000261770	12	8	-0.5849625007211561
ENSG00000271882	18	12	-0.5849625007211561
ENSG00000077348	123	82	-0.5849625007211561	exosome component 5	EXOSC5
ENSG00000228126	12	8	-0.5849625007211561	focally amplified long non-coding RNA in epithelial cancer	FALEC
ENSG00000279827	9	6	-0.5849625007211561
ENSG00000232586	18	12	-0.5849625007211561	KIAA1614 antisense RNA 1	KIAA1614-AS1
ENSG00000147166	18	12	-0.5849625007211561	integrin subunit beta 1 binding protein 2	ITGB1BP2
ENSG00000235609	36	24	-0.5849625007211561
ENSG00000226029	18	12	-0.5849625007211561	long intergenic non-protein coding RNA 1772	LINC01772
ENSG00000271816	12	8	-0.5849625007211561	BMS1 pseudogene 4	BMS1P4
ENSG00000180015	18	12	-0.5849625007211561
ENSG00000253392	9	6	-0.5849625007211561
ENSG00000180938	27	18	-0.5849625007211561	zinc finger protein 572	ZNF572
ENSG00000224745	12	8	-0.5849625007211561
ENSG00000264548	18	12	-0.5849625007211561
ENSG00000112972	3414	2278	-0.5836953113196266	3-hydroxy-3-methylglutaryl-CoA synthase 1	HMGCS1
ENSG00000103121	316	211	-0.5826815594699175	C-X9-C motif containing 2	CMC2
ENSG00000234664	178	119	-0.5809156676584539	high mobility group nucleosomal binding domain 2 pseudogene 5	HMGN2P5
ENSG00000187790	154	103	-0.5802860135116825	FA complementation group M	FANCM
ENSG00000119640	139	93	-0.5797822616154766	acylphosphatase 1	ACYP1
ENSG00000123810	103	69	-0.5779760704050494	B9 domain containing 2	B9D2
ENSG00000161179	361	242	-0.5769917896125758	YdjC chitooligosaccharide deacetylase homolog	YDJC
ENSG00000184489	176	118	-0.5767885692754557	protein tyrosine phosphatase 4A3	PTP4A3
ENSG00000149016	173	116	-0.5766472325091527	terminal uridylyl transferase 1, U6 snRNA-specific	TUT1
ENSG00000100726	872	585	-0.5758915103061604	telomere maintenance 2	TELO2
ENSG00000070814	1185	795	-0.5758602936139035	treacle ribosome biogenesis factor 1	TCOF1
ENSG00000134201	222	149	-0.575247345887945	glutathione S-transferase mu 5	GSTM5
ENSG00000167508	1618	1086	-0.5751875046256156	mevalonate diphosphate decarboxylase	MVD
ENSG00000270607	67	45	-0.5742360941280973	NAV2 antisense RNA 6	NAV2-AS6
ENSG00000169908	900	605	-0.572989859055081	transmembrane 4 L six family member 1	TM4SF1
ENSG00000149346	174	117	-0.5725787762653232	SLX4 interacting protein	SLX4IP
ENSG00000168961	55	37	-0.5719063478957098	galectin 9	LGALS9
ENSG00000169220	107	72	-0.5715419849588352	regulator of G protein signaling 14	RGS14
ENSG00000144034	288	194	-0.5700121592551843	TP53RK binding protein	TPRKB
ENSG00000258920	46	31	-0.5693656456701381	FOXN3 antisense RNA 1	FOXN3-AS1
ENSG00000181404	184	124	-0.5693656456701381	WAS protein family homolog 2-like	LOC124908094
ENSG00000181404	184	124	-0.5693656456701381	WASH complex subunit 1	WASHC1
ENSG00000181404	184	124	-0.5693656456701381	WAS protein family homolog 2-like	LOC124908102
ENSG00000140459	46	31	-0.5693656456701381	cytochrome P450 family 11 subfamily A member 1	CYP11A1
ENSG00000005448	224	151	-0.5689501827325252	WD repeat domain 54	WDR54
ENSG00000134107	1676	1130	-0.5686993763968022	basic helix-loop-helix family member e40	BHLHE40
ENSG00000269825	43	29	-0.568283759574526	Zinc finger protein LOC122539214	LOC122539214
ENSG00000242588	43	29	-0.568283759574526
ENSG00000255284	172	116	-0.568283759574526	GATD1 divergent transcript	GATD1-DT
ENSG00000126860	215	145	-0.568283759574526	ecotropic viral integration site 2A	EVI2A
ENSG00000177426	1208	815	-0.5677484902066379	TGFB induced factor homeobox 1	TGIF1
ENSG00000108852	83	56	-0.5676845092893208	MAGUK p55 scaffold protein 2	MPP2
ENSG00000121769	1738	1173	-0.5672250687858913	fatty acid binding protein 3	FABP3
ENSG00000226564	40	27	-0.5670405927238944	ferritin heavy chain 1 pseudogene 20	FTH1P20
ENSG00000101911	440	297	-0.5670405927238935	phosphoribosyl pyrophosphate synthetase 2	PRPS2
ENSG00000137054	354	239	-0.5667387421022481	RNA polymerase I subunit E	POLR1E
ENSG00000260027	302	204	-0.5659793973535834	homeobox B7	HOXB7
ENSG00000189159	1742	1177	-0.56563030356042	Jupiter microtubule associated homolog 1	JPT1
ENSG00000154217	657	444	-0.5653336939722244	phosphatidylinositol transfer protein cytoplasmic 1	PITPNC1
ENSG00000168405	241	163	-0.5641611819988848	cytidine monophospho-N-acetylneuraminic acid hydroxylase, pseudogene	CMAHP
ENSG00000186010	34	23	-0.563900885193326	NADH:ubiquinone oxidoreductase subunit A13	NDUFA13
ENSG00000247373	34	23	-0.563900885193326	TMED2 divergent transcript	TMED2-DT
ENSG00000256116	34	23	-0.563900885193326
ENSG00000184207	558	378	-0.5618788876081151	phosphoglycolate phosphatase	PGP
ENSG00000180537	217	147	-0.5618788876081151	ring finger protein 182	RNF182
ENSG00000186205	31	21	-0.5618788876081142	mitochondrial amidoxime reducing component 1	MTARC1
ENSG00000162881	31	21	-0.5618788876081142	oxoeicosanoid receptor 1	OXER1
ENSG00000160752	4993	3388	-0.5594730319978947	farnesyl diphosphate synthase	FDPS
ENSG00000266469	28	19	-0.5594274086140185
ENSG00000271344	28	19	-0.5594274086140185
ENSG00000115255	56	38	-0.5594274086140185	receptor accessory protein 6	REEP6
ENSG00000130558	28	19	-0.5594274086140185	olfactomedin 1	OLFM1
ENSG00000010318	193	131	-0.5590340357306305	PHD finger protein 7	PHF7
ENSG00000148459	109	74	-0.5587309591479759	decaprenyl diphosphate synthase subunit 1	PDSS1
ENSG00000128534	838	569	-0.5585215913927701	LSM8 homolog, U6 small nuclear RNA associated	8
ENSG00000166002	131	89	-0.5576895705710525	single-pass membrane protein with coiled-coil domains 4	SMCO4
ENSG00000148835	103	70	-0.5572175102382522	TATA-box binding protein associated factor 5	TAF5
ENSG00000188566	406	276	-0.5568114604070082	NADPH dependent diflavin oxidoreductase 1	NDOR1
ENSG00000198865	75	51	-0.5563933485243853	coiled-coil domain containing 152	CCDC152
ENSG00000269902	50	34	-0.5563933485243853
ENSG00000235245	25	17	-0.5563933485243853
ENSG00000139133	50	34	-0.5563933485243853	ALG10 alpha-1,2-glucosyltransferase	ALG10
ENSG00000026559	25	17	-0.5563933485243853	potassium voltage-gated channel modifier subfamily G member 1	KCNG1
ENSG00000182378	219	149	-0.5556185391390125	phosphatidylinositol specific phospholipase C X domain containing 1	PLCXD1
ENSG00000150456	144	98	-0.5552151573271038	EEF1A lysine methyltransferase 1	EEF1AKMT1
ENSG00000111696	548	373	-0.5550002627052901	5'-nucleotidase domain containing 3	NT5DC3
ENSG00000111581	744	507	-0.5533168741046897	nucleoporin 107	NUP107
ENSG00000073050	600	409	-0.5528616575541321	X-ray repair cross complementing 1	XRCC1
ENSG00000274528	22	15	-0.5525410230287786
ENSG00000099998	66	45	-0.5525410230287786	gamma-glutamyltransferase 5	GGT5
ENSG00000150048	22	15	-0.5525410230287786	C-type lectin domain family 1 member A	CLEC1A
ENSG00000131459	44	30	-0.5525410230287786	glutamine-fructose-6-phosphate transaminase 2	GFPT2
ENSG00000172927	22	15	-0.5525410230287786	myeloma overexpressed	MYEOV
ENSG00000204228	22	15	-0.5525410230287786	hydroxysteroid 17-beta dehydrogenase 8	HSD17B8
ENSG00000214389	22	15	-0.5525410230287786	RPS3A pseudogene 26	RPS3AP26
ENSG00000198885	63	43	-0.5510151687978189	ITPRIP like 1	ITPRIPL1
ENSG00000110881	123	84	-0.5501970825604792	acid sensing ion channel subunit 1	ASIC1
ENSG00000177508	161	110	-0.5495571645899568	iroquois homeobox 3	IRX3
ENSG00000145819	60	41	-0.5493385909904349	Rho GTPase activating protein 26	ARHGAP26
ENSG00000196659	60	41	-0.5493385909904349	intraflagellar transport 70B	IFT70B
ENSG00000159556	60	41	-0.5493385909904349	ISL LIM homeobox 2	ISL2
ENSG00000279457	158	108	-0.5488932460136349	WAS protein family homolog 9, pseudogene	WASH9P
ENSG00000174004	98	67	-0.5486206536574363	negative regulator of reactive oxygen species	NRROS
ENSG00000055732	136	93	-0.5483040301423081	mucolipin TRP cation channel 3	MCOLN3
ENSG00000197124	193	132	-0.5480629179096272	zinc finger protein 682	ZNF682
ENSG00000101224	2680	1833	-0.5480262148052493	cell division cycle 25B	CDC25B
ENSG00000244414	76	52	-0.5474877953024935	complement factor H related 1	CFHR1
ENSG00000286001	19	13	-0.547487795302493
ENSG00000128652	57	39	-0.5474877953024926	homeobox D3	HOXD3
ENSG00000203993	273	187	-0.545862681032216	ARRDC1 antisense RNA 1	ARRDC1-AS1
ENSG00000134291	1264	866	-0.5455575334503777	transmembrane protein 106C	TMEM106C
ENSG00000243753	54	37	-0.5454341365345181	major histocompatibility complex, class I, L (pseudogene)	HLA-L
ENSG00000089280	6690	4586	-0.5447698559480294	FUS RNA binding protein	FUS
ENSG00000287356	35	24	-0.5443205162238103
ENSG00000198342	35	24	-0.5443205162238103	zinc finger protein 442	ZNF442
ENSG00000182118	35	24	-0.5443205162238103	family with sequence similarity 89 member A	FAM89A
ENSG00000167840	105	72	-0.5443205162238103	zinc finger protein 232	ZNF232
ENSG00000239306	713	489	-0.5440676114916556	RNA binding motif protein 14	RBM14
ENSG00000204564	277	190	-0.543886557718241	chromosome 6 open reading frame 136	C6orf136
ENSG00000178921	427	293	-0.543335405198242	phosphoribosylformylglycinamidine synthase	PFAS
ENSG00000132196	239	164	-0.5433148033626649	hydroxysteroid 17-beta dehydrogenase 7	HSD17B7
ENSG00000114315	153	105	-0.5431423250265297	hes family bHLH transcription factor 1	HES1
ENSG00000176428	99	68	-0.5418937788292704	VPS37D subunit of ESCRT-I	VPS37D
ENSG00000250182	16	11	-0.5405683813627027	eukaryotic translation elongation factor 1 alpha 1 pseudogene 13	EEF1A1P13
ENSG00000226526	16	11	-0.5405683813627027
ENSG00000200090	16	11	-0.5405683813627027	Y RNA	Y_RNA
ENSG00000286909	16	11	-0.5405683813627027
ENSG00000159374	16	11	-0.5405683813627027	meiosis 1 associated protein	M1AP
ENSG00000280407	16	11	-0.5405683813627027
ENSG00000261634	16	11	-0.5405683813627027	PAQR5 divergent transcript	PAQR5-DT
ENSG00000238287	16	11	-0.5405683813627027	EXO5 divergent transcript	EXO5-DT
ENSG00000232295	16	11	-0.5405683813627027
ENSG00000220848	80	55	-0.5405683813627027	ribosomal protein S18 pseudogene 9	RPS18P9
ENSG00000186235	16	11	-0.5405683813627027	long intergenic non-protein coding RNA 2610	LINC02610
ENSG00000186399	16	11	-0.5405683813627027	golgin A8 family member R	GOLGA8R
ENSG00000104129	295	203	-0.5392352270640277	DnaJ heat shock protein family (Hsp40) member C17	DNAJC17
ENSG00000182484	228	157	-0.5382692652731143	WASP family homolog 6, pseudogene	WASH6P
ENSG00000044459	302	208	-0.5379650211839868	centlein	CNTLN
ENSG00000242265	1009	695	-0.5378412914954875	paternally expressed 10	PEG10
ENSG00000259660	45	31	-0.5376567859427999	dynamin 1 pseudogene 47	DNM1P47
ENSG00000261286	74	51	-0.537028023657455	ATP2C2 antisense RNA 1	ATP2C2-AS1
ENSG00000198028	29	20	-0.5360529002402092	zinc finger protein 560	ZNF560
ENSG00000133256	58	40	-0.5360529002402092	phosphodiesterase 6B	PDE6B
ENSG00000155962	58	40	-0.5360529002402092	chloride intracellular channel 2	CLIC2
ENSG00000129028	71	49	-0.5350372753894739	THAP domain containing 10	THAP10
ENSG00000233058	42	29	-0.5343364276511888	ATP13A3 divergent transcript	ATP13A3-DT
ENSG00000151006	42	29	-0.5343364276511888	serine protease 53	PRSS53
ENSG00000104903	68	47	-0.5328739895727015	LYL1 basic helix-loop-helix family member	LYL1
ENSG00000157557	726	502	-0.5322821840449787	ETS proto-oncogene 2, transcription factor	ETS2
ENSG00000006625	214	148	-0.5320136207721973	gamma-glutamylcyclotransferase	GGCT
ENSG00000157193	626	433	-0.5317956322058937	LDL receptor related protein 8	LRP8
ENSG00000177453	13	9	-0.53051471669878	NIM1 serine/threonine protein kinase	NIM1K
ENSG00000234779	13	9	-0.53051471669878	BNC2 antisense RNA 1	BNC2-AS1
ENSG00000273297	13	9	-0.53051471669878	long intergenic non-protein coding RNA 3060	LINC03060
ENSG00000248734	13	9	-0.53051471669878
ENSG00000175003	13	9	-0.53051471669878	solute carrier family 22 member 1	SLC22A1
ENSG00000259065	13	9	-0.53051471669878	MIDEAS antisense RNA 1	MIDEAS-AS1
ENSG00000125966	65	45	-0.5305147166987796	matrix metallopeptidase 24	MMP24
ENSG00000105672	26	18	-0.5305147166987796	ETS variant transcription factor 2	ETV2
ENSG00000275764	166	115	-0.5295493804025497
ENSG00000116741	140	97	-0.5293701747578385	regulator of G protein signaling 2	RGS2
ENSG00000230417	307	213	-0.5273852251443403	long intergenic non-protein coding RNA 856	LINC00856
ENSG00000230417	307	213	-0.5273852251443403	long intergenic non-protein coding RNA 595	LINC00595
ENSG00000273820	98	68	-0.5272470028648693	ubiquitin specific peptidase 27 X-linked	USP27X
ENSG00000248593	98	68	-0.5272470028648693	DSTN pseudogene 2	DSTNP2
ENSG00000102172	1585	1100	-0.5269793166147476	spermine synthase	SMS
ENSG00000157111	255	177	-0.5267478867758602	transmembrane protein 171	TMEM171
ENSG00000254531	72	50	-0.5260688116675878	uncharacterized LOC90024	FLJ20021
ENSG00000118777	36	25	-0.5260688116675878	ATP binding cassette subfamily G member 2 (JR blood group)	ABCG2
ENSG00000183971	36	25	-0.5260688116675878	neuropeptide W	NPW
ENSG00000179029	167	116	-0.52572329734648	transmembrane protein 107	TMEM107
ENSG00000119333	1169	812	-0.5257232973464792	dynein 2 intermediate chain 2	DYNC2I2
ENSG00000161981	416	289	-0.5255140356404144	small nuclear ribonucleoprotein U11/U12 subunit 25	SNRNP25
ENSG00000175567	46	32	-0.5235619560570131	uncoupling protein 2	UCP2
ENSG00000112137	46	32	-0.5235619560570131	phosphatase and actin regulator 1	PHACTR1
ENSG00000166682	23	16	-0.5235619560570131	transmembrane serine protease 5	TMPRSS5
ENSG00000173638	207	144	-0.5235619560570131	solute carrier family 19 member 1	SLC19A1
ENSG00000250802	46	32	-0.5235619560570131	ZBED3 antisense RNA 1	ZBED3-AS1
ENSG00000261625	46	32	-0.5235619560570131
ENSG00000271737	23	16	-0.5235619560570131
ENSG00000157734	23	16	-0.5235619560570131	sorting nexin 22	SNX22
ENSG00000227145	23	16	-0.5235619560570131	IL21 antisense RNA 1	IL21-AS1
ENSG00000177606	8392	5839	-0.5232933667847863	Jun proto-oncogene, AP-1 transcription factor subunit	JUN
ENSG00000129295	148	103	-0.5229528384457316	dynein axonemal assembly factor 11	DNAAF11
ENSG00000141401	181	126	-0.5225659635832889	inositol monophosphatase 2	IMPA2
ENSG00000237807	56	39	-0.521952703195355	long intergenic non-protein coding RNA 2984	LINC02984
ENSG00000287837	33	23	-0.5208321633014403
ENSG00000121988	109	76	-0.5202568113333408	zinc finger RANBP2-type containing 3	ZRANB3
ENSG00000187514	12504	8719	-0.5201550995017232	prothymosin alpha	PTMA
ENSG00000183684	1075	751	-0.5174518469625511	Aly/REF export factor	ALYREF
ENSG00000166483	740	517	-0.5173609902013787	WEE1 G2 checkpoint kinase	WEE1
ENSG00000269293	166	116	-0.5170584362193527	ZSCAN16 antisense RNA 1	ZSCAN16-AS1
ENSG00000102393	920	643	-0.5168151236164285	galactosidase alpha	GLA
ENSG00000164758	103	72	-0.5165755257409064	mediator complex subunit 30	MED30
ENSG00000231607	143	100	-0.5160151470036647	deleted in lymphocytic leukemia 2	DLEU2
ENSG00000164647	346	242	-0.5157649903621309	STEAP family member 1	STEAP1
ENSG00000114859	80	56	-0.5145731728297589	chloride voltage-gated channel 2	CLCN2
ENSG00000140297	40	28	-0.5145731728297589	glucosaminyl (N-acetyl) transferase 3, mucin type	GCNT3
ENSG00000260708	40	28	-0.5145731728297589	TBC1D22A divergent transcript	TBC1D22A-DT
ENSG00000273145	40	28	-0.5145731728297589	uncharacterized LOC124905134	LOC124905134
ENSG00000173662	20	14	-0.5145731728297585	taste 1 receptor member 1	TAS1R1
ENSG00000261167	20	14	-0.5145731728297585
ENSG00000234405	20	14	-0.5145731728297585
ENSG00000105255	30	21	-0.514573172829758	fibronectin type III and SPRY domain containing 1	FSD1
ENSG00000286613	10	7	-0.514573172829758
ENSG00000251205	10	7	-0.514573172829758
ENSG00000015479	70	49	-0.514573172829758	matrin 3	MATR3
ENSG00000283761	10	7	-0.514573172829758
ENSG00000204584	10	7	-0.514573172829758
ENSG00000135605	30	21	-0.514573172829758	tec protein tyrosine kinase	TEC
ENSG00000278993	10	7	-0.514573172829758
ENSG00000250748	10	7	-0.514573172829758	uncharacterized LOC105369187	LOC105369187
ENSG00000136275	10	7	-0.514573172829758	PKD1L1 antisense RNA 1	PKD1L1-AS1
ENSG00000061455	50	35	-0.514573172829758	PR/SET domain 6	PRDM6
ENSG00000266933	10	7	-0.514573172829758	MADCAM1 antisense RNA 1	MADCAM1-AS1
ENSG00000145692	10	7	-0.514573172829758	betaine--homocysteine S-methyltransferase	BHMT
ENSG00000231154	10	7	-0.514573172829758	MORF4L2 antisense RNA 1	MORF4L2-AS1
ENSG00000280106	30	21	-0.514573172829758
ENSG00000227097	10	7	-0.514573172829758	ribosomal protein S28 pseudogene 7	RPS28P7
ENSG00000175772	10	7	-0.514573172829758	long intergenic non-protein coding RNA 1106	LINC01106
ENSG00000269815	10	7	-0.514573172829758
ENSG00000235734	10	7	-0.514573172829758	high mobility group nucleosome binding domain 1 pseudogene 36	HMGN1P36
ENSG00000279140	10	7	-0.514573172829758
ENSG00000229212	10	7	-0.514573172829758
ENSG00000099901	1683	1179	-0.5134714583501871	RAN binding protein 1	RANBP1
ENSG00000177302	535	375	-0.512648295905267	DNA topoisomerase III alpha	TOP3A
ENSG00000149554	388	272	-0.5124500009367878	checkpoint kinase 1	CHEK1
ENSG00000167705	164	115	-0.512061953673709	Rab interacting lysosomal protein	RILP
ENSG00000209082	198	139	-0.5104155473561018	mitochondrially encoded tRNA-Leu (UUA/G) 1	MT-TL1
ENSG00000168010	564	396	-0.5101947323191833	autophagy related 16 like 2	ATG16L2
ENSG00000165898	376	264	-0.5101947323191833	iron-sulfur cluster assembly 2	ISCA2
ENSG00000248008	195	137	-0.5092982307890841	negative regulator of antiviral response	NRAV
ENSG00000281468	37	26	-0.5090136474878584
ENSG00000161618	586	412	-0.5082563272390299	aldehyde dehydrogenase 16 family member A1	ALDH16A1
ENSG00000171840	27	19	-0.506959988719883	ninjurin 2	NINJ2
ENSG00000259744	27	19	-0.506959988719883
ENSG00000185022	1057	744	-0.5066008502746513	MAF bZIP transcription factor F	MAFF
ENSG00000186767	169	119	-0.5060616729742407	spindlin family member 4	SPIN4
ENSG00000164162	115	81	-0.5056400480597505	anaphase promoting complex subunit 10	ANAPC10
ENSG00000205309	44	31	-0.5052353082504224	5',3'-nucleotidase, mitochondrial	NT5M
ENSG00000012963	816	575	-0.5050071961397578	ubiquitin protein ligase E3 component n-recognin 7	UBR7
ENSG00000184990	715	504	-0.5045195081658367	SIVA1 apoptosis inducing factor	SIVA1
ENSG00000160447	214	151	-0.5030622470760688	protein kinase N3	PKN3
ENSG00000247627	17	12	-0.502500340529183	MT-ND4 pseudogene 12	MTND4P12
ENSG00000176732	17	12	-0.502500340529183	profilin family member 4	PFN4
ENSG00000178464	17	12	-0.502500340529183	ribosomal protein L10 pseudogene 16	RPL10P16
ENSG00000228495	17	12	-0.502500340529183	long intergenic non-protein coding RNA 1013	LINC01013
ENSG00000241489	17	12	-0.502500340529183
ENSG00000155761	34	24	-0.502500340529183	sperm associated antigen 17	SPAG17
ENSG00000245552	17	12	-0.502500340529183	uncharacterized LOC100129203	LOC100129203
ENSG00000245552	17	12	-0.502500340529183	lncRNA imatinib upregulated	LNCRNA-IUR
ENSG00000123496	85	60	-0.502500340529183	interleukin 13 receptor subunit alpha 2	IL13RA2
ENSG00000100285	17	12	-0.502500340529183	neurofilament heavy chain	NEFH
ENSG00000236204	17	12	-0.502500340529183	long intergenic non-protein coding RNA 1376	LINC01376
ENSG00000276365	17	12	-0.502500340529183	microRNA 145	MIR145
ENSG00000163815	34	24	-0.502500340529183	C-type lectin domain family 3 member B	CLEC3B
ENSG00000234975	34	24	-0.502500340529183	ferritin heavy chain 1 pseudogene 2	FTH1P2
ENSG00000197506	17	12	-0.502500340529183	solute carrier family 28 member 3	SLC28A3
ENSG00000196388	34	24	-0.502500340529183	inhibitor of CDK, cyclin A1 interacting protein 1	INCA1
ENSG00000181029	51	36	-0.502500340529183	trafficking protein particle complex subunit 5	TRAPPC5
ENSG00000239556	17	12	-0.502500340529183	uroplakin 3B like 3, pseudogene	UPK3BL3P
ENSG00000267283	17	12	-0.502500340529183
ENSG00000257727	228	161	-0.5019731360501245	canopy FGF signaling regulator 2	CNPY2
ENSG00000170037	899	635	-0.5015645238549187	centrobin, centriole duplication and spindle assembly protein	CNTROB
ENSG00000102362	92	65	-0.5011941430285587	synaptotagmin like 4	SYTL4
ENSG00000198089	443	313	-0.5011440416223998	SFI1 centrin binding protein	SFI1
ENSG00000106355	617	436	-0.5009423543724907	LSM5 homolog, U6 small nuclear RNA and mRNA degradation associated	5
ENSG00000278129	133	94	-0.5006935838235522	zinc finger protein 8	ZNF8
ENSG00000141577	498	352	-0.5005703134307851	centrosomal protein 131	CEP131
ENSG00000146094	41	29	-0.4995710094905119	docking protein 3	DOK3
ENSG00000102743	219	155	-0.49866265432693613	solute carrier family 25 member 15	SLC25A15
ENSG00000251359	24	17	-0.497499659470817	WWC2 antisense RNA 2	WWC2-AS2
ENSG00000141404	24	17	-0.497499659470817	G protein subunit alpha L	GNAL
ENSG00000242615	24	17	-0.497499659470817	ribosomal protein L17 pseudogene 47	RPL17P47
ENSG00000272434	24	17	-0.497499659470817
ENSG00000117480	72	51	-0.497499659470817	fatty acid amide hydrolase	FAAH
ENSG00000285531	24	17	-0.497499659470817
ENSG00000197191	24	17	-0.497499659470817	cysteine rich tail 1	CYSRT1
ENSG00000163814	127	90	-0.4968315904424907	CUB domain containing protein 1	CDCP1
ENSG00000241685	611	433	-0.49680535509200574	actin related protein 2/3 complex subunit 1A	ARPC1A
ENSG00000164754	3098	2196	-0.4964590897843699	RAD21 cohesin complex component	RAD21
ENSG00000238083	55	39	-0.49595749466241124	leucine rich repeat containing 37 member A2	LRRC37A2
ENSG00000197594	306	217	-0.4958366102481717	ectonucleotide pyrophosphatase/phosphodiesterase 1	ENPP1
ENSG00000170515	2011	1427	-0.49492774682958895	proliferation-associated 2G4	PA2G4
ENSG00000160051	62	44	-0.4947646917495776	IQ motif containing C	IQCC
ENSG00000271614	31	22	-0.4947646917495776	ATP2B1 antisense RNA 1	ATP2B1-AS1
ENSG00000272702	31	22	-0.4947646917495776
ENSG00000242798	31	22	-0.4947646917495776
ENSG00000283199	38	27	-0.493040011280117	chromosome 13 open reading frame 46	C13orf46
ENSG00000172732	788	560	-0.4927688025114083	MUS81 structure-specific endonuclease subunit	MUS81
ENSG00000167733	225	160	-0.4918530963296748	hydroxysteroid 11-beta dehydrogenase 1 like	HSD11B1L
ENSG00000108387	97	69	-0.4913883854089587	septin 4	SEPTIN4
ENSG00000227199	52	37	-0.4909863525121416	ST7 antisense RNA 1	ST7-AS1
ENSG00000131876	760	541	-0.49037082450413294	small nuclear ribonucleoprotein polypeptide A'	SNRPA1
ENSG00000119865	1104	786	-0.490138954519562	cannabinoid receptor interacting protein 1	CNRIP1
ENSG00000183207	1608	1145	-0.489919808194621	RuvB like AAA ATPase 2	RUVBL2
ENSG00000149809	285	203	-0.4894821918669283	transmembrane 7 superfamily member 2	TM7SF2
ENSG00000178053	160	114	-0.48903808072262134	myeloid leukemia factor 1	1
ENSG00000069399	216	154	-0.4881009614685672	BCL3 transcription coactivator	BCL3
ENSG00000132017	516	368	-0.4876652993662418	DDB1 and CUL4 associated factor 15	DCAF15
ENSG00000128951	1611	1149	-0.4875776960604554	deoxyuridine triphosphatase	DUT
ENSG00000148384	824	588	-0.486828182346855	inositol polyphosphate-5-phosphatase E	INPP5E
ENSG00000255100	7	5	-0.485426827170242	TSKU antisense RNA 1	TSKU-AS1
ENSG00000260643	7	5	-0.485426827170242
ENSG00000183145	14	10	-0.485426827170242	ripply transcriptional repressor 3	RIPPLY3
ENSG00000274105	7	5	-0.485426827170242
ENSG00000255435	21	15	-0.485426827170242	TTC36 and KMT2A antisense RNA 1	TTC36-AS1
ENSG00000203546	7	5	-0.485426827170242
ENSG00000227438	7	5	-0.485426827170242	COL6A2 divergent transcript	COL6A2-DT
ENSG00000197847	7	5	-0.485426827170242	solute carrier family 22 member 20, pseudogene	SLC22A20P
ENSG00000172794	7	5	-0.485426827170242	RAB37, member RAS oncogene family	RAB37
ENSG00000162572	161	115	-0.485426827170242	sodium channel epithelial 1 subunit delta	SCNN1D
ENSG00000198754	7	5	-0.485426827170242	3-oxoacid CoA-transferase 2	OXCT2
ENSG00000153237	21	15	-0.485426827170242	coiled-coil domain containing 148	CCDC148
ENSG00000255568	7	5	-0.485426827170242	BRWD1 antisense RNA 2	BRWD1-AS2
ENSG00000158163	343	245	-0.485426827170242	DAZ interacting zinc finger protein 1 like	DZIP1L
ENSG00000267395	14	10	-0.485426827170242	DM1 locus antisense RNA	DM1-AS
ENSG00000171051	7	5	-0.485426827170242	formyl peptide receptor 1	FPR1
ENSG00000264176	7	5	-0.485426827170242	mago homolog 2, pseudogene	MAGOH2P
ENSG00000267096	7	5	-0.485426827170242
ENSG00000273058	7	5	-0.485426827170242
ENSG00000162687	7	5	-0.485426827170242	potassium sodium-activated channel subfamily T member 2	KCNT2
ENSG00000234709	7	5	-0.485426827170242	UPF3A pseudogene 3	UPF3AP3
ENSG00000114670	140	100	-0.485426827170242	NIMA related kinase 11	NEK11
ENSG00000203876	7	5	-0.485426827170242	ADD3 antisense RNA 1	ADD3-AS1
ENSG00000260038	7	5	-0.485426827170242
ENSG00000055044	763	545	-0.485426827170242	NOP58 ribonucleoprotein	NOP58
ENSG00000242294	203	145	-0.485426827170242	stromal antigen 3-like 5 pseudogene	STAG3L5P
ENSG00000250608	14	10	-0.485426827170242	NUDT16 divergent transcript	NUDT16-DT
ENSG00000164406	7	5	-0.485426827170242	liver enriched antimicrobial peptide 2	LEAP2
ENSG00000214223	14	10	-0.485426827170242	heterogeneous nuclear ribonucleoprotein A1 pseudogene 10	HNRNPA1P10
ENSG00000223811	21	15	-0.485426827170242
ENSG00000286116	14	10	-0.485426827170242
ENSG00000185477	7	5	-0.485426827170242	GPRIN family member 3	GPRIN3
ENSG00000215022	21	15	-0.485426827170242	uncharacterized LOC100130357	LOC100130357
ENSG00000280649	7	5	-0.485426827170242
ENSG00000146232	98	70	-0.485426827170242	NFKB inhibitor epsilon	NFKBIE
ENSG00000207561	14	10	-0.485426827170242	microRNA 635	MIR635
ENSG00000240687	7	5	-0.485426827170242
ENSG00000245112	7	5	-0.485426827170242	SMARCA5 antisense RNA 1	SMARCA5-AS1
ENSG00000125551	21	15	-0.485426827170242	plasminogen like B2	PLGLB2
ENSG00000240476	14	10	-0.485426827170242	long intergenic non-protein coding RNA 973	LINC00973
ENSG00000036448	14	10	-0.485426827170242	myomesin 2	MYOM2
ENSG00000100092	63	45	-0.485426827170242	SH3 domain binding protein 1	SH3BP1
ENSG00000241106	28	20	-0.4854268271702411	major histocompatibility complex, class II, DO beta	HLA-DOB
ENSG00000268049	28	20	-0.4854268271702411
ENSG00000214113	480	343	-0.48482582943570485	LYR motif containing 4	LYRM4
ENSG00000128973	449	321	-0.48414214761884367	CLN6 transmembrane ER protein	CLN6
ENSG00000161647	109	78	-0.4827821059146773	MAGUK p55 scaffold protein 3	MPP3
ENSG00000235703	88	63	-0.48215169513738054	EOLA2 divergent transcript	EOLA2-DT
ENSG00000223865	162	116	-0.48186900775705244	major histocompatibility complex, class II, DP beta 1	HLA-DPB1
ENSG00000124795	3559	2549	-0.4815405594875841	DEK proto-oncogene	DEK
ENSG00000148362	483	346	-0.48125115119904827	PAXX non-homologous end joining factor	PAXX
ENSG00000138134	201	144	-0.4811266897366169	STAM binding protein like 1	STAMBPL1
ENSG00000268858	265	190	-0.47999294111961444	uncharacterized LOC112268269	LOC112268269
ENSG00000164591	53	38	-0.47999294111961355	myozenin 3	MYOZ3
ENSG00000170873	53	38	-0.47999294111961355	MTSS I-BAR domain containing 1	MTSS1
ENSG00000090447	191	137	-0.47939674507522234	transcription factor AP-4	TFAP4
ENSG00000198546	163	117	-0.4783634346476724	zinc finger protein 511	ZNF511
ENSG00000185267	39	28	-0.47804729680464497	cerebral dopamine neurotrophic factor	CDNF
ENSG00000184163	39	28	-0.47804729680464497	C1q and TNF related 12	C1QTNF12
ENSG00000197933	117	84	-0.4780472968046441	zinc finger protein 823	ZNF823
ENSG00000184557	1178	846	-0.47760997071051037	suppressor of cytokine signaling 3	SOCS3
ENSG00000136518	639	459	-0.47732177753318794	actin like 6A	ACTL6A
ENSG00000162385	490	352	-0.47720632036527455	mago homolog, exon junction complex subunit	MAGOH
ENSG00000144120	103	74	-0.4770471615542684	transmembrane protein 177	TMEM177
ENSG00000125378	135	97	-0.47690275486370304	bone morphogenetic protein 4	BMP4
ENSG00000094916	2018	1450	-0.47687327420406156	chromobox 5	CBX5
ENSG00000040275	1326	953	-0.4765326562026466	spindle apparatus coiled-coil protein 1	SPDL1
ENSG00000170917	96	69	-0.47643804394298694	nudix hydrolase 6	NUDT6
ENSG00000250654	32	23	-0.47643804394298694
ENSG00000161980	185	133	-0.476099025015122	RNA polymerase III subunit K	POLR3K
ENSG00000173599	324	233	-0.47566385823034363	pyruvate carboxylase	PC
ENSG00000285589	57	41	-0.4753380095466575
ENSG00000135838	57	41	-0.4753380095466575	N-acetylneuraminate pyruvate lyase	NPL
ENSG00000196357	57	41	-0.4753380095466575	zinc finger protein 565	ZNF565
ENSG00000269352	164	118	-0.4749089552562422	PTOV1 antisense RNA 2	PTOV1-AS2
ENSG00000178922	682	491	-0.47404871470948073	hydroxypyruvate isomerase (putative)	HYI
ENSG00000276900	25	18	-0.4739311883324122
ENSG00000169026	50	36	-0.4739311883324122	solute carrier family 49 member 3	SLC49A3
ENSG00000119718	625	450	-0.4739311883324113	eukaryotic translation initiation factor 2B subunit beta	EIF2B2
ENSG00000125726	143	103	-0.4733708095951705	CD70 molecule	CD70
ENSG00000141560	655	472	-0.4727080470629712	fructosamine 3 kinase related protein	FN3KRP
ENSG00000236810	43	31	-0.472068444315223	ELOA antisense RNA 1	ELOA-AS1
ENSG00000172458	43	31	-0.472068444315223	interleukin 17D	IL17D
ENSG00000154102	122	88	-0.47130571892558937	chromosome 16 open reading frame 74	C16orf74
ENSG00000188878	122	88	-0.47130571892558937	Fas binding factor 1	FBF1
ENSG00000188368	61	44	-0.47130571892558937	proline rich 19	PRR19
ENSG00000175592	3799	2741	-0.4709173838392484	FOS like 1, AP-1 transcription factor subunit	FOSL1
ENSG00000183955	1128	814	-0.47066636813254625	lysine methyltransferase 5A	KMT5A
ENSG00000182154	1193	861	-0.470508900298384	mitochondrial ribosomal protein L41	MRPL41
ENSG00000197013	187	135	-0.47007886283680556	zinc finger protein 429	ZNF429
ENSG00000175471	90	65	-0.4694852833012204	multiple C2 and transmembrane domain containing 1	MCTP1
ENSG00000073849	36	26	-0.4694852833012204	ST6 beta-galactoside alpha-2,6-sialyltransferase 1	ST6GAL1
ENSG00000240859	36	26	-0.4694852833012204	long intergenic non-protein coding RNA 3014	LINC03014
ENSG00000138641	18	13	-0.46948528330121997	HECT and RLD domain containing E3 ubiquitin protein ligase 3	HERC3
ENSG00000254002	18	13	-0.46948528330121997
ENSG00000102977	328	237	-0.4688087557198246	ACD shelterin complex subunit and telomerase recruitment factor	ACD
ENSG00000257365	256	185	-0.46861853948368815	CHURC1-FNTB readthrough	CHURC1-FNTB
ENSG00000257365	256	185	-0.46861853948368815	farnesyltransferase, CAAX box, beta	FNTB
ENSG00000077312	934	675	-0.4685350477714678	small nuclear ribonucleoprotein polypeptide A	SNRPA
ENSG00000100350	913	660	-0.4681488357384058	FAD dependent oxidoreductase domain containing 2	FOXRED2
ENSG00000111335	177	128	-0.46760555008299765	2'-5'-oligoadenylate synthetase 2	OAS2
ENSG00000128245	3374	2440	-0.46757882583731813	tyrosine 3-monooxygenase/tryptophan 5-monooxygenase activation protein eta	YWHAH
ENSG00000271978	47	34	-0.4671260104272985
ENSG00000075131	152	110	-0.4665677999189253	TIMELESS interacting protein	TIPIN
ENSG00000119397	210	152	-0.4663180042225372	centriolin	CNTRL
ENSG00000197415	326	236	-0.4660851048692356	ventricular zone expressed PH domain containing 1	VEPH1
ENSG00000101773	355	257	-0.46605066519816596	RB binding protein 8, endonuclease	RBBP8
ENSG00000270344	29	21	-0.46566357234881117	POC1B antisense RNA 1	POC1B-AS1
ENSG00000213904	29	21	-0.46566357234881117	uncharacterized LOC101930071	LOC101930071
ENSG00000213904	29	21	-0.46566357234881117	LIPE antisense RNA 1	LIPE-AS1
ENSG00000119703	29	21	-0.46566357234881117	zinc finger C2HC-type containing 1C	ZC2HC1C
ENSG00000141294	29	21	-0.46566357234881117	leucine rich repeat containing 46	LRRC46
ENSG00000197580	29	21	-0.46566357234881117	beta-carotene oxygenase 2	BCO2
ENSG00000111863	29	21	-0.46566357234881117	androgen dependent TFPI regulating protein	ADTRP
ENSG00000137814	653	473	-0.46524280820703723	HAUS augmin like complex subunit 2	HAUS2
ENSG00000090263	534	387	-0.46450617554314455	mitochondrial ribosomal protein S33	MRPS33
ENSG00000215158	40	29	-0.46394709975979076	GUSB pseudogene 18	GUSBP18
ENSG00000099840	40	29	-0.46394709975979076	IZUMO family member 4	IZUMO4
ENSG00000130717	771	559	-0.46388257707184444	uridine-cytidine kinase 1	UCK1
ENSG00000140043	211	153	-0.46371134601453257	prostaglandin reductase 2	PTGR2
ENSG00000100116	302	219	-0.4636176797239049	glycine C-acetyltransferase	GCAT
ENSG00000160766	233	169	-0.4633067083720963	glucosylceramidase beta pseudogene 1	GBAP1
ENSG00000176473	168	122	-0.461580085215874	WD repeat domain 25	WDR25
ENSG00000102054	2409	1750	-0.46107947151877937	RB binding protein 7, chromatin remodeling factor	RBBP7
ENSG00000116667	607	441	-0.4609178606981601	chromosome 1 open reading frame 21	C1orf21
ENSG00000143977	1035	752	-0.4608262007090502	small nuclear ribonucleoprotein polypeptide G	SNRPG
ENSG00000204536	575	418	-0.460059013750854	coiled-coil alpha-helical rod protein 1	CCHCR1
ENSG00000100558	11	8	-0.4594316186372973	pleckstrin 2	PLEK2
ENSG00000179083	11	8	-0.4594316186372973	family with sequence similarity 133 member A	FAM133A
ENSG00000136866	99	72	-0.4594316186372973	ZFP37 zinc finger protein	ZFP37
ENSG00000228031	11	8	-0.4594316186372973
ENSG00000284747	11	8	-0.4594316186372973
ENSG00000016391	44	32	-0.4594316186372973	choline dehydrogenase	CHDH
ENSG00000166510	11	8	-0.4594316186372973	coiled-coil domain containing 68	CCDC68
ENSG00000285725	22	16	-0.4594316186372973
ENSG00000143248	55	40	-0.4594316186372973	regulator of G protein signaling 5	RGS5
ENSG00000207650	22	16	-0.4594316186372973	microRNA 570	MIR570
ENSG00000274354	11	8	-0.4594316186372973
ENSG00000288585	11	8	-0.4594316186372973
ENSG00000089820	33	24	-0.4594316186372973	Rho GTPase activating protein 4	ARHGAP4
ENSG00000205364	55	40	-0.4594316186372973	metallothionein 1M	MT1M
ENSG00000232600	33	24	-0.4594316186372973	TONSL antisense RNA 1	TONSL-AS1
ENSG00000249936	11	8	-0.4594316186372973	Rac family small GTPase 1 pseudogene 2	RAC1P2
ENSG00000223573	11	8	-0.4594316186372973	TINCR ubiquitin domain containing	TINCR
ENSG00000037897	165	120	-0.4594316186372973	methyltransferase 1, tRNA methylguanosine	METTL1
ENSG00000229267	11	8	-0.4594316186372973	small nucleolar RNA host gene 31	SNHG31
ENSG00000255458	11	8	-0.4594316186372973	SMIM14 divergent transcript	SMIM14-DT
ENSG00000214198	11	8	-0.4594316186372973	tetratricopeptide repeat domain 41, pseudogene	TTC41P
ENSG00000255642	11	8	-0.4594316186372973	poly(A) binding protein cytoplasmic 1 pseudogene 4	PABPC1P4
ENSG00000270012	22	16	-0.4594316186372973
ENSG00000273289	11	8	-0.4594316186372973
ENSG00000105202	1170	851	-0.45927749278480334	fibrillarin	FBL
ENSG00000142733	1178	857	-0.45897242971796004	mitogen-activated protein kinase kinase kinase 6	MAP3K6
ENSG00000118655	224	163	-0.45862676782652656	DNA cross-link repair 1B	DCLRE1B
ENSG00000147889	567	413	-0.45720695352278184	cyclin dependent kinase inhibitor 2A	CDKN2A
ENSG00000228594	575	419	-0.4566117121323856	fibronectin type III domain containing 10	FNDC10
ENSG00000147874	564	411	-0.4565567687171104	HAUS augmin like complex subunit 6	HAUS6
ENSG00000132357	59	43	-0.45637829465974367	caspase recruitment domain family member 6	CARD6
ENSG00000226950	236	172	-0.45637829465974367	differentiation antagonizing non-protein coding RNA	DANCR
ENSG00000237489	59	43	-0.45637829465974367	chromosome 10 open reading frame 143	C10orf143
ENSG00000134769	96	70	-0.4556794837761897	dystrobrevin alpha	DTNA
ENSG00000224066	48	35	-0.4556794837761897
ENSG00000134516	255	186	-0.4551946257508268	dedicator of cytokinesis 2	DOCK2
ENSG00000075303	381	278	-0.4547061147698148	solute carrier family 25 member 40	SLC25A40
ENSG00000166004	418	305	-0.454693699630635	centrosomal protein 295	CEP295
ENSG00000132330	37	27	-0.4545658634654819	selenocysteine lyase	SCLY
ENSG00000258643	37	27	-0.4545658634654819	BCL2L2-PABPN1 readthrough	BCL2L2-PABPN1
ENSG00000122861	869	635	-0.4525995851548714	plasminogen activator, urokinase	PLAU
ENSG00000278983	26	19	-0.4525122046975065
ENSG00000279204	26	19	-0.4525122046975065
ENSG00000142528	130	95	-0.4525122046975065	zinc finger protein 473	ZNF473
ENSG00000137877	67	49	-0.4513793463425637	spectrin beta, non-erythrocytic 5	SPTBN5
ENSG00000272556	108	79	-0.4511067539863651	general transcription factor IIi pseudogene 13	GTF2IP13
ENSG00000127540	287	210	-0.4506614090095651	ubiquinol-cytochrome c reductase, complex III subunit XI	UQCR11
ENSG00000185187	287	210	-0.4506614090095651	single Ig and TIR domain containing	SIGIRR
ENSG00000162882	261	191	-0.4504771685341362	3-hydroxyanthranilate 3,4-dioxygenase	HAAO
ENSG00000126106	179	131	-0.45039277572680625	transmembrane protein 53	TMEM53
ENSG00000136938	2303	1686	-0.4499098748507624	acidic nuclear phosphoprotein 32 family member B	ANP32B
ENSG00000232573	56	41	-0.44980291743951994	ribosomal protein L3 pseudogene 4	RPL3P4
ENSG00000167525	56	41	-0.44980291743951994	protein interacting with cyclin A1	PROCA1
ENSG00000213024	1188	870	-0.44944753006467586	nucleoporin 62	NUP62
ENSG00000103540	482	353	-0.44936496295878037	centriolar coiled-coil protein 110	CCP110
ENSG00000018869	71	52	-0.4493074013635905	zinc finger protein 582	ZNF582
ENSG00000129696	243	178	-0.4490790726393836	TELO2 interacting protein 2	TTI2
ENSG00000187024	415	304	-0.44904001279070194	peptidyl-tRNA hydrolase 1 homolog	PTRH1
ENSG00000051825	303	222	-0.4487581171228454	M-phase phosphoprotein 9	MPHOSPH9
ENSG00000171223	5069	3714	-0.44872734865405484	JunB proto-oncogene, AP-1 transcription factor subunit	JUNB
ENSG00000116161	1385	1015	-0.44840624886401237	calcyclin binding protein	CACYBP
ENSG00000127191	225	165	-0.4474589769712214	TNF receptor associated factor 2	TRAF2
ENSG00000260261	45	33	-0.4474589769712214
ENSG00000261008	15	11	-0.4474589769712214	long intergenic non-protein coding RNA 1572	LINC01572
ENSG00000221340	15	11	-0.4474589769712214	RNA, U6atac small nuclear 18, pseudogene	RNU6ATAC18P
ENSG00000171174	45	33	-0.4474589769712214	ribokinase	RBKS
ENSG00000231185	15	11	-0.4474589769712214	SPRY4 antisense RNA 1	SPRY4-AS1
ENSG00000210117	15	11	-0.4474589769712214	mitochondrially encoded tRNA-Trp (UGA/G)	MT-TW
ENSG00000269439	45	33	-0.4474589769712214	PGLS divergent transcript	PGLS-DT
ENSG00000231952	15	11	-0.4474589769712214	DPY19L1 pseudogene 2	DPY19L1P2
ENSG00000183508	15	11	-0.4474589769712214	terminal nucleotidyltransferase 5C	TENT5C
ENSG00000204706	15	11	-0.4474589769712214	MAMDC2 antisense RNA 1	MAMDC2-AS1
ENSG00000238058	30	22	-0.4474589769712214	CAMSAP1 divergent transcript	CAMSAP1-DT
ENSG00000272144	15	11	-0.4474589769712214
ENSG00000276116	15	11	-0.4474589769712214	FUT8 antisense RNA 1	FUT8-AS1
ENSG00000174327	124	91	-0.44640167018817856	solute carrier family 16 member 13	SLC16A13
ENSG00000141458	3031	2225	-0.4459885160432062	NPC intracellular cholesterol transporter 1	NPC1
ENSG00000153048	1581	1161	-0.44546939549280395	calcium regulated heat stable protein 1	CARHSP1
ENSG00000145358	147	108	-0.4447848426728962	DNA damage inducible transcript 4 like	DDIT4L
ENSG00000273186	49	36	-0.4447848426728962
ENSG00000172273	313	230	-0.44452879598824335	histone H4 transcription factor	HINFP
ENSG00000135336	713	524	-0.4443352649064387	origin recognition complex subunit 3	ORC3
ENSG00000106144	619	455	-0.4440728641282057	caspase 2	CASP2
ENSG00000196369	151	111	-0.44398887297497236	SLIT-ROBO Rho GTPase activating protein 2B	SRGAP2B
ENSG00000148985	325	239	-0.4434290999350674	post-GPI attachment to proteins 2	PGAP2
ENSG00000133597	397	292	-0.4431706382629397	aarF domain containing kinase 2	ADCK2
ENSG00000137218	121	89	-0.443129806308197	fibroblast growth factor receptor substrate 3	FRS3
ENSG00000169689	537	395	-0.44306943492094675	centromere protein X	CENPX
ENSG00000186480	5684	4181	-0.44305851119864315	insulin induced gene 1	INSIG1
ENSG00000160888	4278	3147	-0.44295930386662086	immediate early response 2	IER2
ENSG00000110987	227	167	-0.4428441948168631	BAF chromatin remodeling complex subunit BCL7A	BCL7A
ENSG00000104472	553	407	-0.4422506859684603	chromatin accessibility complex subunit 1	CHRAC1
ENSG00000240498	72	53	-0.4420045468791134	CDKN2B antisense RNA 1	CDKN2B-AS1
ENSG00000151773	72	53	-0.4420045468791134	coiled-coil domain containing 122	CCDC122
ENSG00000139880	349	257	-0.441458677015774	cadherin 24	CDH24
ENSG00000104897	1385	1020	-0.4413168240776919	splicing factor 3a subunit 2	SF3A2
ENSG00000172009	1025	755	-0.44107536018036697	thimet oligopeptidase 1	THOP1
ENSG00000228486	76	56	-0.4405725913859815	chromosome 2 open reading frame 92	C2orf92
ENSG00000158022	38	28	-0.4405725913859815	tripartite motif containing 63	TRIM63
ENSG00000149633	19	14	-0.44057259138598104	KIAA1755	KIAA1755
ENSG00000213185	19	14	-0.44057259138598104	family with sequence similarity 24 member B	FAM24B
ENSG00000169507	19	14	-0.44057259138598104	solute carrier family 38 member 11	SLC38A11
ENSG00000205041	19	14	-0.44057259138598104
ENSG00000214827	19	14	-0.44057259138598104	mature T cell proliferation 1	MTCP1
ENSG00000166823	19	14	-0.44057259138598104	mesoderm posterior bHLH transcription factor 1	MESP1
ENSG00000268350	19	14	-0.44057259138598104	family with sequence similarity 156 member A	FAM156A
ENSG00000116661	57	42	-0.4405725913859806	F-box protein 2	FBXO2
ENSG00000136811	1080	796	-0.4401909765071821	outer dense fiber of sperm tails 2	ODF2
ENSG00000161036	521	384	-0.4401770615573515	leucine rich repeats and WD repeat domain containing 1	LRWD1
ENSG00000121851	411	303	-0.4398206002087317	RNA polymerase III subunit GL	POLR3GL
ENSG00000152455	99	73	-0.4395320611995919	SUV39H2 histone lysine methyltransferase	SUV39H2
ENSG00000287673	80	59	-0.43928504552552106
ENSG00000163781	701	517	-0.43925016369568937	DNA topoisomerase II binding protein 1	TOPBP1
ENSG00000203722	61	45	-0.4388842412332119	retinoic acid early transcript 1G	RAET1G
ENSG00000188681	61	45	-0.4388842412332119	tektin 4 pseudogene 2	TEKT4P2
ENSG00000178531	103	76	-0.4385730137396333	cortexin 1	CTXN1
ENSG00000099282	84	62	-0.4381211123918858	tetraspanin 15	TSPAN15
ENSG00000138395	42	31	-0.4381211123918858	cyclin dependent kinase 15	CDK15
ENSG00000198597	42	31	-0.4381211123918858	zinc finger protein 536	ZNF536
ENSG00000172336	428	316	-0.4376862382240443	POP7 homolog, ribonuclease P/MRP subunit	POP7
ENSG00000138867	1823	1346	-0.4376361514288174	guanylyl cyclase domain containing 1	GUCD1
ENSG00000170961	459	339	-0.4372088802774634	hyaluronan synthase 2	HAS2
ENSG00000262089	46	34	-0.43609911480667396
ENSG00000214595	23	17	-0.43609911480667396	EMAP like 6	EML6
ENSG00000177640	46	34	-0.43609911480667396	cancer susceptibility 2	CASC2
ENSG00000198719	46	34	-0.43609911480667396	delta like canonical Notch ligand 1	DLL1
ENSG00000248333	943	697	-0.43609911480667307	cyclin dependent kinase 11B	CDK11B
ENSG00000166529	257	190	-0.43576894086293105	zinc finger and SCAN domain containing 21	ZSCAN21
ENSG00000169258	142	105	-0.4355016018385598	G protein regulated inducer of neurite outgrowth 1	GPRIN1
ENSG00000136715	687	508	-0.4354816020459342	Sin3A associated protein 130	SAP130
ENSG00000067064	2779	2055	-0.4354274406315177	isopentenyl-diphosphate delta isomerase 1	IDI1
ENSG00000250303	265	196	-0.4351387053353539	long intergenic non-protein coding RNA 2762	LINC02762
ENSG00000067082	6295	4656	-0.43511531969809525	KLF transcription factor 6	KLF6
ENSG00000161558	219	162	-0.43493705671654936	transmembrane protein 143	TMEM143
ENSG00000141682	342	253	-0.434858940191587	phorbol-12-myristate-13-acetate-induced protein 1	PMAIP1
ENSG00000183137	377	279	-0.43429940143947654	centrosomal protein 57 like 1	CEP57L1
ENSG00000115902	481	356	-0.4341596528036433	solute carrier family 1 member 4	SLC1A4
ENSG00000137269	135	100	-0.4329594072761065	leucine rich repeat containing 1	LRRC1
ENSG00000162817	27	20	-0.4329594072761056	chromosome 1 open reading frame 115	C1orf115
ENSG00000229638	27	20	-0.4329594072761056	ribosomal protein L4 pseudogene 4	RPL4P4
ENSG00000197142	27	20	-0.4329594072761056	acyl-CoA synthetase long chain family member 5	ACSL5
ENSG00000221883	27	20	-0.4329594072761056	ARIH2 opposite strand lncRNA	ARIH2OS
ENSG00000213996	27	20	-0.4329594072761056	transmembrane 6 superfamily member 2	TM6SF2
ENSG00000224578	54	40	-0.4329594072761056	heterogeneous nuclear ribonucleoprotein A1 like 3	HNRNPA1L3
ENSG00000166165	1348	999	-0.43226391338944126	creatine kinase B	CKB
ENSG00000140365	1542	1143	-0.43197736170055734	COMM domain containing 4	COMMD4
ENSG00000158246	143	106	-0.4319508822151903	terminal nucleotidyltransferase 5B	TENT5B
ENSG00000128849	205	152	-0.4315525860618612	cingulin like 1	CGNL1
ENSG00000223802	31	23	-0.43063435432986186	ceramide synthase 1	CERS1
ENSG00000110169	31	23	-0.43063435432986186	hemopexin	HPX
ENSG00000269896	31	23	-0.43063435432986186	small nuclear ribonucleoprotein polypeptide N pseudogene	LOC100129534
ENSG00000172031	97	72	-0.42998784074481566	epoxide hydrolase 4	EPHX4
ENSG00000185670	97	72	-0.42998784074481566	zinc finger and BTB domain containing 3	ZBTB3
ENSG00000132383	1475	1095	-0.42978408464803053	replication protein A1	RPA1
ENSG00000058085	66	49	-0.42968427524324504	laminin subunit gamma 2	LAMC2
ENSG00000100578	466	346	-0.4295579170175543	KIAA0586	KIAA0586
ENSG00000182628	1177	874	-0.42940913553784554	spindle and kinetochore associated complex subunit 2	SKA2
ENSG00000189308	540	401	-0.42935717059591205	lin-54 DREAM MuvB core complex component	LIN54
ENSG00000121236	136	101	-0.42925135849854446	tripartite motif containing 6	TRIM6
ENSG00000131652	521	387	-0.4289498061340975	THO complex subunit 6	THOC6
ENSG00000102125	700	520	-0.4288432988038746	tafazzin, phospholipid-lysophospholipid transacylase	TAFAZZIN
ENSG00000286315	35	26	-0.4288432988038746	uncharacterized LOC124901628	LOC124901628
ENSG00000065621	35	26	-0.4288432988038746	glutathione S-transferase omega 2	GSTO2
ENSG00000154822	35	26	-0.4288432988038746	phospholipase C like 2	PLCL2
ENSG00000178974	327	243	-0.4283343218923017	F-box protein 34	FBXO34
ENSG00000186026	74	55	-0.4280936521042902	zinc finger protein 284	ZNF284
ENSG00000125703	222	165	-0.4280936521042902	autophagy related 4C cysteine peptidase	ATG4C
ENSG00000140326	444	330	-0.4280936521042893	codanin 1	CDAN1
ENSG00000168237	121	90	-0.42701014094491985	glycerate kinase	GLYCTK
ENSG00000260793	82	61	-0.4268146670551971	ATXN7L3 antisense RNA 1	ATXN7L3-AS1
ENSG00000023697	668	497	-0.42660225091176507	deoxyribose-phosphate aldolase	DERA
ENSG00000122691	2640	1965	-0.42600861709984805	twist family bHLH transcription factor 1	TWIST1
ENSG00000198393	356	265	-0.42588488151583626	zinc finger protein 26	ZNF26
ENSG00000278662	47	35	-0.42530583473267125	golgin A6 family like 4	GOLGA6L4
ENSG00000162599	47	35	-0.42530583473267125	nuclear factor I A	NFIA
ENSG00000278662	47	35	-0.42530583473267125	golgin A6 family like 10	GOLGA6L10
ENSG00000204305	47	35	-0.42530583473267125	advanced glycosylation end-product specific receptor	AGER
ENSG00000109667	47	35	-0.42530583473267125	solute carrier family 2 member 9	SLC2A9
ENSG00000278662	47	35	-0.42530583473267125	golgin subfamily A member 6-like protein 4	LOC102724117
ENSG00000156381	878	654	-0.42493030403727516	ankyrin repeat domain 9	ANKRD9
ENSG00000185885	655	488	-0.4246137588619252	interferon induced transmembrane protein 1	IFITM1
ENSG00000185880	455	339	-0.4245812719497142	tripartite motif containing 69	TRIM69
ENSG00000166833	1554	1158	-0.424351250418475	neuron navigator 2	NAV2
ENSG00000187736	106	79	-0.42413970638609566	non-homologous end joining factor 1	NHEJ1
ENSG00000155368	2321	1730	-0.4239744848203948	diazepam binding inhibitor, acyl-CoA binding protein	DBI
ENSG00000204410	110	82	-0.42380770890657615	mutS homolog 5	MSH5
ENSG00000170291	495	369	-0.42380770890657615	elongator acetyltransferase complex subunit 5	ELP5
ENSG00000074266	346	258	-0.4234009722134715	embryonic ectoderm development	EED
ENSG00000176463	236	176	-0.42321143072454426	solute carrier organic anion transporter family member 3A1	SLCO3A1
ENSG00000214425	118	88	-0.42321143072454426	leucine rich repeat containing 37 member A4, pseudogene	LRRC37A4P
ENSG00000128578	122	91	-0.4229426973641903	striatin interacting protein 2	STRIP2
ENSG00000101574	252	188	-0.42269107182227916	methyltransferase 4, N6-adenosine	METTL4
ENSG00000181004	126	94	-0.42269107182227916	Bardet-Biedl syndrome 12	BBS12
ENSG00000238113	63	47	-0.42269107182227916	long intergenic non-protein coding RNA 1410	LINC01410
ENSG00000169715	599	447	-0.4222811716054675	metallothionein 1E	MT1E
ENSG00000183715	134	100	-0.4222330006830477	opioid binding protein/cell adhesion molecule like	OPCML
ENSG00000083814	205	153	-0.4220922568127943	zinc finger protein 671	ZNF671
ENSG00000136098	312	233	-0.421216074207968	NIMA related kinase 3	NEK3
ENSG00000139675	83	62	-0.4208431209600496	heterogeneous nuclear ribonucleoprotein A1 like 2	HNRNPA1L2
ENSG00000162636	585	437	-0.42080334497016736	EEIG family member 2	EEIG2
ENSG00000125520	1827	1365	-0.42057568282027447	SLC2A4 regulator	SLC2A4RG
ENSG00000092208	95	71	-0.4201084888262656	gem nuclear organelle associated protein 2	GEMIN2
ENSG00000164105	1006	752	-0.4198257381278889	Sin3A associated protein 30	SAP30
ENSG00000214765	309	231	-0.4197139864883175	septin 7 pseudogene 2	SEPTIN7P2
ENSG00000176014	11711	8758	-0.41919091764330574	tubulin beta 6 class V	TUBB6
ENSG00000127337	254	190	-0.41882907844121764	YEATS domain containing 4	YEATS4
ENSG00000287263	159	119	-0.418065191976412
ENSG00000125835	1499	1122	-0.41792770733906615	small nuclear ribonucleoprotein polypeptides B and B1	SNRPB
ENSG00000152359	179	134	-0.41772658680648433	POC5 centriolar protein	POC5
ENSG00000129534	414	310	-0.41736255222508767	MIS18 binding protein 1	MIS18BP1
ENSG00000115392	235	176	-0.41708532792770203	FA complementation group L	FANCL
ENSG00000163913	594	445	-0.41665759494700616	intraflagellar transport 122	IFT122
ENSG00000234327	40	30	-0.4150374992788439	ZNF232 antisense RNA 1	ZNF232-AS1
ENSG00000272733	8	6	-0.4150374992788439
ENSG00000172426	12	9	-0.4150374992788439	radial spoke head component 9	RSPH9
ENSG00000108950	36	27	-0.4150374992788439	FAM20A golgi associated secretory pathway pseudokinase	FAM20A
ENSG00000144485	24	18	-0.4150374992788439	hes family bHLH transcription factor 6	HES6
ENSG00000223551	36	27	-0.4150374992788439	TMSB4X pseudogene 4	TMSB4XP4
ENSG00000272732	8	6	-0.4150374992788439
ENSG00000107371	344	258	-0.4150374992788439	exosome component 3	EXOSC3
ENSG00000268401	8	6	-0.4150374992788439
ENSG00000261485	20	15	-0.4150374992788439	PAN3 antisense RNA 1	PAN3-AS1
ENSG00000087589	8	6	-0.4150374992788439	Cas scaffold protein family member 4	CASS4
ENSG00000178386	16	12	-0.4150374992788439	zinc finger protein 223	ZNF223
ENSG00000261737	8	6	-0.4150374992788439
ENSG00000187808	20	15	-0.4150374992788439	sosondowah ankyrin repeat domain family member D	SOWAHD
ENSG00000254876	12	9	-0.4150374992788439	SUGT1P4-STRA6LP readthrough	SUGT1P4-STRA6LP
ENSG00000282936	40	30	-0.4150374992788439	uncharacterized LOC122526780	LOC122526780
ENSG00000177943	120	90	-0.4150374992788439	MAM domain containing 4	MAMDC4
ENSG00000169429	44	33	-0.4150374992788439	C-X-C motif chemokine ligand 8	CXCL8
ENSG00000253661	12	9	-0.4150374992788439	ZFHX4 antisense RNA 1	ZFHX4-AS1
ENSG00000224413	8	6	-0.4150374992788439
ENSG00000205639	12	9	-0.4150374992788439	MFSD2 lysolipid transporter B, sphingolipid	MFSD2B
ENSG00000272034	12	9	-0.4150374992788439	small nucleolar RNA, C/D box 14A	SNORD14A
ENSG00000167984	8	6	-0.4150374992788439	NLR family CARD domain containing 3	NLRC3
ENSG00000269892	8	6	-0.4150374992788439
ENSG00000231064	12	9	-0.4150374992788439	THBS3 antisense RNA 1	THBS3-AS1
ENSG00000163701	348	261	-0.4150374992788439	interleukin 17 receptor E	IL17RE
ENSG00000206417	156	117	-0.4150374992788439	H1-10 antisense RNA 1	H1-10-AS1
ENSG00000145757	8	6	-0.4150374992788439	spermatogenesis associated 9	SPATA9
ENSG00000257453	8	6	-0.4150374992788439	PHLDA1 antisense RNA 1	PHLDA1-AS1
ENSG00000281969	8	6	-0.4150374992788439
ENSG00000106526	12	9	-0.4150374992788439	actin related protein 3C	ACTR3C
ENSG00000279722	12	9	-0.4150374992788439
ENSG00000178977	32	24	-0.4150374992788439	long intergenic non-protein coding RNA 324	LINC00324
ENSG00000285230	20	15	-0.4150374992788439	RALY antisense RNA 1	RALY-AS1
ENSG00000197568	144	108	-0.4150374992788439	ANKRD13C divergent transcript	ANKRD13C-DT
ENSG00000276517	16	12	-0.4150374992788439
ENSG00000162620	16	12	-0.4150374992788439	leucine rich repeats and IQ motif containing 3	LRRIQ3
ENSG00000259015	8	6	-0.4150374992788439
ENSG00000175697	12	9	-0.4150374992788439	G protein-coupled receptor 156	GPR156
ENSG00000266865	64	48	-0.4150374992788439
ENSG00000260855	24	18	-0.4150374992788439
ENSG00000286561	8	6	-0.4150374992788439
ENSG00000136699	1424	1068	-0.4150374992788439	sphingomyelin phosphodiesterase 4	SMPD4
ENSG00000259291	68	51	-0.4150374992788439	ZNF710 antisense RNA 1	ZNF710-AS1
ENSG00000236618	68	51	-0.4150374992788439	PITPNA antisense RNA 1	PITPNA-AS1
ENSG00000182632	12	9	-0.4150374992788439	cyclin Y like 2 (pseudogene)	CCNYL2
ENSG00000273148	20	15	-0.4150374992788439	lysosome cell death regulator	LCDR
ENSG00000239282	12	9	-0.4150374992788439	cytosolic arginine sensor for mTORC1 subunit 1	CASTOR1
ENSG00000267683	20	15	-0.4150374992788439
ENSG00000261220	16	12	-0.4150374992788439	ST3GAL1 divergent transcript	ST3GAL1-DT
ENSG00000215154	48	36	-0.4150374992788439
ENSG00000246203	12	9	-0.4150374992788439
ENSG00000089723	64	48	-0.4150374992788439	OTU deubiquitinase, ubiquitin aldehyde binding 2	OTUB2
ENSG00000229692	16	12	-0.4150374992788439	SOS1 intronic transcript 1	SOS1-IT1
ENSG00000245598	8	6	-0.4150374992788439	DACT3 antisense RNA 1	DACT3-AS1
ENSG00000166578	12	9	-0.4150374992788439	IQ motif containing D	IQCD
ENSG00000245522	32	24	-0.4150374992788439	long intergenic non-protein coding RNA 2709	LINC02709
ENSG00000155275	200	150	-0.4150374992788439	tRNA methyltransferase 44 homolog	TRMT44
ENSG00000278626	12	9	-0.4150374992788439
ENSG00000267454	56	42	-0.41503749927884304	ZNF582 divergent transcript	ZNF582-DT
ENSG00000146054	52	39	-0.41503749927884304	tripartite motif containing 7	TRIM7
ENSG00000187944	28	21	-0.41503749927884304	chromosome 2 open reading frame 66	C2orf66
ENSG00000234390	28	21	-0.41503749927884304	USP27X divergent transcript	USP27X-DT
ENSG00000079459	4240	3183	-0.4136771078146406	farnesyl-diphosphate farnesyltransferase 1	FDFT1
ENSG00000168404	273	205	-0.413277041414406	mixed lineage kinase domain like pseudokinase	MLKL
ENSG00000149485	3387	2544	-0.4129093162098023	fatty acid desaturase 1	FADS1
ENSG00000273142	189	142	-0.4124953047163906	long intergenic non-protein coding RNA 2604	LINC02604
ENSG00000151353	543	408	-0.41238304583286656	transmembrane protein 18	TMEM18
ENSG00000160072	656	493	-0.41210816824017193	ATPase family AAA domain containing 3B	ATAD3B
ENSG00000182325	290	218	-0.4117247652380085	F-box and leucine rich repeat protein 6	FBXL6
ENSG00000184897	2240	1684	-0.411606593878572	H1.10 linker histone	H1-10
ENSG00000183666	133	100	-0.41142624572646547	GUSB pseudogene 1	GUSBP1
ENSG00000108511	262	197	-0.4113711820810737	homeobox B6	HOXB6
ENSG00000206053	883	664	-0.4112301963015401	Jupiter microtubule associated homolog 2	JPT2
ENSG00000198429	234	176	-0.41093310094610747	zinc finger protein 69	ZNF69
ENSG00000160345	117	88	-0.41093310094610747	piercer of microtubule wall 1	PIERCE1
ENSG00000230551	230	173	-0.4108618233076502
ENSG00000173013	97	73	-0.4100882833071102	coiled-coil domain containing 96	CCDC96
ENSG00000213853	1253	943	-0.4100567386467642	epithelial membrane protein 2	EMP2
ENSG00000149136	2209	1663	-0.4096052500680063	structure specific recognition protein 1	SSRP1
ENSG00000136114	526	396	-0.40956236921269173	thrombospondin type 1 domain containing 1	THSD1
ENSG00000179958	247	186	-0.40920842047664685	dCTP pyrophosphatase 1	DCTPP1
ENSG00000179094	365	275	-0.40846484535535765	period circadian regulator 1	PER1
ENSG00000181450	69	52	-0.4080847386370774	zinc finger protein 678	ZNF678
ENSG00000164989	69	52	-0.4080847386370774	coiled-coil domain containing 171	CCDC171
ENSG00000101220	1222	921	-0.4079712237273938	adipose secreted signaling protein	ADISSP
ENSG00000213420	65	49	-0.407657968913246	glypican 2	GPC2
ENSG00000113460	915	690	-0.40717538150587274	biogenesis of ribosomes BRX1	BRIX1
ENSG00000176454	765	577	-0.4068884289345327	lysophosphatidylcholine acyltransferase 4	LPCAT4
ENSG00000119922	220	166	-0.4063202821777354	interferon induced protein with tetratricopeptide repeats 2	IFIT2
ENSG00000189221	110	83	-0.4063202821777354	monoamine oxidase A	MAOA
ENSG00000260942	49	37	-0.40525647848625823	CAPN10 divergent transcript	CAPN10-DT
ENSG00000093000	1030	778	-0.40480227708438754	nucleoporin 50	NUP50
ENSG00000114861	176	133	-0.4041491831361075	forkhead box P1	FOXP1
ENSG00000133398	786	594	-0.4040663814578398	mediator complex subunit 10	MED10
ENSG00000168026	172	130	-0.40389694167364354	tetratricopeptide repeat domain 21A	TTC21A
ENSG00000121390	889	672	-0.4037221860510094	paraspeckle component 1	PSPC1
ENSG00000262919	505	382	-0.4027107496034077	cyclin Q	CCNQ
ENSG00000091073	374	283	-0.40223621705575496	deltex E3 ubiquitin ligase 2	DTX2
ENSG00000148057	74	56	-0.4020984435713464	IDNK gluconokinase	IDNK
ENSG00000130347	111	84	-0.4020984435713455	reticulon 4 interacting protein 1	RTN4IP1
ENSG00000160193	140	106	-0.4013625623817676	WD repeat domain 4	WDR4
ENSG00000144199	70	53	-0.4013625623817676	fumarylacetoacetate hydrolase domain containing 2B	FAHD2B
ENSG00000166246	33	25	-0.400537929583729	dynein axonemal assembly factor 8	DNAAF8
ENSG00000271605	33	25	-0.400537929583729	mast cell immunoglobulin like receptor 1	MILR1
ENSG00000164211	817	619	-0.40039666893141934	StAR related lipid transfer domain containing 4	STARD4
ENSG00000144559	260	197	-0.4003159935720779	TAM41 mitochondrial translocator assembly and maintenance homolog	TAMM41
ENSG00000099194	9063	6867	-0.40030872117225513	stearoyl-CoA desaturase	SCD
ENSG00000103274	380	288	-0.3999306068886366	NUBP iron-sulfur cluster assembly factor 1, cytosolic	NUBP1
ENSG00000132341	5681	4308	-0.39912665309748263	RAN, member RAS oncogene family	RAN
ENSG00000155561	811	615	-0.3991155039906715	nucleoporin 205	NUP205
ENSG00000111231	360	273	-0.39909595540982146	GPN-loop GTPase 3	GPN3
ENSG00000167552	11812	8959	-0.39884364824639995	tubulin alpha 1a	TUBA1A
ENSG00000170089	203	154	-0.39854937649027544
ENSG00000245275	29	22	-0.39854937649027455	SAP30L antisense RNA 1 (head to head)	SAP30L-AS1
ENSG00000254165	29	22	-0.39854937649027455
ENSG00000254703	29	22	-0.39854937649027455	smooth muscle and endothelial cell enriched migration/differentiation-associated lncRNA	SENCR
ENSG00000225697	747	567	-0.39775950784700953	solute carrier family 26 member 6	SLC26A6
ENSG00000010361	245	186	-0.39747912789454	fuzzy planar cell polarity protein	FUZ
ENSG00000099797	1595	1211	-0.3973575589579017	trans-2,3-enoyl-CoA reductase	TECR
ENSG00000103942	133	101	-0.3970709527493952	homer scaffold protein 2	HOMER2
ENSG00000196843	291	221	-0.3969727835168513	AT-rich interaction domain 5A	ARID5A
ENSG00000128708	882	670	-0.3966175602123858	histone acetyltransferase 1	HAT1
ENSG00000272734	129	98	-0.39651741130804563	ADIRF antisense RNA 1	ADIRF-AS1
ENSG00000136861	962	731	-0.39616548781760486	CDK5 regulatory subunit associated protein 2	CDK5RAP2
ENSG00000267309	25	19	-0.39592867633113915	ZNF566 antisense RNA 1	ZNF566-AS1
ENSG00000250790	25	19	-0.39592867633113915
ENSG00000235919	25	19	-0.39592867633113915	ASH1L antisense RNA 1	ASH1L-AS1
ENSG00000198133	25	19	-0.39592867633113915	transmembrane protein 229B	TMEM229B
ENSG00000272121	25	19	-0.39592867633113915
ENSG00000132359	25	19	-0.39592867633113915	RAP1 GTPase activating protein 2	RAP1GAP2
ENSG00000232818	25	19	-0.39592867633113915	ribosomal protein S2 pseudogene 32	RPS2P32
ENSG00000176714	25	19	-0.39592867633113915	coiled-coil domain containing 121	CCDC121
ENSG00000178409	50	38	-0.39592867633113915	BEN domain containing 3	BEND3
ENSG00000010072	325	247	-0.39592867633113826	SprT-like N-terminal domain	SPRTN
ENSG00000109536	438	333	-0.3954086925299123	FSHD region gene 1	FRG1
ENSG00000204315	121	92	-0.39530128121758157	FKBP prolyl isomerase like	FKBPL
ENSG00000224975	71	54	-0.394859617341214	inactivation escape 1	INE1
ENSG00000174137	46	35	-0.3942789391120467	family with sequence similarity 53 member A	FAM53A
ENSG00000257605	46	35	-0.3942789391120467	MYG1 antisense RNA 1	MYG1-AS1
ENSG00000159231	619	471	-0.3942123496014798	carbonyl reductase 3	CBR3
ENSG00000114767	431	328	-0.39399205447101515	ribosomal RNA processing 9, U3 small nucleolar RNA binding protein	RRP9
ENSG00000102007	2595	1975	-0.39388188529341583	proteolipid protein 2	PLP2
ENSG00000072501	1974	1503	-0.39327698054003335	structural maintenance of chromosomes 1A	SMC1A
ENSG00000189362	109	83	-0.3931448934300015	nuclear envelope integral membrane protein 2	NEMP2
ENSG00000108468	1988	1514	-0.3929525515765544	chromobox 1	CBX1
ENSG00000174791	663	505	-0.39272548247343053	Ras and Rab interactor 1	RIN1
ENSG00000240137	21	16	-0.3923174227787607	ERICH6 antisense RNA 1	ERICH6-AS1
ENSG00000089041	63	48	-0.3923174227787607	purinergic receptor P2X 7	P2RX7
ENSG00000088340	42	32	-0.3923174227787607	fer-1 like family member 4 (pseudogene)	FER1L4
ENSG00000251396	21	16	-0.3923174227787607	long intergenic non-protein coding RNA 1301	LINC01301
ENSG00000137770	437	333	-0.3921111024293378	CTD small phosphatase like 2	CTDSPL2
ENSG00000135315	269	205	-0.3919822630511769	centrosomal protein 162	CEP162
ENSG00000125351	349	266	-0.39180079070846396	UPF3B regulator of nonsense mediated mRNA decay	UPF3B
ENSG00000100714	2237	1705	-0.39179351714758326	methylenetetrahydrofolate dehydrogenase, cyclohydrolase and formyltetrahydrofolate synthetase 1	MTHFD1
ENSG00000102901	1333	1016	-0.39177637831680734	centromere protein T	CENPT
ENSG00000115875	1687	1286	-0.3915693309596193	serine and arginine rich splicing factor 7	SRSF7
ENSG00000116898	1082	825	-0.39123447469363803	mitochondrial ribosomal protein S15	MRPS15
ENSG00000105865	80	61	-0.39119075732447595	dihydrouridine synthase 4 like	DUS4L
ENSG00000135632	535	408	-0.39096973931701484	SMYD family member 5	SMYD5
ENSG00000118292	59	45	-0.3907899530321668	chromosome 1 open reading frame 54	C1orf54
ENSG00000138668	3549	2707	-0.3907176868459814	heterogeneous nuclear ribonucleoprotein D	HNRNPD
ENSG00000164976	135	103	-0.39031506986761233	myogenesis regulating glycosidase (putative)	MYORG
ENSG00000182179	515	393	-0.39004311981197404	ubiquitin like modifier activating enzyme 7	UBA7
ENSG00000180953	38	29	-0.38994651831601335	suppressor of tumorigenicity 20	ST20
ENSG00000221829	38	29	-0.38994651831601335	FA complementation group G	FANCG
ENSG00000172264	76	58	-0.38994651831601335	mono-ADP ribosylhydrolase 2	MACROD2
ENSG00000237190	304	232	-0.38994651831601335	CDKN2A interacting protein N-terminal like	CDKN2AIPNL
ENSG00000172893	2433	1857	-0.3897625050030076	7-dehydrocholesterol reductase	DHCR7
ENSG00000130204	1149	877	-0.3897300502013792	translocase of outer mitochondrial membrane 40	TOMM40
ENSG00000278259	769	587	-0.3896230948517747	myosin XIX	MYO19
ENSG00000130669	862	658	-0.3896002853538576	p21 (RAC1) activated kinase 4	PAK4
ENSG00000130775	55	42	-0.38904229074589924	thymocyte selection associated family member 2	THEMIS2
ENSG00000224051	927	708	-0.3888199785425339	ceramide-1-phosphate transfer protein	CPTP
ENSG00000213465	872	666	-0.3888059577056655	ADP ribosylation factor like GTPase 2	2
ENSG00000180198	784	599	-0.3882976513264218	regulator of chromosome condensation 1	RCC1
ENSG00000184584	3129	2391	-0.38808752852929373	stimulator of interferon response cGAMP interactor 1	STING1
ENSG00000117308	471	360	-0.3877301532831101	UDP-galactose-4-epimerase	GALE
ENSG00000147274	2948	2254	-0.38724900892284886	RNA binding motif protein X-linked	RBMX
ENSG00000214413	561	429	-0.38702312310924825	BBSome interacting protein 1	BBIP1
ENSG00000237945	34	26	-0.38702312310924736	long intergenic non-protein coding RNA 649	LINC00649
ENSG00000255857	34	26	-0.38702312310924736	PXN antisense RNA 1	PXN-AS1
ENSG00000259820	34	26	-0.38702312310924736
ENSG00000226084	17	13	-0.3870231231092469	ribosomal protein L17 pseudogene 6	RPL17P6
ENSG00000249700	17	13	-0.3870231231092469	SRD5A3 antisense RNA 1	SRD5A3-AS1
ENSG00000185133	17	13	-0.3870231231092469	inositol polyphosphate-5-phosphatase J	INPP5J
ENSG00000175746	17	13	-0.3870231231092469	long intergenic non-protein coding RNA 2915	LINC02915
ENSG00000166831	17	13	-0.3870231231092469	RNA binding protein, mRNA processing factor 2	RBPMS2
ENSG00000006837	17	13	-0.3870231231092469	cyclin dependent kinase like 3	CDKL3
ENSG00000229119	17	13	-0.3870231231092469	ribosomal protein lateral stalk subunit P0 pseudogene 9	RPLP0P9
ENSG00000182272	17	13	-0.3870231231092469	beta-1,4-N-acetyl-galactosaminyltransferase 4	B4GALNT4
ENSG00000270062	17	13	-0.3870231231092469
ENSG00000164440	17	13	-0.3870231231092469	taxilin beta	TXLNB
ENSG00000115339	17	13	-0.3870231231092469	polypeptide N-acetylgalactosaminyltransferase 3	GALNT3
ENSG00000197417	51	39	-0.38702312310924647	sedoheptulokinase	SHPK
[truncated: 13,648 more rows]

## Sheet: LRX20_POLD1vsLRX20_POLD1_1Gy
LRX20_POLD1vs1Gy
	POLD1_LRX20	POLD1_LRX20_1Gy_X	log2FC	name	symbol
ENSG00000120738	9878	511	-4.272823772440823	early growth response 1	EGR1
ENSG00000122877	228	17	-3.745427172914402	early growth response 2	EGR2
ENSG00000179388	496	39	-3.668794091524626	early growth response 3	EGR3
ENSG00000158050	61	5	-3.6088092426755245	dual specificity phosphatase 2	DUSP2
ENSG00000162772	71	6	-3.564784618783526	activating transcription factor 3	ATF3
ENSG00000137331	2581	340	-2.924323489956267	immediate early response 3	IER3
ENSG00000189057	45	6	-2.9068905956085187	FAM111 trypsin like peptidase B	FAM111B
ENSG00000144802	1747	237	-2.881920644018501	NFKB inhibitor zeta	NFKBIZ
ENSG00000073756	73	10	-2.8678964639926554	prostaglandin-endoperoxide synthase 2	PTGS2
ENSG00000170345	3071	535	-2.5210977156873646	Fos proto-oncogene, AP-1 transcription factor subunit	FOS
ENSG00000136244	987	190	-2.3770506661254496	interleukin 6	IL6
ENSG00000125740	195	38	-2.3594028003060252	FosB proto-oncogene, AP-1 transcription factor subunit	FOSB
ENSG00000227220	55	11	-2.3219280948873626
ENSG00000100027	35	7	-2.321928094887362	yippee like 1	YPEL1
ENSG00000286289	59	12	-2.2976805486406855	uncharacterized LOC107984270	LOC107984270
ENSG00000106565	59	12	-2.2976805486406855	transmembrane protein 176B	TMEM176B
ENSG00000170873	49	10	-2.292781749227846	MTSS I-BAR domain containing 1	MTSS1
ENSG00000109674	29	6	-2.273018494406416	nei like DNA glycosylase 3	NEIL3
ENSG00000152580	128	27	-2.2451124978365318	immunoglobulin superfamily member 10	IGSF10
ENSG00000175305	26	6	-2.1154772174199357	cyclin E2	CCNE2
ENSG00000174125	21	5	-2.0703893278913985	toll like receptor 1	TLR1
ENSG00000114737	21	5	-2.0703893278913985	cytokine inducible SH2 containing protein	CISH
ENSG00000137193	477	114	-2.0649554418407696	Pim-1 proto-oncogene, serine/threonine kinase	PIM1
ENSG00000268573	41	10	-2.0356239097307216
ENSG00000266896	20	5	-2.0000000000000004
ENSG00000273448	20	5	-2.0000000000000004
ENSG00000184557	1151	290	-1.9887630281172957	suppressor of cytokine signaling 3	SOCS3
ENSG00000108950	55	14	-1.9740047914670558	FAM20A golgi associated secretory pathway pseudokinase	FAM20A
ENSG00000196741	19	5	-1.925999418556223	long intergenic non-protein coding RNA 1560	LINC01560
ENSG00000241644	57	15	-1.9259994185562226	indolethylamine N-methyltransferase	INMT
ENSG00000118523	17212	4552	-1.9188422826417284	cellular communication network factor 2	CCN2
ENSG00000158246	79	21	-1.9114633253983424	terminal nucleotidyltransferase 5B	TENT5B
ENSG00000203392	30	8	-1.9068905956085187
ENSG00000244480	33	9	-1.8744691179161412
ENSG00000133958	22	6	-1.8744691179161412	unc-79 homolog, NALCN channel complex subunit	UNC79
ENSG00000184635	109	30	-1.8612937291684073	zinc finger protein 93	ZNF93
ENSG00000160200	18	5	-1.84799690655495	cystathionine beta-synthase like	LOC102724560
ENSG00000160200	18	5	-1.84799690655495	cystathionine beta-synthase	CBS
ENSG00000174672	18	5	-1.84799690655495	BR serine/threonine kinase 2	BRSK2
ENSG00000232611	18	5	-1.84799690655495
ENSG00000272970	18	5	-1.84799690655495	uncharacterized LOC107986163	LOC107986163
ENSG00000273305	18	5	-1.84799690655495
ENSG00000118898	43	12	-1.8413022539809418	periplakin	PPL
ENSG00000101230	25	7	-1.8365012677171202	isthmin 1	ISM1
ENSG00000214688	21	6	-1.8073549220576046	chromosome 10 open reading frame 105	C10orf105
ENSG00000272143	21	6	-1.8073549220576046	FGF14 antisense RNA 2	FGF14-AS2
ENSG00000123485	133	38	-1.8073549220576046	Holliday junction recognition protein	HJURP
ENSG00000120129	6267	1806	-1.7949771003074062	dual specificity phosphatase 1	DUSP1
ENSG00000088756	24	7	-1.777607578663552	Rho GTPase activating protein 28	ARHGAP28
ENSG00000255435	24	7	-1.777607578663552	TTC36 and KMT2A antisense RNA 1	TTC36-AS1
ENSG00000232586	24	7	-1.777607578663552	KIAA1614 antisense RNA 1	KIAA1614-AS1
ENSG00000160888	3398	997	-1.769020442786024	immediate early response 2	IER2
ENSG00000104213	34	10	-1.765534746362977	platelet derived growth factor receptor like	PDGFRL
ENSG00000179899	17	5	-1.765534746362977	polyhomeotic homolog 1 pseudogene 1	PHC1P1
ENSG00000171385	17	5	-1.765534746362977	potassium voltage-gated channel subfamily D member 3	KCND3
ENSG00000262655	47	14	-1.7472339296200334	spondin 1	SPON1
ENSG00000114631	20	6	-1.7369655941662066	podocalyxin like 2	PODXL2
ENSG00000248429	20	6	-1.7369655941662066	GASK1B antisense RNA 1	GASK1B-AS1
ENSG00000147852	142	43	-1.7234823648025843	very low density lipoprotein receptor	VLDLR
ENSG00000180953	33	10	-1.7224660244710912	suppressor of tumorigenicity 20	ST20
ENSG00000151967	56	17	-1.7198920808072646	schwannomin interacting protein 1	SCHIP1
ENSG00000139318	563	171	-1.7191385971943314	dual specificity phosphatase 6	DUSP6
ENSG00000278897	23	7	-1.7162070339994089
ENSG00000256006	26	8	-1.7004397181410917
ENSG00000170775	107	33	-1.697072867042694	G protein-coupled receptor 37	GPR37
ENSG00000153094	110	34	-1.6938968722743208	BCL2 like 11	BCL2L11
ENSG00000257298	87	27	-1.6880559936852597
ENSG00000182175	29	9	-1.6880559936852597	repulsive guidance molecule BMP co-receptor a	RGMA
ENSG00000163590	90	28	-1.684498174272071	protein phosphatase, Mg2+/Mn2+ dependent 1L	PPM1L
ENSG00000184908	16	5	-1.6780719051126378	chloride voltage-gated channel Kb	CLCNKB
ENSG00000257433	16	5	-1.6780719051126378	RPAP3 divergent transcript	RPAP3-DT
ENSG00000261934	16	5	-1.6780719051126378	protocadherin gamma subfamily A, 9	PCDHGA9
ENSG00000259456	16	5	-1.6780719051126378	ADNP antisense RNA 1	ADNP-AS1
ENSG00000257511	19	6	-1.6629650127224291
ENSG00000107968	481	153	-1.6525052410773897	mitogen-activated protein kinase kinase kinase 8	MAP3K8
ENSG00000175130	91	29	-1.6498136450711245	MARCKS like 1	MARCKSL1
ENSG00000280120	25	8	-1.6438561897747244
ENSG00000154258	96	31	-1.6307661903342812	ATP binding cassette subfamily A member 9	ABCA9
ENSG00000163545	309	100	-1.6276068381296502	NUAK family kinase 2	NUAK2
ENSG00000138166	389	126	-1.626346421486276	dual specificity phosphatase 5	DUSP5
ENSG00000042062	172	56	-1.6189098326444942	RIPOR family member 3	RIPOR3
ENSG00000171223	4501	1473	-1.6114881343497025	JunB proto-oncogene, AP-1 transcription factor subunit	JUNB
ENSG00000142871	32709	10720	-1.609382747324359	cellular communication network factor 1	CCN1
ENSG00000108551	231	76	-1.603821527972472	ras related dexamethasone induced 1	RASD1
ENSG00000128016	3120	1034	-1.5933098434346764	ZFP36 ring finger protein	ZFP36
ENSG00000273226	15	5	-1.5849625007211565
ENSG00000160229	21	7	-1.5849625007211565	zinc finger protein 66	ZNF66
ENSG00000257167	21	7	-1.5849625007211565	TMPO antisense RNA 1	TMPO-AS1
ENSG00000215388	15	5	-1.5849625007211565	actin gamma 1 pseudogene 3	ACTG1P3
ENSG00000215241	21	7	-1.5849625007211565	long intergenic non-protein coding RNA 2449	LINC02449
ENSG00000274370	18	6	-1.584962500721156
ENSG00000231007	18	6	-1.584962500721156	cell division cycle 20 pseudogene 1	CDC20P1
ENSG00000164684	36	12	-1.584962500721156	zinc finger protein 704	ZNF704
ENSG00000228463	18	6	-1.584962500721156	uncharacterized LOC127239154	LOC127239154
ENSG00000186417	98	33	-1.570315724756755	gliomedin	GLDN
ENSG00000155011	41	14	-1.5501970825604796	dickkopf WNT signaling pathway inhibitor 2	2
ENSG00000166278	38	13	-1.547487795302493	complement C2	C2
ENSG00000078401	382	131	-1.5440058264982994	endothelin 1	EDN1
ENSG00000249700	29	10	-1.5360529002402097	SRD5A3 antisense RNA 1	SRD5A3-AS1
ENSG00000116285	929	322	-1.5286179082680356	ERBB receptor feedback inhibitor 1	ERRFI1
ENSG00000142149	23	8	-1.523561956057013	hormonally up-regulated Neu-associated kinase	HUNK
ENSG00000235370	20	7	-1.5145731728297585	dynamin 1 pseudogene 51	DNM1P51
ENSG00000124249	140	49	-1.514573172829758	potassium two pore domain channel subfamily K member 15	KCNK15
ENSG00000260948	17	6	-1.502500340529183
ENSG00000281195	17	6	-1.502500340529183
ENSG00000080573	34	12	-1.502500340529183	collagen type V alpha 3 chain	COL5A3
ENSG00000286681	31	11	-1.4947646917495776
ENSG00000064692	45	16	-1.4918530963296748	synuclein alpha interacting protein	SNCAIP
ENSG00000273893	14	5	-1.485426827170242
ENSG00000152785	14	5	-1.485426827170242	bone morphogenetic protein 3	BMP3
ENSG00000229956	14	5	-1.485426827170242	ZRANB2 divergent transcript	ZRANB2-DT
ENSG00000271816	14	5	-1.485426827170242	BMS1 pseudogene 4	BMS1P4
ENSG00000177453	14	5	-1.485426827170242	NIM1 serine/threonine protein kinase	NIM1K
ENSG00000151692	28	10	-1.4854268271702415	ring finger protein 144A	RNF144A
ENSG00000230537	61	22	-1.4713057189255894	long intergenic non-protein coding RNA 2937	LINC02937
ENSG00000128342	158	57	-1.4708907340123618	LIF interleukin 6 family cytokine	LIF
ENSG00000165185	47	17	-1.4671260104272985	KIAA1958	KIAA1958
ENSG00000162148	33	12	-1.4594316186372973	stabilizer of axonemal microtubules 4	SAXO4
ENSG00000285669	22	8	-1.4594316186372973
ENSG00000215302	44	16	-1.4594316186372973	WHAMM pseudogene 4	WHAMMP4
ENSG00000166482	1415	516	-1.45535908229599	microfibril associated protein 4	MFAP4
ENSG00000163083	500	183	-1.4500844463780442	inhibin subunit beta B	INHBB
ENSG00000229474	19	7	-1.440572591385981	PAT1 homolog 2	PATL2
ENSG00000286977	27	10	-1.432959407276106
ENSG00000240583	54	20	-1.4329594072761056	aquaporin 1 (Colton blood group)	AQP1
ENSG00000114115	35	13	-1.4288432988038742	retinol binding protein 1	RBP1
ENSG00000172349	139	52	-1.4185013545824159	interleukin 16	IL16
ENSG00000149634	16	6	-1.415037499278844	spermatogenesis associated 25	SPATA25
ENSG00000231305	24	9	-1.415037499278844	IFT122 pseudogene 3	IFT122P3
ENSG00000143476	56	21	-1.415037499278843	denticleless E3 ubiquitin protein ligase homolog	DTL
ENSG00000177606	4469	1685	-1.4072034533257902	Jun proto-oncogene, AP-1 transcription factor subunit	JUN
ENSG00000117525	183	69	-1.4071753815058736	coagulation factor III, tissue factor	F3
ENSG00000272750	29	11	-1.3985493764902746
ENSG00000152804	87	33	-1.3985493764902746	hematopoietically expressed homeobox	HHEX
ENSG00000108370	158	60	-1.3968901525685844	regulator of G protein signaling 9	RGS9
ENSG00000174292	13	5	-1.37851162325373	tyrosine kinase non receptor 1	TNK1
ENSG00000120328	13	5	-1.37851162325373	protocadherin beta 12	PCDHB12
ENSG00000248464	13	5	-1.37851162325373	FGF10 antisense RNA 1	FGF10-AS1
ENSG00000273173	13	5	-1.37851162325373	SNRPN upstream open reading frame	SNURF
ENSG00000224699	13	5	-1.37851162325373	LAMTOR5 antisense RNA 1	LAMTOR5-AS1
ENSG00000054654	236	91	-1.3748484091631452	spectrin repeat containing nuclear envelope protein 2	SYNE2
ENSG00000146411	57	22	-1.373458395527444	solute carrier family 2 member 12	SLC2A12
ENSG00000174371	31	12	-1.3692338096657188	exonuclease 1	EXO1
ENSG00000170909	31	12	-1.3692338096657188	osteoclast associated Ig-like receptor	OSCAR
ENSG00000188732	67	26	-1.3656494723166803	family with sequence similarity 221 member A	FAM221A
ENSG00000288612	36	14	-1.362570079384708
ENSG00000285725	18	7	-1.362570079384708
ENSG00000087495	18	7	-1.362570079384708	phosphatase and actin regulator 3	PHACTR3
ENSG00000057657	256	100	-1.3561438102252756	PR/SET domain 1	PRDM1
ENSG00000271133	23	9	-1.353636954614701	ITGB8 antisense RNA 1	ITGB8-AS1
ENSG00000188897	23	9	-1.353636954614701	putative uncharacterized protein LOC400499	LOC400499
ENSG00000171320	23	9	-1.353636954614701	establishment of sister chromatid cohesion N-acetyltransferase 2	ESCO2
ENSG00000100629	38	15	-1.3410369178350665	centrosomal protein 128	CEP128
ENSG00000164056	126	50	-1.3334237337251924	sprouty RTK signaling antagonist 1	SPRY1
ENSG00000187678	408	162	-1.3325753390868709	sprouty RTK signaling antagonist 4	SPRY4
ENSG00000095637	20	8	-1.3219280948873626	sorbin and SH3 domain containing 1	SORBS1
ENSG00000265413	20	8	-1.3219280948873626
ENSG00000272622	15	6	-1.3219280948873626
ENSG00000287110	15	6	-1.3219280948873626	ACAD9 divergent transcript	ACAD9-DT
ENSG00000276900	15	6	-1.3219280948873626
ENSG00000228775	15	6	-1.3219280948873626	WEE2 antisense RNA 1	WEE2-AS1
ENSG00000205670	20	8	-1.3219280948873626	small integral membrane protein 11	SMIM11
ENSG00000205670	20	8	-1.3219280948873626	small integral membrane protein 11B	LOC102723553
ENSG00000135744	97	39	-1.3145106233248791	angiotensinogen	AGT
ENSG00000266714	52	21	-1.308122295362331	myosin XVB	MYO15B
ENSG00000127528	604	244	-1.3076674017621919	KLF transcription factor 2	KLF2
ENSG00000154262	193	78	-1.307054818405832	ATP binding cassette subfamily A member 6	ABCA6
ENSG00000155465	89	36	-1.3058084295240855	solute carrier family 7 member 7	SLC7A7
ENSG00000144655	241	98	-1.2981794921147536	cysteine and serine rich nuclear protein 1	CSRNP1
ENSG00000138379	27	11	-1.295455883526171	myostatin	MSTN
ENSG00000279342	27	11	-1.295455883526171
ENSG00000140534	17	7	-1.280107919192735	TOPBP1 interacting checkpoint and replication regulator	TICRR
ENSG00000230333	17	7	-1.280107919192735
ENSG00000184545	17	7	-1.280107919192735	dual specificity phosphatase 8	DUSP8
ENSG00000220804	34	14	-1.280107919192735	long intergenic non-protein coding RNA 1881	LINC01881
ENSG00000139174	262	108	-1.278535499373982	prickle planar cell polarity protein 1	PRICKLE1
ENSG00000161960	172	71	-1.2765176351974157	eukaryotic translation initiation factor 4A1	EIF4A1
ENSG00000145819	121	50	-1.2750070474998703	Rho GTPase activating protein 26	ARHGAP26
ENSG00000279204	29	12	-1.2730184944064158
ENSG00000093009	29	12	-1.2730184944064158	cell division cycle 45	CDC45
ENSG00000265148	29	12	-1.2730184944064158	TSPOAP1, SUPT4H1 and RNF43 antisense RNA 1	TSPOAP1-AS1
ENSG00000092853	53	22	-1.2684888359259014	claspin	CLSPN
ENSG00000170962	542	225	-1.2683678501368334	platelet derived growth factor D	PDGFD
ENSG00000261490	168	70	-1.2630344058337943
ENSG00000166707	24	10	-1.263034405833794	zinc finger CCHC-type containing 18	ZCCHC18
ENSG00000108830	12	5	-1.263034405833794	Rho family GTPase 2	RND2
ENSG00000007968	12	5	-1.263034405833794	E2F transcription factor 2	E2F2
ENSG00000146700	12	5	-1.263034405833794	scavenger receptor cysteine rich family member with 4 domains	SSC4D
ENSG00000280157	12	5	-1.263034405833794
ENSG00000120322	12	5	-1.263034405833794	protocadherin beta 8	PCDHB8
ENSG00000273306	12	5	-1.263034405833794
ENSG00000269194	12	5	-1.263034405833794
ENSG00000273271	12	5	-1.263034405833794
ENSG00000276517	24	10	-1.263034405833794
ENSG00000158987	419	175	-1.2595953218670228	Rap guanine nucleotide exchange factor 6	RAPGEF6
ENSG00000165124	2313	970	-1.2537086135617006	sushi, von Willebrand factor type A, EGF and pentraxin domain containing 1	SVEP1
ENSG00000106588	50	21	-1.2515387669959637	proteasome 20S subunit alpha 2	PSMA2
ENSG00000267249	19	8	-1.2479275134435852
ENSG00000104490	90	38	-1.2439255828860896	neurocalcin delta	NCALD
ENSG00000166341	116	49	-1.2432711510123635	dachsous cadherin-related 1	DCHS1
ENSG00000147059	26	11	-1.2410080995037944	spindlin family member 2A	SPIN2A
ENSG00000135476	104	44	-1.2410080995037944	extra spindle pole bodies like 1, separase	ESPL1
ENSG00000229589	33	14	-1.2370391973008492	ACVR2B antisense RNA 1	ACVR2B-AS1
ENSG00000285018	40	17	-1.2344652536370235
ENSG00000172167	40	17	-1.2344652536370235	MDM2 binding protein	MTBP
ENSG00000136158	754	321	-1.231991226146361	sprouty RTK signaling antagonist 2	SPRY2
ENSG00000136514	54	23	-1.2313255461064552	receptor transporter protein 4	RTP4
ENSG00000169258	61	26	-1.230297619421795	G protein regulated inducer of neurite outgrowth 1	GPRIN1
ENSG00000260751	21	9	-1.2223924213364485
ENSG00000263069	21	9	-1.2223924213364485	RNF213 antisense RNA 1	RNF213-AS1
ENSG00000146267	14	6	-1.222392421336448	failed axon connections homolog, metaxin like GST domain containing	FAXC
ENSG00000254612	14	6	-1.222392421336448	DNAJB6 pseudogene 1	DNAJB6P1
ENSG00000287262	14	6	-1.222392421336448
ENSG00000085840	14	6	-1.222392421336448	origin recognition complex subunit 1	ORC1
ENSG00000287261	14	6	-1.222392421336448	HPS1 antisense RNA 1	HPS1-AS1
ENSG00000180998	14	6	-1.222392421336448	G protein-coupled receptor 137C	GPR137C
ENSG00000132170	35	15	-1.2223924213364477	peroxisome proliferator activated receptor gamma	PPARG
ENSG00000157927	28	12	-1.2223924213364477	Rap associating with DIL domain	RADIL
ENSG00000245317	28	12	-1.2223924213364477	MRNIP divergent transcript	MRNIP-DT
ENSG00000171121	37	16	-1.2094533656289501	potassium calcium-activated channel subfamily M regulatory beta subunit 3	KCNMB3
ENSG00000245812	37	16	-1.2094533656289501	long intergenic non-protein coding RNA 2202	LINC02202
ENSG00000135436	23	10	-1.2016338611696509	family with sequence similarity 186 member B	FAM186B
ENSG00000123358	728	318	-1.1949116849143415	nuclear receptor subfamily 4 group A member 1	NR4A1
ENSG00000230532	16	7	-1.1926450779423958
ENSG00000237892	16	7	-1.1926450779423958	KLF7 intronic transcript 1	KLF7-IT1
ENSG00000176771	16	7	-1.1926450779423958	NCK associated protein 5	NCKAP5
ENSG00000165507	2034	891	-1.1908223423355775	DEPP autophagy regulator 1	DEPP1
ENSG00000175538	146	64	-1.1898245588800176	potassium voltage-gated channel subfamily E regulatory subunit 3	KCNE3
ENSG00000267669	41	18	-1.1876270031757716	ribosomal protein lateral stalk subunit P0 pseudogene 12	RPLP0P12
ENSG00000244513	41	18	-1.1876270031757716	EOGT divergent transcript	EOGT-DT
ENSG00000102445	316	139	-1.1848396754535946	rubicon like autophagy enhancer	RUBCNL
ENSG00000253106	25	11	-1.184424571137427
ENSG00000238197	25	11	-1.184424571137427	PAXBP1 antisense RNA 1	PAXBP1-AS1
ENSG00000283236	25	11	-1.184424571137427
ENSG00000115896	100	44	-1.184424571137427	phospholipase C like 1 (inactive)	PLCL1
ENSG00000197361	253	112	-1.1756386526367066	F-box and leucine rich repeat protein 22	FBXL22
ENSG00000161249	3129	1386	-1.1747744011037078	dermokine	DMKN
ENSG00000122641	4818	2136	-1.1735227465509155	inhibin subunit beta A	INHBA
ENSG00000100167	187	83	-1.1718550285407119	septin 3	SEPTIN3
ENSG00000172817	63	28	-1.169925001442313	cytochrome P450 family 7 subfamily B member 1	CYP7B1
ENSG00000234779	27	12	-1.1699250014423122	BNC2 antisense RNA 1	BNC2-AS1
ENSG00000173805	18	8	-1.1699250014423122	huntingtin associated protein 1	HAP1
ENSG00000166035	36	16	-1.1699250014423122	lipase C, hepatic type	LIPC
ENSG00000265393	18	8	-1.1699250014423122
ENSG00000165923	18	8	-1.1699250014423122	AGBL carboxypeptidase 2	AGBL2
ENSG00000253767	18	8	-1.1699250014423122	protocadherin gamma subfamily A, 8	PCDHGA8
ENSG00000004846	314	140	-1.1653377319466598	ATP binding cassette subfamily B member 5	ABCB5
ENSG00000228536	74	33	-1.1650592462704967	LYPLAL1 antisense RNA 1	LYPLAL1-AS1
ENSG00000094804	65	29	-1.1643868179008825	cell division cycle 6	CDC6
ENSG00000154734	2535	1133	-1.1618378860701881	ADAM metallopeptidase with thrombospondin type 1 motif 1	ADAMTS1
ENSG00000239653	38	17	-1.1604646721932461	PSMD6 antisense RNA 2	PSMD6-AS2
ENSG00000138439	38	17	-1.1604646721932461	family with sequence similarity 117 member B	FAM117B
ENSG00000120217	29	13	-1.1575412769864797	CD274 molecule	CD274
ENSG00000163660	2740	1230	-1.1555175776212874	cyclin L1	CCNL1
ENSG00000149970	69	31	-1.1543281463912942	connector enhancer of kinase suppressor of Ras 2	CNKSR2
ENSG00000147642	60	27	-1.1520030934450505	syntabulin	SYBU
ENSG00000242338	20	9	-1.1520030934450505	BMS1 pseudogene 4	BMS1P4
ENSG00000240057	20	9	-1.1520030934450505	NEPRO antisense RNA 1	NEPRO-AS1
ENSG00000130224	62	28	-1.1468413883292712	leucine rich repeats and calponin homology domain containing 2	LRCH2
ENSG00000269906	31	14	-1.1468413883292707
ENSG00000281183	53	24	-1.1429579538420427	NPTN intronic transcript 1	NPTN-IT1
ENSG00000148339	744	337	-1.1425540299261723	solute carrier family 25 member 25	SLC25A25
ENSG00000038945	64	29	-1.1420190048724281	macrophage scavenger receptor 1	MSR1
ENSG00000082175	203	92	-1.1417739611281634	progesterone receptor	PGR
ENSG00000177989	75	34	-1.1413558492455413	ciliary microtubule associated protein 1B	CIMAP1B
ENSG00000148082	525	238	-1.1413558492455413	SHC adaptor protein 3	SHC3
ENSG00000228221	55	25	-1.1375035237499356	long intergenic non-protein coding RNA 578	LINC00578
ENSG00000168477	55	25	-1.1375035237499356	tenascin XB	TNXB
ENSG00000182873	11	5	-1.1375035237499351	PRKCZ antisense RNA 1	PRKCZ-AS1
ENSG00000196338	11	5	-1.1375035237499351	neuroligin 3	NLGN3
ENSG00000246859	11	5	-1.1375035237499351	STARD4 antisense RNA 1	STARD4-AS1
ENSG00000226823	11	5	-1.1375035237499351	SUGT1 pseudogene 1	SUGT1P1
ENSG00000213261	11	5	-1.1375035237499351	eukaryotic translation elongation factor 1 beta 2 pseudogene 6	EEF1B2P6
ENSG00000262165	11	5	-1.1375035237499351	chromosome 17 open reading frame 114	C17orf114
ENSG00000237264	11	5	-1.1375035237499351	ferritin heavy chain 1 pseudogene 11	FTH1P11
ENSG00000137727	11	5	-1.1375035237499351	Rho GTPase activating protein 20	ARHGAP20
ENSG00000165929	11	5	-1.1375035237499351	tandem C2 domains, nuclear	TC2N
ENSG00000261342	11	5	-1.1375035237499351
ENSG00000086730	11	5	-1.1375035237499351	linker for activation of T cells family member 2	LAT2
ENSG00000248712	11	5	-1.1375035237499351	coiled-coil domain containing 153	CCDC153
ENSG00000158258	11	5	-1.1375035237499351	calsyntenin 2	CLSTN2
ENSG00000186638	44	20	-1.1375035237499347	kinesin family member 24	KIF24
ENSG00000163874	406	185	-1.1339544566688646	zinc finger CCCH-type containing 12A	ZC3H12A
ENSG00000016391	57	26	-1.1324502960236495	choline dehydrogenase	CHDH
ENSG00000263004	46	21	-1.1312445332782524	AKAP1 divergent transcript	AKAP1-DT
ENSG00000263934	105	48	-1.1292830169449664	small nucleolar RNA, C/D box 3A	SNORD3A
ENSG00000270580	35	16	-1.1292830169449664	PKD1P6-NPIPP1 readthrough	PKD1P6-NPIPP1
ENSG00000100784	35	16	-1.1292830169449664	ribosomal protein S6 kinase A5	RPS6KA5
ENSG00000126215	70	32	-1.1292830169449664	X-ray repair cross complementing 3	XRCC3
ENSG00000136997	910	417	-1.1258191616413953	MYC proto-oncogene, bHLH transcription factor	MYC
ENSG00000181773	48	22	-1.1255308820838588	G protein-coupled receptor 3	GPR3
ENSG00000102981	24	11	-1.1255308820838588	par-6 family cell polarity regulator alpha	PARD6A
ENSG00000251301	24	11	-1.1255308820838588	long intergenic non-protein coding RNA 2384	LINC02384
ENSG00000259946	24	11	-1.1255308820838588
ENSG00000177426	825	379	-1.1221962709620854	TGFB induced factor homeobox 1	TGIF1
ENSG00000011332	37	17	-1.121990524378611	double PHD fingers 1	DPF1
ENSG00000164776	200	92	-1.1202942337177113	phosphorylase kinase catalytic subunit gamma 1	PHKG1
ENSG00000114019	7565	3481	-1.1198382683804162	angiomotin like 2	AMOTL2
ENSG00000239828	63	29	-1.119298928372345	CCDC54 antisense RNA 1	CCDC54-AS1
ENSG00000110881	191	88	-1.1179972093984514	acid sensing ion channel subunit 1	ASIC1
ENSG00000242375	13	6	-1.115477217419936
ENSG00000181585	13	6	-1.115477217419936	transmembrane inner ear	TMIE
ENSG00000259030	13	6	-1.115477217419936	FPGT-TNNI3K readthrough	FPGT-TNNI3K
ENSG00000146001	13	6	-1.115477217419936	protocadherin beta 18 pseudogene	PCDHB18P
ENSG00000279086	26	12	-1.1154772174199357
ENSG00000104332	934	433	-1.1090555249829368	secreted frizzled related protein 1	SFRP1
ENSG00000170458	1235	573	-1.107903997715134	CD14 molecule	CD14
ENSG00000286132	28	13	-1.1069152039165115
ENSG00000174697	718	334	-1.1041357413489994	leptin	LEP
ENSG00000150594	3637	1695	-1.101463652431912	adrenoceptor alpha 2A	ADRA2A
ENSG00000075826	223	104	-1.100460181779213	SEC31 homolog B, COPII coat complex component	SEC31B
ENSG00000075790	30	14	-1.0995356735509145	B cell receptor associated protein 29	BCAP29
ENSG00000268751	15	7	-1.0995356735509145	secretoglobin family 1B member 2, pseudogene	SCGB1B2P
ENSG00000197580	30	14	-1.0995356735509145	beta-carotene oxygenase 2	BCO2
ENSG00000168743	15	7	-1.0995356735509145	nephronectin	NPNT
ENSG00000273192	15	7	-1.0995356735509145
ENSG00000241360	15	7	-1.0995356735509145	pyridoxal phosphatase	PDXP
ENSG00000100626	47	22	-1.0951572330403403	polypeptide N-acetylgalactosaminyltransferase 16	GALNT16
ENSG00000253910	282	132	-1.0951572330403403	protocadherin gamma subfamily B, 2	PCDHGB2
ENSG00000100077	49	23	-1.0911478880581953	G protein-coupled receptor kinase 3	GRK3
ENSG00000179397	49	23	-1.0911478880581953	catsper channel auxiliary subunit epsilon	CATSPERE
ENSG00000078725	566	266	-1.0893758073306934	BMP/retinoic acid inducible neural specific 1	BRINP1
ENSG00000118271	17	8	-1.087462841250339	transthyretin	TTR
ENSG00000255152	17	8	-1.087462841250339	MSH5-SAPCD1 readthrough (NMD candidate)	MSH5-SAPCD1
ENSG00000226314	17	8	-1.087462841250339	ZKSCAN8 pseudogene 1	ZKSCAN8P1
ENSG00000139187	17	8	-1.087462841250339	killer cell lectin like receptor G1	KLRG1
ENSG00000123965	34	16	-1.087462841250339	PMS1 homolog 2, mismatch repair system component pseudogene 5	PMS2P5
ENSG00000099860	2510	1183	-1.0852372904983447	growth arrest and DNA damage inducible beta	GADD45B
ENSG00000226711	53	25	-1.0840642647884744	family with sequence similarity 66 member C	FAM66C
ENSG00000189283	72	34	-1.082462160191973	fragile histidine triad diadenosine triphosphatase	FHIT
ENSG00000104883	55	26	-1.0809199953835682	peroxisomal biogenesis factor 11 gamma	PEX11G
ENSG00000007944	651	308	-1.0797271924707328	myosin regulatory light chain interacting protein	MYLIP
ENSG00000244274	19	9	-1.078002512001273	dysbindin domain containing 2	DBNDD2
ENSG00000040608	19	9	-1.078002512001273	reticulon 4 receptor	RTN4R
ENSG00000253958	257	122	-1.0748872116309922	claudin 23	CLDN23
ENSG00000227036	21	10	-1.0703893278913985	long intergenic non-protein coding RNA 673	LINC00673
ENSG00000111319	21	10	-1.0703893278913985	sodium channel epithelial 1 subunit alpha	SCNN1A
ENSG00000259295	21	10	-1.0703893278913985	chondroitin sulfate proteoglycan 4 pseudogene 12	CSPG4P12
ENSG00000188153	21	10	-1.0703893278913985	collagen type IV alpha 5 chain	COL4A5
ENSG00000227036	21	10	-1.0703893278913985	long intergenic non-protein coding RNA 511	LINC00511
ENSG00000163808	44	21	-1.0671141958585366	kinesin family member 15	KIF15
ENSG00000108387	90	43	-1.0655883416275769	septin 4	SEPTIN4
ENSG00000121769	2419	1156	-1.0652693714792463	fatty acid binding protein 3	FABP3
ENSG00000152154	46	22	-1.0641303374197157	transmembrane protein 178A	TMEM178A
ENSG00000198520	46	22	-1.0641303374197157	armadillo like helical domain containing 1	ARMH1
ENSG00000229368	23	11	-1.0641303374197157
ENSG00000285531	23	11	-1.0641303374197157
ENSG00000134245	48	23	-1.061400544664143	Wnt family member 2B	WNT2B
ENSG00000213988	48	23	-1.061400544664143	zinc finger protein 90	ZNF90
ENSG00000226686	25	12	-1.0588936890535683	long intergenic non-protein coding RNA 1535	LINC01535
ENSG00000113070	102	49	-1.0577154978562868	heparin binding EGF like growth factor	HBEGF
ENSG00000241684	27	13	-1.054447784022376	ADAMTS9 antisense RNA 2	ADAMTS9-AS2
ENSG00000285219	29	14	-1.0506260730699677	uncharacterized LOC100506207	LOC100506207
ENSG00000120594	234	113	-1.050185757168217	plexin domain containing 2	PLXDC2
ENSG00000224080	60	29	-1.0489096004809468	UBE2F pseudogene 1	UBE2FP1
ENSG00000198133	109	53	-1.0402638702137272	transmembrane protein 229B	TMEM229B
ENSG00000187955	226	110	-1.038819248890528	collagen type XIV alpha 1 chain	COL14A1
ENSG00000113916	1325	645	-1.0386212940273083	BCL6 transcription repressor	BCL6
ENSG00000255346	76	37	-1.038474147814635	NADPH oxidase 5	NOX5
ENSG00000210196	39	19	-1.0374747054186635	mitochondrially encoded tRNA-Pro (CCN)	MT-TP
ENSG00000116661	43	21	-1.0339473319233372	F-box protein 2	FBXO2
ENSG00000067082	5501	2690	-1.0320877302013418	KLF transcription factor 6	KLF6
ENSG00000122176	1419	694	-1.0318670214822916	fibromodulin	FMOD
ENSG00000181938	47	23	-1.0310268956206246	GINS complex subunit 3	GINS3
ENSG00000125898	94	46	-1.0310268956206246	family with sequence similarity 110 member A	FAM110A
ENSG00000159403	7256	3552	-1.0305428741784173	complement C1r	C1R
ENSG00000073146	49	24	-1.0297473433940523	Mov10 like RNA helicase 1	MOV10L1
ENSG00000265972	2145	1051	-1.029214978424731	thioredoxin interacting protein	TXNIP
ENSG00000099889	114	56	-1.0255350921071376	ARVCF delta catenin family member	ARVCF
ENSG00000163638	114	56	-1.0255350921071376	ADAM metallopeptidase with thrombospondin type 1 motif 9	ADAMTS9
ENSG00000223773	116	57	-1.0250909809628306	CD99 molecule pseudogene 1	CD99P1
ENSG00000118263	1196	588	-1.0243293293617413	KLF transcription factor 7	KLF7
ENSG00000085831	63	31	-1.0230836131130419	tetratricopeptide repeat domain 39A	TTC39A
ENSG00000127241	258	127	-1.0225425686510885	MBL associated serine protease 1	MASP1
ENSG00000246430	542	267	-1.0214531096663162	long intergenic non-protein coding RNA 968	LINC00968
ENSG00000187098	572	282	-1.0203199843795954	melanocyte inducing transcription factor	MITF
ENSG00000138449	1087	538	-1.0146738624706853	solute carrier family 40 member 1	SLC40A1
ENSG00000124749	209	104	-1.0069194139397908	collagen type XXI alpha 1 chain	COL21A1
ENSG00000273145	20	10	-1.0000000000000004	uncharacterized LOC124905134	LOC124905134
ENSG00000158022	20	10	-1.0000000000000004	tripartite motif containing 63	TRIM63
ENSG00000283709	20	10	-1.0000000000000004	family with sequence similarity 238 member C	FAM238C
ENSG00000258682	14	7	-1.0
ENSG00000266094	18	9	-1.0	Ras association domain family member 5	RASSF5
ENSG00000268543	10	5	-1.0
ENSG00000067606	10	5	-1.0	protein kinase C zeta	PRKCZ
ENSG00000260081	16	8	-1.0	uncharacterized LOC105373383	LOC105373383
ENSG00000256612	14	7	-1.0	cytochrome P450 family 2 subfamily B member 7, pseudogene	CYP2B7P
ENSG00000129173	10	5	-1.0	E2F transcription factor 8	E2F8
ENSG00000177025	32	16	-1.0	chromosome 19 open reading frame 18	C19orf18
ENSG00000261821	14	7	-1.0
ENSG00000256238	12	6	-1.0	SPT16 homolog, facilitates chromatin remodeling subunit pseudogene 1	SUPT16HP1
ENSG00000260448	14	7	-1.0	LCMT1 antisense RNA 1	LCMT1-AS1
ENSG00000080031	10	5	-1.0	protein tyrosine phosphatase receptor type H	PTPRH
ENSG00000080839	146	73	-1.0	RB transcriptional corepressor like 1	RBL1
ENSG00000153291	128	64	-1.0	solute carrier family 25 member 27	SLC25A27
ENSG00000259917	16	8	-1.0	heterogeneous nuclear ribonucleoprotein L pseudogene 2	HNRNPLP2
ENSG00000269937	12	6	-1.0
ENSG00000170236	14	7	-1.0	ubiquitin specific peptidase 50	USP50
ENSG00000223804	50	25	-1.0
ENSG00000159871	12	6	-1.0	LY6/PLAUR domain containing 5	LYPD5
ENSG00000112877	16	8	-1.0	centrosomal protein 72	CEP72
ENSG00000155066	14	7	-1.0	prominin 2	PROM2
ENSG00000188385	88	44	-1.0	Janus kinase and microtubule interacting protein 3	JAKMIP3
ENSG00000282885	18	9	-1.0
ENSG00000205609	10	5	-1.0	eukaryotic translation initiation factor 3 subunit C like	EIF3CL
ENSG00000108556	12	6	-1.0	cholinergic receptor nicotinic epsilon subunit	CHRNE
ENSG00000197980	12	6	-1.0	leucine, glutamate and lysine rich 1	LEKR1
ENSG00000150773	32	16	-1.0	PIH1 domain containing 2	PIH1D2
ENSG00000284052	24	12	-1.0
ENSG00000284946	18	9	-1.0
ENSG00000131037	12	6	-1.0	EPS8 like 1	EPS8L1
ENSG00000149201	18	9	-1.0	coiled-coil domain containing 81	CCDC81
ENSG00000117707	12	6	-1.0	prospero homeobox 1	PROX1
ENSG00000248161	18	9	-1.0
ENSG00000245573	40	20	-1.0	BDNF antisense RNA	BDNF-AS
ENSG00000272902	10	5	-1.0	TBC1D8 antisense RNA 1	TBC1D8-AS1
ENSG00000186399	18	9	-1.0	golgin A8 family member R	GOLGA8R
ENSG00000270021	18	9	-1.0
ENSG00000118971	24	12	-1.0	cyclin D2	CCND2
ENSG00000175691	50	25	-1.0	zinc finger protein 77	ZNF77
ENSG00000272092	16	8	-1.0
ENSG00000276101	22	11	-1.0
ENSG00000232692	18	9	-1.0
ENSG00000276337	14	7	-1.0
ENSG00000230424	12	6	-1.0	EMC1 antisense RNA 1	EMC1-AS1
ENSG00000160781	34	17	-1.0	progestin and adipoQ receptor family member 6	PAQR6
ENSG00000240399	12	6	-1.0
ENSG00000184206	24	12	-1.0	golgin A6 family like 4	GOLGA6L4
ENSG00000274248	12	6	-1.0
ENSG00000234699	12	6	-1.0
ENSG00000186301	46	23	-1.0	macrophage stimulating 1 pseudogene 2	MST1P2
ENSG00000129422	28	14	-0.9999999999999996	microtubule associated scaffold protein 1	MTUS1
ENSG00000064687	284	142	-0.9999999999999991	ATP binding cassette subfamily A member 7	ABCA7
ENSG00000143367	367	184	-0.9960742967862002	tuftelin 1	TUFT1
ENSG00000109805	119	60	-0.987927167699425	non-SMC condensin I complex subunit G	NCAPG
ENSG00000077942	8567	4322	-0.9870910162896358	fibulin 1	FBLN1
ENSG00000108691	208	105	-0.9861942004749693	C-C motif chemokine ligand 2	CCL2
ENSG00000127564	81	41	-0.9822979982665405	protein kinase, membrane associated tyrosine/threonine 1	PKMYT1
ENSG00000213963	57	29	-0.9749090190371694	Putative uncharacterized protein FLJ44553	LOC100130691
ENSG00000210195	257	131	-0.9722015476564287	mitochondrially encoded tRNA-Thr (ACN)	MT-TT
ENSG00000136492	88	45	-0.9675785223076225	BRCA1 interacting helicase 1	BRIP1
ENSG00000226564	43	22	-0.9668331360648006	ferritin heavy chain 1 pseudogene 20	FTH1P20
ENSG00000132846	127	65	-0.9663168737437111	zinc finger BED-type containing 3	ZBED3
ENSG00000129757	205	105	-0.965234581839324	cyclin dependent kinase inhibitor 1C	CDKN1C
ENSG00000166793	41	21	-0.9652345818393231	yippee like 4	YPEL4
ENSG00000187605	41	21	-0.9652345818393231	tet methylcytosine dioxygenase 3	TET3
ENSG00000139835	80	41	-0.9643760902692788	growth hormone regulated TBC protein 1	GRTP1
ENSG00000013573	236	121	-0.963779812087247	DEAD/H-box helicase 11	DDX11
ENSG00000109819	401	206	-0.9609578992717012	PPARG coactivator 1 alpha	PPARGC1A
ENSG00000105011	70	36	-0.9593580155026542	anti-silencing function 1B histone chaperone	ASF1B
ENSG00000285589	35	18	-0.9593580155026542
ENSG00000075426	5177	2670	-0.9552765762860105	FOS like 2, AP-1 transcription factor subunit	FOSL2
ENSG00000259426	436	225	-0.9544031335598895	KIF23 and PAQR5 antisense RNA 1	KIF23-AS1
ENSG00000187951	62	32	-0.9541963103868749	OTU deubiquitinase 7A pseudogene	LOC100288637
ENSG00000179532	277	143	-0.9538708292707998	dynein heavy chain domain 1	DNHD1
ENSG00000274602	60	31	-0.9526942852216438	phosphatidylinositol 4-kinase alpha pseudogene 1	PI4KAP1
ENSG00000085999	29	15	-0.9510903995190532	RAD54 like	RAD54L
ENSG00000223458	29	15	-0.9510903995190532	LMO7DN intronic transcript 1	LMO7DN-IT1
ENSG00000184254	5539	2869	-0.9490775703946568	aldehyde dehydrogenase 1 family member A3	ALDH1A3
ENSG00000107249	191	99	-0.9480722079561392	GLIS family zinc finger 3	GLIS3
ENSG00000177602	27	14	-0.947532580105864	histone H3 associated protein kinase	HASPIN
ENSG00000253882	27	14	-0.947532580105864	family with sequence similarity 115, member C pseudogene	LOC154761
ENSG00000285043	27	14	-0.947532580105864	uncharaterized LOC112694756	LOC112694756
ENSG00000168453	152	79	-0.9441467652664821	HR lysine demethylase and nuclear receptor corepressor	HR
ENSG00000198142	400	208	-0.9434164716336335	sosondowah ankyrin repeat domain family member C	SOWAHC
ENSG00000273680	25	13	-0.9434164716336322
ENSG00000235609	25	13	-0.9434164716336322
ENSG00000228109	48	25	-0.9411063109464317	MELTF antisense RNA 1	MELTF-AS1
ENSG00000267339	144	75	-0.9411063109464317	long intergenic non-protein coding RNA 906	LINC00906
ENSG00000138795	48	25	-0.9411063109464317	lymphoid enhancer binding factor 1	LEF1
ENSG00000271425	311	162	-0.940920767245979	NBPF member 10	NBPF10
ENSG00000214783	23	12	-0.938599455335857	RNA polymerase II subunit J4 (pseudogene)	POLR2J4
ENSG00000259408	23	12	-0.938599455335857
ENSG00000076258	594	310	-0.938194715526528	flavin containing dimethylaniline monoxygenase 4	FMO4
ENSG00000114279	90	47	-0.9372642446520372	fibroblast growth factor 12	FGF12
ENSG00000224861	21	11	-0.9328858041414634	Y-box binding protein 1 pseudogene 1	YBX1P1
ENSG00000275457	21	11	-0.9328858041414634
ENSG00000181195	21	11	-0.9328858041414634	proenkephalin	PENK
ENSG00000133321	82	43	-0.9312872499159859	phospholipase A and acyltransferase 4	PLAAT4
ENSG00000118707	61	32	-0.9307373375628867	TGFB induced factor homeobox 2	TGIF2
ENSG00000249669	1025	538	-0.9299458318361857	cardiac mesoderm enhancer-associated non-coding RNA	CARMN
ENSG00000134242	160	84	-0.9296106721086019	protein tyrosine phosphatase non-receptor type 22	PTPN22
ENSG00000169071	40	21	-0.9296106721086019	receptor tyrosine kinase like orphan receptor 2	ROR2
ENSG00000104313	80	42	-0.9296106721086019	EYA transcriptional coactivator and phosphatase 1	EYA1
ENSG00000103888	11793	6200	-0.9275906489836494	cell migration inducing hyaluronidase 1	CEMIP
ENSG00000070495	835	439	-0.9275552578260573	jumonji domain containing 6, arginine demethylase and lysine hydroxylase	JMJD6
ENSG00000234518	19	10	-0.925999418556223	prostaglandin E synthase 3 pseudogene 1	PTGES3P1
ENSG00000068831	19	10	-0.925999418556223	RAS guanyl releasing protein 2	RASGRP2
ENSG00000210144	19	10	-0.925999418556223	mitochondrially encoded tRNA-Tyr (UAU/C)	MT-TY
ENSG00000279400	38	20	-0.9259994185562226
ENSG00000251432	57	30	-0.9259994185562226	long intergenic non-protein coding RNA 2615	LINC02615
ENSG00000215790	38	20	-0.9259994185562226	solute carrier family 35 member E2A	SLC35E2A
ENSG00000101003	55	29	-0.9233787183970881	GINS complex subunit 1	GINS1
ENSG00000271895	36	19	-0.9219974879987269
ENSG00000163689	36	19	-0.9219974879987269	CFAP20 domain containing	CFAP20DC
ENSG00000163661	424	224	-0.920565532505595	pentraxin 3	PTX3
ENSG00000168386	401	212	-0.9195379718917209	filamin A interacting protein 1 like	FILIP1L
ENSG00000152763	104	55	-0.9190800046164318	dynein axonemal intermediate chain 4	DNAI4
ENSG00000238105	17	9	-0.917537839808027	GOLGA2 pseudogene 5	GOLGA2P5
ENSG00000064547	51	27	-0.917537839808027	lysophosphatidic acid receptor 2	LPAR2
ENSG00000108823	17	9	-0.917537839808027	sarcoglycan alpha	SGCA
ENSG00000229656	17	9	-0.917537839808027	ITGB1 divergent transcript	ITGB1-DT
ENSG00000142731	34	18	-0.917537839808027	polo like kinase 4	PLK4
ENSG00000130940	49	26	-0.9142701259741166	castor zinc finger 1	CASZ1
ENSG00000272977	49	26	-0.9142701259741166
ENSG00000271913	49	26	-0.9142701259741166	TAGAP antisense RNA 1	TAGAP-AS1
ENSG00000158555	586	311	-0.9139860842916452	glycerophosphodiester phosphodiesterase domain containing 5	GDPD5
ENSG00000164236	64	34	-0.9125371587496609	ankyrin repeat domain 33B	ANKRD33B
ENSG00000272578	32	17	-0.9125371587496609
ENSG00000106804	96	51	-0.9125371587496609	complement C5	C5
ENSG00000261094	47	25	-0.9107326619029132
ENSG00000235374	47	25	-0.9107326619029132	signal sequence receptor subunit 4 pseudogene 1	SSR4P1
ENSG00000198185	47	25	-0.9107326619029132	zinc finger protein 334	ZNF334
ENSG00000224945	47	25	-0.9107326619029132
ENSG00000182010	62	33	-0.9098021910284215	rhotekin 2	RTKN2
ENSG00000138376	77	41	-0.9092345360768173	BRCA1 associated RING domain 1	BARD1
ENSG00000179361	92	49	-0.9088521119418047	AT-rich interaction domain 3B	ARID3B
ENSG00000167202	2824	1506	-0.9070183185992526	TBC1 domain family member 2B	TBC1D2B
ENSG00000268350	15	8	-0.9068905956085187	family with sequence similarity 156 member A	FAM156A
ENSG00000266910	15	8	-0.9068905956085187
ENSG00000185250	15	8	-0.9068905956085187	peptidylprolyl isomerase like 6	PPIL6
ENSG00000266017	15	8	-0.9068905956085187	microRNA 4477b	MIR4477B
ENSG00000162595	30	16	-0.9068905956085187	DIRAS family GTPase 3	DIRAS3
ENSG00000246375	15	8	-0.9068905956085187	PPM1K divergent transcript	PPM1K-DT
ENSG00000136449	30	16	-0.9068905956085187	MYCBP associated protein	MYCBPAP
ENSG00000168016	729	389	-0.9061486593407437	tetratricopeptide repeat and ankyrin repeat containing 1	TRANK1
ENSG00000206561	73	39	-0.9044223400177689	collagen like tail subunit of asymmetric acetylcholinesterase	COLQ
ENSG00000145375	144	77	-0.9031384607474111	AFG2 AAA ATPase homolog A	AFG2A
ENSG00000088970	439	235	-0.9015601829703588	kizuna centrosomal protein	KIZ
ENSG00000148143	239	128	-0.9008668079807487	zinc finger protein 462	ZNF462
ENSG00000088538	140	75	-0.9004643264490859	dedicator of cytokinesis 3	DOCK3
ENSG00000278962	28	15	-0.900464326449085
ENSG00000165023	28	15	-0.900464326449085	DIRAS family GTPase 2	DIRAS2
ENSG00000119866	69	37	-0.899071091149219	BCL11 transcription factor A	BCL11A
ENSG00000186185	54	29	-0.8969065070358964	kinesin family member 18B	KIF18B
ENSG00000179869	93	50	-0.8953026213333066	ATP binding cassette subfamily A member 13	ABCA13
ENSG00000231889	93	50	-0.8953026213333066	TRAF3IP2 antisense RNA 1	TRAF3IP2-AS1
ENSG00000130702	39	21	-0.893084796083488	laminin subunit alpha 5	LAMA5
ENSG00000106976	299	161	-0.893084796083488	dynamin 1	DNM1
ENSG00000248587	117	63	-0.893084796083488	GDNF antisense RNA 1	GDNF-AS1
ENSG00000187987	13	7	-0.893084796083488	zinc finger and SCAN domain containing 23	ZSCAN23
ENSG00000232485	13	7	-0.893084796083488	RPL37A divergent transcript	RPL37A-DT
ENSG00000235501	91	49	-0.893084796083488	CNN3 divergent transcript	CNN3-DT
ENSG00000247853	13	7	-0.893084796083488
ENSG00000210154	13	7	-0.893084796083488	mitochondrially encoded tRNA-Asp (GAU/C)	MT-TD
ENSG00000228395	13	7	-0.893084796083488
ENSG00000184923	13	7	-0.893084796083488	NUT family member 2A	NUTM2A
ENSG00000228624	13	7	-0.893084796083488	HDAC2 and HS3ST5 antisense RNA 2	HDAC2-AS2
ENSG00000267751	13	7	-0.893084796083488	BSG antisense RNA 1	BSG-AS1
ENSG00000267871	13	7	-0.893084796083488	ZNF460 antisense RNA 1	ZNF460-AS1
ENSG00000286656	13	7	-0.893084796083488
ENSG00000229644	13	7	-0.893084796083488	nicotinamide phosphoribosyltransferase pseudogene 1	NAMPTP1
ENSG00000121577	52	28	-0.893084796083488	popeye domain containing 2	POPDC2
ENSG00000224505	26	14	-0.8930847960834876	HEXIM2 antisense RNA 1	HEXIM2-AS1
ENSG00000136982	26	14	-0.8930847960834876	DNA replication and sister chromatid cohesion 1	DSCC1
ENSG00000161682	100	54	-0.8889686876112561	family with sequence similarity 171 member A2	FAM171A2
ENSG00000018869	74	40	-0.8875252707415875	zinc finger protein 582	ZNF582
ENSG00000176945	37	20	-0.8875252707415875	mucin 20, cell surface associated	MUC20
ENSG00000173334	74	40	-0.8875252707415875	tribbles pseudokinase 1	TRIB1
ENSG00000173928	37	20	-0.8875252707415875	SWIM-type zinc finger 7 associated protein 1	SWSAP1
ENSG00000078177	159	86	-0.8866182005822578	NEDD4 binding protein 2	N4BP2
ENSG00000143751	464	251	-0.8864374411768008	SDE2 telomere maintenance homolog	SDE2
ENSG00000158445	24	13	-0.8845227825800639	potassium voltage-gated channel subfamily B member 1	KCNB1
ENSG00000152217	356	193	-0.8832763936983179	SET binding protein 1	SETBP1
ENSG00000273356	35	19	-0.8813555035013811	long intergenic non-protein coding RNA 2019	LINC02019
ENSG00000228960	35	19	-0.8813555035013811	olfactory receptor family 2 subfamily A member 9 pseudogene	OR2A9P
ENSG00000166483	372	202	-0.8809473283562363	WEE1 G2 checkpoint kinase	WEE1
ENSG00000167470	1577	857	-0.8798155506780105	midnolin	MIDN
ENSG00000115594	1773	965	-0.8775916887432462	interleukin 1 receptor type 1	IL1R1
ENSG00000272070	22	12	-0.8744691179161412
ENSG00000153162	22	12	-0.8744691179161412	bone morphogenetic protein 6	BMP6
ENSG00000278600	66	36	-0.8744691179161412
ENSG00000272788	11	6	-0.8744691179161412
ENSG00000160401	11	6	-0.8744691179161412	cilia and flagella associated protein 157	CFAP157
ENSG00000285877	11	6	-0.8744691179161412
ENSG00000272009	11	6	-0.8744691179161412
ENSG00000204745	11	6	-0.8744691179161412	anaphase-promoting complex subunit 1-like	LOC102724642
ENSG00000042781	11	6	-0.8744691179161412	usherin	USH2A
ENSG00000270060	11	6	-0.8744691179161412
ENSG00000254598	11	6	-0.8744691179161412	casein kinase 2 alpha 3	CSNK2A3
ENSG00000175274	4465	2438	-0.8729620493883719	tumor protein p53 inducible protein 11	TP53I11
ENSG00000111859	1546	845	-0.8715170727553012	neural precursor cell expressed, developmentally down-regulated 9	NEDD9
ENSG00000155511	322	176	-0.8714852594773204	glutamate ionotropic receptor AMPA type subunit 1	GRIA1
ENSG00000185885	933	510	-0.8713798339929006	interferon induced transmembrane protein 1	IFITM1
ENSG00000157542	139	76	-0.8710135592799224	potassium inwardly rectifying channel subfamily J member 6	KCNJ6
ENSG00000175643	64	35	-0.8707169830550336	RecQ mediated genome instability 2	RMI2
ENSG00000139618	53	29	-0.8699394594356269	BRCA2 DNA repair associated	BRCA2
ENSG00000157404	491	269	-0.8681168517580691	KIT proto-oncogene, receptor tyrosine kinase	KIT
ENSG00000222011	73	40	-0.867896463992655	family with sequence similarity 185 member A	FAM185A
ENSG00000167565	600	329	-0.86687491676064	SERTA domain containing 3	SERTAD3
ENSG00000162779	31	17	-0.8667334691365358	axonemal dynein light chain domain containing 1	AXDND1
ENSG00000138028	31	17	-0.8667334691365358	cell growth regulator with EF-hand domain 1	CGREF1
ENSG00000172671	93	51	-0.8667334691365358	zinc finger AN1-type containing 4	ZFAND4
ENSG00000145632	2900	1591	-0.8661190645712491	polo like kinase 2	PLK2
ENSG00000128573	164	90	-0.865698908288409	forkhead box P2	FOXP2
ENSG00000156689	82	45	-0.865698908288409	glycine-N-acyltransferase like 2	GLYATL2
ENSG00000172264	184	101	-0.8653504733052184	mono-ADP ribosylhydrolase 2	MACROD2
ENSG00000144401	122	67	-0.8646481471051146	methyltransferase 21A, HSPA lysine	METTL21A
ENSG00000150347	3677	2024	-0.8613198865089853	AT-rich interaction domain 5B	ARID5B
ENSG00000119862	89	49	-0.8610235868511893	galectin like	LGALSL
ENSG00000117010	69	38	-0.8605969433345839	zinc finger protein 684	ZNF684
ENSG00000123080	512	282	-0.8604486476012063	cyclin dependent kinase inhibitor 2C	CDKN2C
ENSG00000237004	49	27	-0.8598223419517401	zinc and ring finger 2 pseudogene 1	ZNRF2P1
ENSG00000005379	98	54	-0.8598223419517401	TSPO associated protein 1	TSPOAP1
ENSG00000119630	107	59	-0.8588239370393058	placental growth factor	PGF
ENSG00000167191	348	192	-0.8579809951275728	G protein-coupled receptor class C group 5 member B	GPRC5B
ENSG00000183773	29	16	-0.8579809951275719	apoptosis inducing factor mitochondria associated 3	AIFM3
ENSG00000247240	29	16	-0.8579809951275719	UBL7 divergent transcript	UBL7-DT
ENSG00000171045	297	164	-0.8567671161826826	t-SNARE domain containing 1	TSNARE1
ENSG00000130997	38	21	-0.8556100906648245	DNA polymerase nu	POLN
ENSG00000047648	38	21	-0.8556100906648245	Rho GTPase activating protein 6	ARHGAP6
ENSG00000182957	998	552	-0.8543715485590919	spermatogenesis associated 13	SPATA13
ENSG00000225969	56	31	-0.8531586116707288	BICD family like 3, pseudogene	BICDL3P
ENSG00000148841	992	550	-0.8509085019748532	inositol 1,4,5-trisphosphate receptor interacting protein	ITPRIP
ENSG00000154822	45	25	-0.8479969065549504	phospholipase C like 2	PLCL2
ENSG00000179242	117	65	-0.8479969065549504	cadherin 4	CDH4
ENSG00000124839	9	5	-0.84799690655495	RAB17, member RAS oncogene family	RAB17
ENSG00000214184	9	5	-0.84799690655495	GCC2 antisense RNA 1	GCC2-AS1
ENSG00000091536	18	10	-0.84799690655495	myosin XVA	MYO15A
ENSG00000150637	9	5	-0.84799690655495	CD226 molecule	CD226
ENSG00000213889	9	5	-0.84799690655495	protein phosphatase, Mg2+/Mn2+ dependent 1N (putative)	PPM1N
ENSG00000155962	18	10	-0.84799690655495	chloride intracellular channel 2	CLIC2
ENSG00000225137	9	5	-0.84799690655495	dynein cytoplasmic 1 intermediate chain 2 pseudogene 1	DYNC1I2P1
ENSG00000276007	9	5	-0.84799690655495
ENSG00000151062	18	10	-0.84799690655495	calcium voltage-gated channel auxiliary subunit alpha2delta 4	CACNA2D4
ENSG00000162687	9	5	-0.84799690655495	potassium sodium-activated channel subfamily T member 2	KCNT2
ENSG00000261079	9	5	-0.84799690655495
ENSG00000258365	9	5	-0.84799690655495
ENSG00000261054	9	5	-0.84799690655495	SYNM antisense RNA 2	SYNM-AS2
ENSG00000114378	9	5	-0.84799690655495	hyaluronidase 1	HYAL1
ENSG00000132749	9	5	-0.84799690655495	testis expressed metallothionein like protein	TESMIN
ENSG00000234636	9	5	-0.84799690655495	MED14 opposite strand	MED14OS
ENSG00000050555	9	5	-0.84799690655495	laminin subunit gamma 3	LAMC3
ENSG00000260118	9	5	-0.84799690655495
ENSG00000267127	9	5	-0.84799690655495
ENSG00000164037	9	5	-0.84799690655495	solute carrier family 9 member B1	SLC9B1
ENSG00000258568	9	5	-0.84799690655495	ras homolog family member Q pseudogene 1	RHOQP1
ENSG00000174529	27	15	-0.8479969065549495	transmembrane protein 81	TMEM81
ENSG00000095059	54	30	-0.8479969065549495	deoxyhypusine synthase	DHPS
ENSG00000186868	54	30	-0.8479969065549495	microtubule associated protein tau	MAPT
ENSG00000150051	786	437	-0.8468960327580071	mohawk homeobox	MKX
ENSG00000118515	1711	952	-0.8458062811814706	serum/glucocorticoid regulated kinase 1	SGK1
ENSG00000182774	106	59	-0.8452774052013572	ribosomal protein S17	RPS17
ENSG00000211445	429	239	-0.8439670295187964	glutathione peroxidase 3	GPX3
ENSG00000235652	131	73	-0.8435984426574326	EPM2A divergent transcript	EPM2A-DT
ENSG00000173281	2234	1245	-0.8434834435278713	protein phosphatase 1 regulatory subunit 3B	PPP1R3B
ENSG00000164048	217	121	-0.8426879951698849	zinc finger protein 589	ZNF589
ENSG00000188060	111	62	-0.8402195559632313	RAB42, member RAS oncogene family	RAB42
ENSG00000101825	10381	5800	-0.839820619609938	matrix remodeling associated 5	MXRA5
ENSG00000267470	34	19	-0.8395353278067539	ZNF571 antisense RNA 1	ZNF571-AS1
ENSG00000130303	84	47	-0.8377285711011231	bone marrow stromal cell antigen 2	BST2
ENSG00000162645	940	526	-0.8375979572726973	guanylate binding protein 2	GBP2
ENSG00000145824	25	14	-0.8365012677171202	C-X-C motif chemokine ligand 14	CXCL14
ENSG00000183837	25	14	-0.8365012677171202	PNMA family member 3	PNMA3
ENSG00000171388	25	14	-0.8365012677171202	apelin	APLN
ENSG00000149485	13148	7364	-0.8362818297304049	fatty acid desaturase 1	FADS1
ENSG00000183655	82	46	-0.8339900485610707	kelch like family member 25	KLHL25
ENSG00000132386	1201	674	-0.8334156545237761	serpin family F member 1	SERPINF1
ENSG00000280219	57	32	-0.8328900141647413
ENSG00000117228	1405	789	-0.8324729250948302	guanylate binding protein 1	GBP1
ENSG00000281332	89	50	-0.8318772411916733	long intergenic non-protein coding RNA 997	LINC00997
ENSG00000253305	363	204	-0.8314003960242555	protocadherin gamma subfamily B, 6	PCDHGB6
ENSG00000277687	16	9	-0.8300749985576878
ENSG00000168852	16	9	-0.8300749985576878	TPTE2 pseudogene 5	TPTE2P5
ENSG00000175449	16	9	-0.8300749985576878	Rieske Fe-S domain containing	RFESD
ENSG00000109771	16	9	-0.8300749985576878	LRP2 binding protein	LRP2BP
ENSG00000151322	16	9	-0.8300749985576878	neuronal PAS domain protein 3	NPAS3
ENSG00000172426	16	9	-0.8300749985576878	radial spoke head component 9	RSPH9
ENSG00000226029	16	9	-0.8300749985576878	long intergenic non-protein coding RNA 1772	LINC01772
ENSG00000208028	16	9	-0.8300749985576878	microRNA 616	MIR616
ENSG00000256034	16	9	-0.8300749985576878
ENSG00000130822	16	9	-0.8300749985576878	pregnancy up-regulated nonubiquitous CaM kinase	PNCK
ENSG00000239523	16	9	-0.8300749985576878	MYLK antisense RNA 1	MYLK-AS1
ENSG00000184374	16	9	-0.8300749985576878	collectin subfamily member 10	COLEC10
ENSG00000233836	16	9	-0.8300749985576878
ENSG00000101605	16	9	-0.8300749985576878	myomesin 1	MYOM1
ENSG00000250286	16	9	-0.8300749985576878	uncharacterized LOC105371824	LOC105371824
ENSG00000113448	87	49	-0.8282336517335196	phosphodiesterase 4D	PDE4D
ENSG00000166432	236	133	-0.8273606138606517	zinc finger matrin-type 1	ZMAT1
ENSG00000144199	55	31	-0.827163403137785	fumarylacetoacetate hydrolase domain containing 2B	FAHD2B
ENSG00000158169	39	22	-0.8259706002249514	uncharacterized LOC105376156	LOC105376156
ENSG00000158169	39	22	-0.8259706002249514	FA complementation group C	FANCC
ENSG00000261625	62	35	-0.8249132934419086
ENSG00000280187	46	26	-0.8231222379159213
ENSG00000174740	46	26	-0.8231222379159213	poly(A) binding protein cytoplasmic 5	PABPC5
ENSG00000207721	23	13	-0.8231222379159209	microRNA 186	MIR186
ENSG00000261167	23	13	-0.8231222379159209
ENSG00000267348	23	13	-0.8231222379159209	GEMIN7 antisense RNA 1	GEMIN7-AS1
ENSG00000281005	23	13	-0.8231222379159209	long intergenic non-protein coding RNA 921	LINC00921
ENSG00000267288	53	30	-0.8210298589546801	uncharacterized LOC105371795	LOC105371795
ENSG00000254206	30	17	-0.8194277543581796	nuclear pore complex interacting protein family member B11	NPIPB11
ENSG00000054598	118	67	-0.8165538589040695	forkhead box C1	FOXC1
ENSG00000171791	199	113	-0.8164456581284609	BCL2 apoptosis regulator	BCL2
ENSG00000242759	44	25	-0.815575428862573	long intergenic non-protein coding RNA 882	LINC00882
ENSG00000180447	5509	3135	-0.8133250198756894	growth arrest specific 1	GAS1
ENSG00000253537	158	90	-0.8119276518474283	protocadherin gamma subfamily A, 7	PCDHGA7
ENSG00000152527	530	302	-0.8114438101254837	pleckstrin homology, MyTH4 and FERM domain containing H2	PLEKHH2
ENSG00000259673	93	53	-0.8112383565448322	IQCH antisense RNA 1	IQCH-AS1
ENSG00000149131	5970	3406	-0.8096524964736247	serpin family G member 1	SERPING1
ENSG00000182326	12997	7417	-0.8092709810806458	complement C1s	C1S
ENSG00000117586	91	52	-0.8073549220576046	TNF superfamily member 4	TNFSF4
ENSG00000042980	49	28	-0.8073549220576046	ADAM metallopeptidase domain 28	ADAM28
ENSG00000166343	63	36	-0.8073549220576046	MSS51 mitochondrial translational activator	MSS51
ENSG00000174483	21	12	-0.8073549220576046	Bardet-Biedl syndrome 1	BBS1
ENSG00000121410	14	8	-0.8073549220576042	alpha-1-B glycoprotein	A1BG
ENSG00000256092	14	8	-0.8073549220576042	SBNO1 antisense RNA 1	SBNO1-AS1
ENSG00000188739	14	8	-0.8073549220576042	RNA binding motif protein 34	RBM34
ENSG00000225793	14	8	-0.8073549220576042	TMEM30A divergent transcript	TMEM30A-DT
ENSG00000213246	14	8	-0.8073549220576042	SPT4 homolog, DSIF elongation factor subunit	SUPT4H1
ENSG00000283689	14	8	-0.8073549220576042
ENSG00000132781	14	8	-0.8073549220576042	mutY DNA glycosylase	MUTYH
ENSG00000230415	14	8	-0.8073549220576042	long intergenic non-protein coding RNA 1786	LINC01786
ENSG00000250412	14	8	-0.8073549220576042	kelch like family member 2 pseudogene 1	KLHL2P1
ENSG00000287917	14	8	-0.8073549220576042	uncharacterized LOC105369344	LOC105369344
ENSG00000272994	28	16	-0.8073549220576037	C2orf49 divergent transcript	C2orf49-DT
ENSG00000205702	28	16	-0.8073549220576037	cytochrome P450 family 2 subfamily D member 7 (gene/pseudogene)	CYP2D7
ENSG00000271147	35	20	-0.8073549220576037	ARMCX5-GPRASP2 readthrough	ARMCX5-GPRASP2
ENSG00000181804	266	152	-0.8073549220576037	solute carrier family 9 member A9	SLC9A9
ENSG00000259768	35	20	-0.8073549220576037	ZFHX3 antisense RNA 1	ZFHX3-AS1
ENSG00000079215	668	382	-0.8062754644383023	solute carrier family 1 member 3	SLC1A3
ENSG00000187566	89	51	-0.8033080889949025	NHL repeat containing E3 ubiquitin protein ligase 1	NHLRC1
ENSG00000112137	82	47	-0.8029631529404462	phosphatase and actin regulator 1	PHACTR1
ENSG00000262576	68	39	-0.8020606223880904	protocadherin gamma subfamily A, 4	PCDHGA4
ENSG00000257038	101	58	-0.8002304876242228	ARHGEF17 antisense RNA 1	ARHGEF17-AS1
ENSG00000198932	181	104	-0.7994061689421139	G protein-coupled receptor associated sorting protein 1	GPRASP1
ENSG00000023445	87	50	-0.7990873060740036	baculoviral IAP repeat containing 3	BIRC3
ENSG00000154839	40	23	-0.7983661388303496	spindle and kinetochore associated complex subunit 1	SKA1
ENSG00000213347	146	84	-0.7975071361012569	MAX dimerization protein 3	MXD3
ENSG00000116128	252	145	-0.7973708334849823	BCL9 transcription coactivator	BCL9
ENSG00000236682	33	19	-0.7964666059148682	MAP3K2 divergent transcript	MAP3K2-DT
ENSG00000151090	420	242	-0.7953822803915287	thyroid hormone receptor beta	THRB
ENSG00000237975	144	83	-0.7948855700953876	FLG antisense RNA 1	FLG-AS1
ENSG00000230487	189	109	-0.7940580994441468	PSMG3 antisense RNA 1 (head to head)	PSMG3-AS1
ENSG00000214765	234	135	-0.7935491225325739	septin 7 pseudogene 2	SEPTIN7P2
ENSG00000272777	26	15	-0.793549122532573
ENSG00000258366	26	15	-0.793549122532573	regulator of telomere elongation helicase 1	RTEL1
ENSG00000118193	71	41	-0.7921951148865984	kinesin family member 14	KIF14
ENSG00000269929	161	93	-0.7917580670065858	miRlet-7a-1/let-7f-1/let-7d cluster host gene	MIRLET7A1HG
ENSG00000135709	1120	647	-0.7916611149524595	KIAA0513	KIAA0513
ENSG00000144681	45	26	-0.791413378188583	SH3 and cysteine rich domain	STAC
ENSG00000132003	375	217	-0.7891955529387635	zinc finger SWIM-type containing 4	ZSWIM4
ENSG00000109107	520	301	-0.7887481362687527	aldolase, fructose-bisphosphate C	ALDOC
ENSG00000234719	19	11	-0.7884958948062879	nuclear pore complex interacting protein family member B2	NPIPB2
ENSG00000139304	38	22	-0.7884958948062879	protein tyrosine phosphatase receptor type Q	PTPRQ
ENSG00000063180	95	55	-0.7884958948062879	carbonic anhydrase 11	CA11
ENSG00000258376	38	22	-0.7884958948062879	PAPLN antisense RNA 1	PAPLN-AS1
ENSG00000175084	38	22	-0.7884958948062879	desmin	DES
ENSG00000272941	19	11	-0.7884958948062879
ENSG00000254554	19	11	-0.7884958948062879	ADM divergent transcript	ADM-DT
ENSG00000003400	19	11	-0.7884958948062879	caspase 10	CASP10
ENSG00000129810	19	11	-0.7884958948062879	shugoshin 1	SGO1
ENSG00000176928	473	274	-0.7876642903788671	glucosaminyl (N-acetyl) transferase 4	GCNT4
ENSG00000151849	188	109	-0.7864045269007116	centromere protein J	CENPJ
ENSG00000227199	50	29	-0.7858751946471525	ST7 antisense RNA 1	ST7-AS1
ENSG00000267317	131	76	-0.7854954880938649
ENSG00000272316	74	43	-0.7831886109268522
ENSG00000059804	1464	851	-0.7826845165980796	solute carrier family 2 member 3	SLC2A3
ENSG00000213533	43	25	-0.7824085649273735	STIM activating enhancer	STIMATE
ENSG00000171316	79	46	-0.78021879212009	chromodomain helicase DNA binding protein 7	CHD7
ENSG00000044459	261	152	-0.7799784831262997	centlein	CNTLN
ENSG00000152454	60	35	-0.7776075786635523	zinc finger protein 256	ZNF256
ENSG00000179476	300	175	-0.7776075786635523	chromosome 14 open reading frame 28	C14orf28
ENSG00000198155	12	7	-0.7776075786635519	zinc finger protein 876, pseudogene	ZNF876P
ENSG00000185437	12	7	-0.7776075786635519	SH3 domain binding glutamate rich protein	SH3BGR
ENSG00000262712	12	7	-0.7776075786635519
ENSG00000165695	12	7	-0.7776075786635519	adenylate kinase 8	AK8
ENSG00000261114	12	7	-0.7776075786635519
ENSG00000285744	24	14	-0.7776075786635519
ENSG00000226471	12	7	-0.7776075786635519
ENSG00000218052	12	7	-0.7776075786635519	ADAMTS7 pseudogene 4	ADAMTS7P4
ENSG00000223685	12	7	-0.7776075786635519	long intergenic non-protein coding RNA 571	LINC00571
ENSG00000257524	12	7	-0.7776075786635519
ENSG00000226329	24	14	-0.7776075786635519
ENSG00000165121	36	21	-0.7776075786635515
ENSG00000135315	281	164	-0.7768743156028428	centrosomal protein 162	CEP162
ENSG00000144891	368	215	-0.7753691064675516	angiotensin II receptor type 1	AGTR1
ENSG00000115461	16546	9669	-0.7750438930337982	insulin like growth factor binding protein 5	IGFBP5
ENSG00000122378	467	273	-0.7745215987898089	peroxiredoxin like 2A	PRXL2A
ENSG00000142303	248	145	-0.7742872203719404	ADAM metallopeptidase with thrombospondin type 1 motif 10	ADAMTS10
ENSG00000129596	53	31	-0.7737241441763238	cysteine dioxygenase type 1	CDO1
ENSG00000128965	53	31	-0.7737241441763238	ChaC glutathione specific gamma-glutamylcyclotransferase 1	CHAC1
ENSG00000116717	1657	970	-0.7725169501469615	growth arrest and DNA damage inducible alpha	GADD45A
ENSG00000228649	140	82	-0.7717310123268826	small nucleolar RNA host gene 26	SNHG26
ENSG00000215068	70	41	-0.7717310123268826	ANXA2R antisense RNA 1	ANXA2R-AS1
ENSG00000119138	1447	848	-0.7709287519685262	KLF transcription factor 9	KLF9
ENSG00000235863	145	85	-0.7705181538772328	beta-1,3-galactosyltransferase 4	B3GALT4
ENSG00000259291	116	68	-0.7705181538772328	ZNF710 antisense RNA 1	ZNF710-AS1
ENSG00000272686	58	34	-0.7705181538772328	WASL divergent transcript	WASL-DT
ENSG00000164124	87	51	-0.7705181538772328	transmembrane protein 144	TMEM144
ENSG00000236255	58	34	-0.7705181538772328
ENSG00000260917	162	95	-0.7699943945536765	uncharacterized LOC103344931	LOC103344931
ENSG00000162783	1521	894	-0.7666734165411793	immediate early response 5	IER5
ENSG00000185950	1371	806	-0.7663768272512588	insulin receptor substrate 2	IRS2
ENSG00000205930	17	10	-0.7655347463629769	C21orf62 antisense RNA 1	C21orf62-AS1
ENSG00000182057	17	10	-0.7655347463629769	opioid growth factor receptor pseudogene 1	OGFRP1
ENSG00000259366	17	10	-0.7655347463629769
ENSG00000205791	17	10	-0.7655347463629769	loss of heterozygosity on chromosome 12, region 2	LOH12CR2
ENSG00000102230	17	10	-0.7655347463629769	phosphate cytidylyltransferase 1B, choline	PCYT1B
ENSG00000267040	17	10	-0.7655347463629769	ATP8B1 antisense RNA 1	ATP8B1-AS1
ENSG00000279407	17	10	-0.7655347463629769
ENSG00000226237	68	40	-0.7655347463629765	GAS1 adjacent regulatory RNA	GAS1RR
ENSG00000128272	4140	2436	-0.7651166344803553	activating transcription factor 4	ATF4
ENSG00000233058	39	23	-0.7618402628052356	ATP13A3 divergent transcript	ATP13A3-DT
ENSG00000071282	2635	1554	-0.7618164581168667	LIM and cysteine rich domains 1	LMCD1
ENSG00000113460	634	374	-0.7614445702517703	biogenesis of ribosomes BRX1	BRIX1
ENSG00000261888	122	72	-0.7608123361205745
ENSG00000135205	105	62	-0.7600492072792475	coiled-coil domain containing 146	CCDC146
ENSG00000265982	44	26	-0.7589919004962056
ENSG00000167578	44	26	-0.7589919004962056	RAB4B, member RAS oncogene family	RAB4B
ENSG00000154874	22	13	-0.7589919004962051	coiled-coil domain containing 144B, pseudogene	CCDC144BP
ENSG00000050730	22	13	-0.7589919004962051	TNFAIP3 interacting protein 3	TNIP3
ENSG00000235381	22	13	-0.7589919004962051
ENSG00000163576	22	13	-0.7589919004962051	EF-hand domain family member B	EFHB
ENSG00000189058	93	55	-0.757799097583371	apolipoprotein D	APOD
ENSG00000240303	98	58	-0.7567288489876365	acyl-CoA dehydrogenase family member 11	ACAD11
ENSG00000151617	373	221	-0.7551292608638054	endothelin receptor type A	EDNRA
ENSG00000130203	54	32	-0.7548875021634682	apolipoprotein E	APOE
ENSG00000156030	590	350	-0.7533600324168752	mitotic deacetylase associated SANT domain protein	MIDEAS
ENSG00000064205	300	178	-0.7530852595294837	cellular communication network factor 5	CCN5
ENSG00000125266	1178	699	-0.7529751784550243	ephrin B2	EFNB2
ENSG00000282164	32	19	-0.7520724865564148	paternally expressed 13	PEG13
ENSG00000213397	32	19	-0.7520724865564148	HAUS augmin like complex subunit 7	HAUS7
ENSG00000148737	618	367	-0.7518267750611614	transcription factor 7 like 2	TCF7L2
ENSG00000149809	377	224	-0.7510657912110599	transmembrane 7 superfamily member 2	TM7SF2
ENSG00000166348	483	287	-0.7509724521600862	ubiquitin specific peptidase 54	USP54
ENSG00000158270	3794	2257	-0.7493132602196404	collectin subfamily member 12	COLEC12
ENSG00000203497	42	25	-0.7484612330040363	PDCD4 antisense RNA 1	PDCD4-AS1
ENSG00000108448	534	318	-0.7478129764031998	tripartite motif containing 16 like	TRIM16L
ENSG00000106624	28495	16983	-0.7466174631861957	AE binding protein 1	AEBP1
ENSG00000175787	52	31	-0.7462434077542168	zinc finger protein 169	ZNF169
ENSG00000197892	1422	849	-0.7440850060663777	kinesin family member 13B	KIF13B
ENSG00000164741	1623	970	-0.7426063474734814	DLC1 Rho GTPase activating protein	DLC1
ENSG00000162073	214	128	-0.7414669864011474	progestin and adipoQ receptor family member 4	PAQR4
ENSG00000197496	1491	892	-0.7411646423631382	solute carrier family 2 member 10	SLC2A10
ENSG00000117643	528	316	-0.7406133711813521	mannosidase alpha class 1C member 1	MAN1C1
ENSG00000143384	5731	3435	-0.7384767972103425	MCL1 apoptosis regulator, BCL2 family member	MCL1
ENSG00000143384	5731	3435	-0.7384767972103425	ADAMTSL4 antisense RNA 1	ADAMTSL4-AS1
ENSG00000106823	729	437	-0.7382855348263373	extracellular matrix protein 2	ECM2
ENSG00000158615	622	373	-0.7377389498753661	protein phosphatase 1 regulatory subunit 15B	PPP1R15B
ENSG00000131016	3143	1885	-0.7375777486427246	A-kinase anchoring protein 12	AKAP12
ENSG00000248121	30	18	-0.7369655941662066	SMAD specific E3 ubiquitin protein ligase 2 pseudogene 1	SMURF2P1
ENSG00000168071	15	9	-0.7369655941662066	coiled-coil domain containing 88B	CCDC88B
ENSG00000081148	20	12	-0.7369655941662066	interphotoreceptor matrix proteoglycan 2	IMPG2
ENSG00000095539	20	12	-0.7369655941662066	semaphorin 4G	SEMA4G
ENSG00000183248	15	9	-0.7369655941662066	proline rich 36	PRR36
ENSG00000196208	15	9	-0.7369655941662066	growth regulating estrogen receptor binding 1	GREB1
ENSG00000244701	20	12	-0.7369655941662066
ENSG00000155792	15	9	-0.7369655941662066	DEP domain containing MTOR interacting protein	DEPTOR
ENSG00000158528	15	9	-0.7369655941662066	protein phosphatase 1 regulatory subunit 9A	PPP1R9A
ENSG00000249936	20	12	-0.7369655941662066	Rac family small GTPase 1 pseudogene 2	RAC1P2
ENSG00000246560	20	12	-0.7369655941662066	UBE2D3 antisense RNA 1	UBE2D3-AS1
ENSG00000259744	15	9	-0.7369655941662066
ENSG00000188779	15	9	-0.7369655941662066	SKI family transcriptional corepressor 1	SKOR1
ENSG00000278993	15	9	-0.7369655941662066
ENSG00000214954	15	9	-0.7369655941662066	leucine rich repeat containing 69	LRRC69
ENSG00000143320	225	135	-0.7369655941662066	cellular retinoic acid binding protein 2	CRABP2
ENSG00000238142	40	24	-0.7369655941662066	uncharacterized LOC105376805	LOC105376805
ENSG00000232855	10	6	-0.7369655941662061
ENSG00000275437	10	6	-0.7369655941662061
ENSG00000233757	10	6	-0.7369655941662061	zinc finger protein 892	ZNF892
ENSG00000234353	10	6	-0.7369655941662061
ENSG00000253347	10	6	-0.7369655941662061
ENSG00000278112	10	6	-0.7369655941662061
ENSG00000259802	10	6	-0.7369655941662061	MARCHF6 divergent transcript	MARCHF6-DT
ENSG00000160117	10	6	-0.7369655941662061	ankyrin repeat and LEM domain containing 1	ANKLE1
ENSG00000228201	10	6	-0.7369655941662061
ENSG00000277449	10	6	-0.7369655941662061	CEBPB antisense RNA 1	CEBPB-AS1
ENSG00000210151	25	15	-0.7369655941662057	microRNA 12136	MIR12136
ENSG00000243710	25	15	-0.7369655941662057	cilia and flagella associated protein 57	CFAP57
ENSG00000188596	25	15	-0.7369655941662057	cilia and flagella associated protein 54	CFAP54
ENSG00000196139	1571	944	-0.7348244159323549	aldo-keto reductase family 1 member C3	AKR1C3
ENSG00000130164	11445	6879	-0.7344467021410992	low density lipoprotein receptor	LDLR
ENSG00000134802	246	148	-0.7330611397102897	solute carrier family 43 member 3	SLC43A3
ENSG00000148926	8412	5062	-0.7327413426210949	adrenomedullin	ADM
ENSG00000155542	73	44	-0.7303929402427203	SET domain containing 9	SETD9
ENSG00000169174	353	213	-0.7288147530453424	proprotein convertase subtilisin/kexin type 9	PCSK9
ENSG00000243970	232	140	-0.7286979781826055	peptidylprolyl isomerase E like pseudogene	PPIEL
ENSG00000099194	35095	21187	-0.7280861818301609	stearoyl-CoA desaturase	SCD
ENSG00000172572	149	90	-0.7273154241324864	phosphodiesterase 3A	PDE3A
ENSG00000189423	48	29	-0.7269815055935842	ubiquitin specific peptidase 32 pseudogene 3	USP32P3
ENSG00000118655	144	87	-0.7269815055935842	DNA cross-link repair 1B	DCLRE1B
ENSG00000185262	407	246	-0.7263704789270076	UBA like domain containing 2	UBALD2
ENSG00000259959	43	26	-0.7258250365610062
ENSG00000123243	236	143	-0.7227717125834525	inter-alpha-trypsin inhibitor heavy chain 5	ITIH5
ENSG00000115525	599	363	-0.722586454793035	ST3 beta-galactoside alpha-2,3-sialyltransferase 5	ST3GAL5
ENSG00000163512	1430	867	-0.7219112484439183	5-azacytidine induced 2	AZI2
ENSG00000127863	798	484	-0.7213816989477504	TNF receptor superfamily member 19	TNFRSF19
ENSG00000087303	694	421	-0.7211154295118654	nidogen 2	NID2
ENSG00000166845	117	71	-0.7206176000787226	chromosome 18 open reading frame 54	C18orf54
ENSG00000254510	28	17	-0.7198920808072646
ENSG00000278662	28	17	-0.7198920808072646	golgin A6 family like 10	GOLGA6L10
ENSG00000278662	28	17	-0.7198920808072646	golgin A6 family like 4	GOLGA6L4
ENSG00000278662	28	17	-0.7198920808072646	golgin subfamily A member 6-like protein 4	LOC102724117
ENSG00000150907	219	133	-0.7195046240999838	forkhead box O1	FOXO1
ENSG00000165312	153	93	-0.7182290315846211	OTU deubiquitinase 1	OTUD1
ENSG00000144712	74	45	-0.7176002692992753	cullin associated and neddylation dissociated 2 (putative)	CAND2
ENSG00000145390	4625	2813	-0.7173438129763365	ubiquitin specific peptidase 53	USP53
ENSG00000241322	46	28	-0.7162070339994093	F-box and WD repeat domain containing 10B	FBXW10B
ENSG00000276365	23	14	-0.7162070339994089	microRNA 145	MIR145
ENSG00000234520	23	14	-0.7162070339994089	heart tissue-associated transcript 17	HRAT17
ENSG00000076864	23	14	-0.7162070339994089	RAP1 GTPase activating protein	RAP1GAP
ENSG00000157578	23	14	-0.7162070339994089	lebercilin LCA5 like	LCA5L
ENSG00000113296	23	14	-0.7162070339994089	thrombospondin 4	THBS4
ENSG00000003096	23	14	-0.7162070339994089	kelch like family member 13	KLHL13
ENSG00000145861	69	42	-0.7162070339994084	C1q and TNF related 2	C1QTNF2
ENSG00000224596	64	39	-0.7145977811377513	ZMIZ1 antisense RNA 1	ZMIZ1-AS1
ENSG00000273213	710	433	-0.7134519996653204	H3.7 histone (putative)	H3-7
ENSG00000177374	459	280	-0.7130673264688401	HIC ZBTB transcriptional repressor 1	HIC1
ENSG00000142621	59	36	-0.7127180479195294	forkhead associated phosphopeptide binding domain 1	FHAD1
ENSG00000140459	59	36	-0.7127180479195294	cytochrome P450 family 11 subfamily A member 1	CYP11A1
ENSG00000159259	77	47	-0.7121976890172634	chromatin assembly factor 1 subunit B	CHAF1B
ENSG00000035664	357	218	-0.7115959392521729	death associated protein kinase 2	DAPK2
ENSG00000112096	8109	4952	-0.711512698041588
ENSG00000196843	406	248	-0.7111396067983016	AT-rich interaction domain 5A	ARID5A
ENSG00000245552	18	11	-0.7104933828050148	lncRNA imatinib upregulated	LNCRNA-IUR
ENSG00000115255	18	11	-0.7104933828050148	receptor accessory protein 6	REEP6
ENSG00000120051	18	11	-0.7104933828050148	cilia and flagella associated protein 58	CFAP58
ENSG00000144152	180	110	-0.7104933828050148	fibulin 7	FBLN7
ENSG00000179583	18	11	-0.7104933828050148	class II major histocompatibility complex transactivator	CIITA
ENSG00000183742	18	11	-0.7104933828050148	MET transcriptional regulator MACC1	MACC1
ENSG00000158457	18	11	-0.7104933828050148	tetraspanin 33	TSPAN33
ENSG00000245552	18	11	-0.7104933828050148	uncharacterized LOC100129203	LOC100129203
ENSG00000116117	980	599	-0.7102257462137853	par-3 family cell polarity regulator beta	PARD3B
ENSG00000154721	445	272	-0.7101986846034212	junctional adhesion molecule 2	JAM2
ENSG00000112658	2528	1547	-0.7085232667280668	serum response factor	SRF
ENSG00000113119	98	60	-0.7078192485066896	transmembrane and coiled-coil domains 6	TMCO6
ENSG00000185829	93	57	-0.7062687969432897	ADP ribosylation factor like GTPase 17B	ARL17B
ENSG00000185829	93	57	-0.7062687969432897	ADP ribosylation factor like GTPase 17A	ARL17A
ENSG00000210194	31	19	-0.7062687969432897	mitochondrially encoded tRNA-Glu (GAA/G)	MT-TE
ENSG00000265688	44	27	-0.7045441164738291	MYC inducible lncRNA inactivating p53	MILIP
ENSG00000146373	1135	697	-0.7034617363098548	ring finger protein 217	RNF217
ENSG00000143333	127	78	-0.7032824679099168	regulator of G protein signaling 16	RGS16
ENSG00000146670	83	51	-0.7026140893754294	cell division cycle associated 5	CDCA5
ENSG00000139133	39	24	-0.7004397181410926	ALG10 alpha-1,2-glucosyltransferase	ALG10
ENSG00000121316	39	24	-0.7004397181410926	phospholipase B domain containing 1	PLBD1
ENSG00000228623	39	24	-0.7004397181410926	zinc finger protein 883	ZNF883
ENSG00000261051	13	8	-0.7004397181410922
ENSG00000244731	13	8	-0.7004397181410922	complement C4A (Rodgers blood group)-like	LOC110384692
ENSG00000276116	13	8	-0.7004397181410922	FUT8 antisense RNA 1	FUT8-AS1
ENSG00000244041	13	8	-0.7004397181410922	long intergenic non-protein coding RNA 1011	LINC01011
ENSG00000180089	13	8	-0.7004397181410922	transmembrane protein 86B	TMEM86B
ENSG00000157992	13	8	-0.7004397181410922	keratinocyte associated protein 3	KRTCAP3
ENSG00000272933	13	8	-0.7004397181410922	TRIM8 divergent transcript	TRIM8-DT
ENSG00000253477	13	8	-0.7004397181410922
ENSG00000254477	13	8	-0.7004397181410922
ENSG00000244731	13	8	-0.7004397181410922	complement C4A (Chido/Rodgers blood group)	C4A
ENSG00000237877	13	8	-0.7004397181410922	long intergenic non-protein coding RNA 1473	LINC01473
ENSG00000148600	13	8	-0.7004397181410922	cadherin related family member 1	CDHR1
ENSG00000277763	13	8	-0.7004397181410922
ENSG00000178386	13	8	-0.7004397181410922	zinc finger protein 223	ZNF223
ENSG00000200087	26	16	-0.7004397181410917	small nucleolar RNA, H/ACA box 73B	SNORA73B
ENSG00000277400	26	16	-0.7004397181410917
ENSG00000179071	26	16	-0.7004397181410917	coiled-coil domain containing 89	CCDC89
ENSG00000114739	138	85	-0.6991335206404674	activin A receptor type 2B	ACVR2B
ENSG00000186767	112	69	-0.6988304652794346	spindlin family member 4	SPIN4
ENSG00000113389	892	550	-0.6976120915082831	natriuretic peptide receptor 3	3
ENSG00000125744	329	203	-0.6966078565500649	reticulon 2	RTN2
ENSG00000162630	222	137	-0.6963837833895798	beta-1,3-galactosyltransferase 2	B3GALT2
ENSG00000164167	162	100	-0.6959938131098999	LSM6 homolog, U6 small nuclear RNA and mRNA degradation associated	6
ENSG00000065911	609	376	-0.695709566228695	methylenetetrahydrofolate dehydrogenase (NADP+ dependent) 2, methenyltetrahydrofolate cyclohydrolase	MTHFD2
ENSG00000179094	379	234	-0.6956893185876876	period circadian regulator 1	PER1
ENSG00000108602	332	205	-0.695559331841479	aldehyde dehydrogenase 3 family member A1	ALDH3A1
ENSG00000266967	34	21	-0.6951454184715784	alanyl-tRNA synthetase domain containing 1	AARSD1
ENSG00000198947	327	202	-0.6949353427462883	dystrophin	DMD
ENSG00000264278	55	34	-0.6938968722743208	ZNF236 divergent transcript	ZNF236-DT
ENSG00000280355	55	34	-0.6938968722743208
ENSG00000111912	724	448	-0.6924909650256019	nuclear receptor coactivator 7	NCOA7
ENSG00000214562	21	13	-0.6918777046376685	NUT family member 2D	NUTM2D
ENSG00000144214	21	13	-0.6918777046376685	lysozyme g1	LYG1
ENSG00000231672	21	13	-0.6918777046376685	disrupted in renal carcinoma 3	DIRC3
ENSG00000113205	21	13	-0.6918777046376685	protocadherin beta 3	PCDHB3
ENSG00000197483	210	130	-0.6918777046376681	zinc finger protein 628	ZNF628
ENSG00000206337	92	57	-0.6906719418922718	HLA complex P5	HCP5
ENSG00000164292	2211	1370	-0.6905231319683374	Rho related BTB domain containing 3	RHOBTB3
ENSG00000126803	2933	1818	-0.6900248715628479	heat shock protein family A (Hsp70) member 2	HSPA2
ENSG00000134627	50	31	-0.6896598793878495	piwi like RNA-mediated gene silencing 4	PIWIL4
ENSG00000080298	79	49	-0.6890709040618948	regulatory factor X3	RFX3
ENSG00000100209	158	98	-0.6890709040618948	HscB mitochondrial iron-sulfur cluster cochaperone	HSCB
ENSG00000160298	79	49	-0.6890709040618948	chromosome 21 open reading frame 58	C21orf58
ENSG00000186567	58	36	-0.6880559936852597	CEA cell adhesion molecule 19	CEACAM19
ENSG00000172062	116	72	-0.6880559936852597	survival of motor neuron 1, telomeric	SMN1
ENSG00000147231	29	18	-0.6880559936852597	RPA1 related single stranded DNA binding protein, X-linked	RADX
ENSG00000183647	29	18	-0.6880559936852597	zinc finger protein 530	ZNF530
ENSG00000125510	37	23	-0.6858914095719371	opioid related nociceptin receptor 1	OPRL1
ENSG00000197497	82	51	-0.6851266626465886	zinc finger protein 665	ZNF665
ENSG00000100906	672	418	-0.6849582906978764	NFKB inhibitor alpha	NFKBIA
ENSG00000237840	45	28	-0.684498174272071	family with sequence similarity 21 member F, pseudogene	FAM21FP
ENSG00000189376	45	28	-0.684498174272071	chromosome 8 open reading frame 76	C8orf76
ENSG00000070759	45	28	-0.684498174272071	testis associated actin remodelling kinase 2	TESK2
ENSG00000172031	45	28	-0.684498174272071	epoxide hydrolase 4	EPHX4
ENSG00000121039	432	269	-0.6834251396068449	retinol dehydrogenase 10	RDH10
ENSG00000140743	1535	956	-0.6831561322767943	cerebellar degeneration related protein 2	CDR2
ENSG00000125657	563	351	-0.6816638917756688	TNF superfamily member 9	TNFSF9
ENSG00000121057	550	343	-0.6812230422392087	A-kinase anchoring protein 1	AKAP1
ENSG00000187650	101	63	-0.6809315592518779	vimentin type intermediate filament associated coiled-coil protein	VMAC
ENSG00000064666	18838	11759	-0.6798804276728809	calponin 2	CNN2
ENSG00000280670	40	25	-0.6780719051126383	CCDC163 homolog	CCDC163
ENSG00000247199	8	5	-0.6780719051126378	uncharacterized LOC124901185	LOC124901185
ENSG00000247199	8	5	-0.6780719051126378	FBXO38 divergent transcript	FBXO38-DT
ENSG00000248445	8	5	-0.6780719051126378	SEMA6A antisense RNA 1	SEMA6A-AS1
ENSG00000243896	8	5	-0.6780719051126378	olfactory receptor family 2 subfamily A member 7	OR2A7
ENSG00000182993	16	10	-0.6780719051126378	chromosome 12 open reading frame 60	C12orf60
ENSG00000272768	16	10	-0.6780719051126378
ENSG00000272482	8	5	-0.6780719051126378
ENSG00000279464	8	5	-0.6780719051126378
ENSG00000167971	8	5	-0.6780719051126378	CASK interacting protein 1	CASKIN1
ENSG00000255587	8	5	-0.6780719051126378	RAB44, member RAS oncogene family	RAB44
ENSG00000257509	8	5	-0.6780719051126378
ENSG00000197191	16	10	-0.6780719051126378	cysteine rich tail 1	CYSRT1
ENSG00000204632	8	5	-0.6780719051126378	major histocompatibility complex, class I, G	HLA-G
ENSG00000181031	8	5	-0.6780719051126378	rabphilin 3A like (without C2 domains)	RPH3AL
ENSG00000278212	8	5	-0.6780719051126378
ENSG00000288674	16	10	-0.6780719051126378
ENSG00000171097	8	5	-0.6780719051126378	kynurenine aminotransferase 1	KYAT1
ENSG00000115919	8	5	-0.6780719051126378	kynureninase	KYNU
ENSG00000275198	8	5	-0.6780719051126378	long intergenic non-protein coding RNA 2960	LINC02960
ENSG00000145700	8	5	-0.6780719051126378	ankyrin repeat domain 31	ANKRD31
ENSG00000274220	8	5	-0.6780719051126378
ENSG00000238207	8	5	-0.6780719051126378	uncharacterized LOC124907878	LOC124907878
ENSG00000237781	8	5	-0.6780719051126378	ADAMTSL4 antisense RNA 2	ADAMTSL4-AS2
ENSG00000047457	8	5	-0.6780719051126378	ceruloplasmin	CP
ENSG00000279696	8	5	-0.6780719051126378
ENSG00000264548	8	5	-0.6780719051126378
ENSG00000138400	8	5	-0.6780719051126378	malate dehydrogenase 1B	MDH1B
ENSG00000140543	24	15	-0.6780719051126374	DET1 partner of COP1 E3 ubiquitin ligase	DET1
ENSG00000154263	64	40	-0.6780719051126374	ATP binding cassette subfamily A member 10	ABCA10
ENSG00000012048	104	65	-0.6780719051126374	BRCA1 DNA repair associated	BRCA1
ENSG00000196584	24	15	-0.6780719051126374	X-ray repair cross complementing 2	XRCC2
ENSG00000176208	24	15	-0.6780719051126374	ATPase family AAA domain containing 5	ATAD5
ENSG00000259820	32	20	-0.6780719051126374
ENSG00000106462	139	87	-0.6759975768747797	enhancer of zeste 2 polycomb repressive complex 2 subunit	EZH2
ENSG00000246090	123	77	-0.6757279646443388	uncharacterized LOC100507053	LOC100507053
ENSG00000173801	503	315	-0.6752065714182471	junction plakoglobin	JUP
ENSG00000091651	75	47	-0.6742298388182428	origin recognition complex subunit 6	ORC6
ENSG00000188215	742	465	-0.674188470625408	defective in cullin neddylation 1 domain containing 3	DCUN1D3
ENSG00000170379	51	32	-0.6724253419714952	TRPM8 channel associated factor 2	TCAF2
ENSG00000240498	51	32	-0.6724253419714952	CDKN2B antisense RNA 1	CDKN2B-AS1
ENSG00000149781	86	54	-0.6713772525386297	FERM domain containing kindlin 3	FERMT3
ENSG00000279529	35	22	-0.669851398307669
ENSG00000163393	676	425	-0.6695604052571191	solute carrier family 22 member 15	SLC22A15
ENSG00000185339	878	552	-0.6695526727571899	transcobalamin 2	TCN2
ENSG00000084090	4665	2933	-0.6695000099821655	StAR related lipid transfer domain containing 7	STARD7
ENSG00000137656	186	117	-0.6687940915246262	BUD13 homolog	BUD13
ENSG00000162981	124	78	-0.6687940915246262	LRAT domain containing 1	LRATD1
ENSG00000234420	475	299	-0.6677820290202057	zinc finger protein 37B, pseudogene	ZNF37BP
ENSG00000130810	54	34	-0.6674246609131291	peter pan homolog	PPAN
ENSG00000183458	173	109	-0.6664439028597986	polycystin 1, transient receptor potential channel interacting pseudogene 3	PKD1P3
ENSG00000152784	549	346	-0.6660341113684733	PR/SET domain 8	PRDM8
ENSG00000127328	46	29	-0.6655809609294412	RAB3A interacting protein	RAB3IP
ENSG00000279453	138	87	-0.6655809609294412
ENSG00000135338	157	99	-0.6652641288120176	lebercilin LCA5	LCA5
ENSG00000077157	287	181	-0.6650610395924819	protein phosphatase 1 regulatory subunit 12B	PPP1R12B
ENSG00000176809	206	130	-0.6641327141547642	leucine rich repeat containing 37 member A3	LRRC37A3
ENSG00000142556	141	89	-0.663817921432396	zinc finger protein 614	ZNF614
ENSG00000103599	38	24	-0.6629650127224291	IQ motif containing H	IQCH
ENSG00000235513	38	24	-0.6629650127224291	L3MBTL2 antisense RNA 1	L3MBTL2-AS1
ENSG00000124593	19	12	-0.6629650127224291
ENSG00000219626	76	48	-0.6629650127224291	family with sequence similarity 228 member B	FAM228B
ENSG00000167723	19	12	-0.6629650127224291	transient receptor potential cation channel subfamily V member 3	TRPV3
ENSG00000260552	38	24	-0.6629650127224291	cell fate and sterol metabolism associated divergent transcript of MOCOS	COSMOC
ENSG00000178977	38	24	-0.6629650127224291	long intergenic non-protein coding RNA 324	LINC00324
ENSG00000149929	231	146	-0.6619244825360395	HIRA interacting protein 3	HIRIP3
ENSG00000119969	68	43	-0.6611980865482412	helicase, lymphoid specific	HELLS
ENSG00000175745	819	518	-0.6609113539544538	nuclear receptor subfamily 2 group F member 1	NR2F1
ENSG00000150540	526	333	-0.6595406222210407	histamine N-methyltransferase	HNMT
ENSG00000151632	559	354	-0.6590989227601938	aldo-keto reductase family 1 member C2	AKR1C2
ENSG00000182379	30	19	-0.6589630821649335	neurexophilin 4	NXPH4
ENSG00000033170	801	508	-0.6569737456365452	fucosyltransferase 8	FUT8
ENSG00000153993	752	477	-0.6567433956721267	semaphorin 3D	SEMA3D
ENSG00000180096	93	59	-0.6565157617461894	septin 1	SEPTIN1
ENSG00000072954	52	33	-0.6560455987826384	transmembrane protein 38A	TMEM38A
ENSG00000164136	167	106	-0.6557838379108532	interleukin 15	IL15
ENSG00000106246	63	40	-0.6553518286125541	pentatricopeptide repeat domain 1	PTCD1
ENSG00000022267	2326	1477	-0.6551812707084288	four and a half LIM domains 1	FHL1
ENSG00000073060	1447	919	-0.6549281552426898	scavenger receptor class B member 1	SCARB1
ENSG00000137266	913	580	-0.6545619599692873	solute carrier family 22 member 23	SLC22A23
ENSG00000133026	2919	1855	-0.6540550239941023	myosin heavy chain 10	MYH10
ENSG00000259807	129	82	-0.6536752508051702
ENSG00000165633	1326	843	-0.6534762391705051	V-set and transmembrane domain containing 4	VSTM4
ENSG00000140022	561	357	-0.6520766965796945	stonin 2	STON2
ENSG00000177570	88	56	-0.6520766965796936	sterile alpha motif domain containing 12	SAMD12
ENSG00000276855	165	105	-0.6520766965796936
ENSG00000261101	11	7	-0.6520766965796931
ENSG00000224790	11	7	-0.6520766965796931	HLCS antisense RNA 1	HLCS-AS1
ENSG00000273284	11	7	-0.6520766965796931
ENSG00000165521	22	14	-0.6520766965796931	EMAP like 5	EML5
ENSG00000176927	11	7	-0.6520766965796931	EF-hand calcium binding domain 5	EFCAB5
ENSG00000277007	11	7	-0.6520766965796931
ENSG00000286787	11	7	-0.6520766965796931
ENSG00000196632	11	7	-0.6520766965796931	WNK lysine deficient protein kinase 3	WNK3
ENSG00000173662	22	14	-0.6520766965796931	taste 1 receptor member 1	TAS1R1
ENSG00000231952	11	7	-0.6520766965796931	DPY19L1 pseudogene 2	DPY19L1P2
ENSG00000230043	11	7	-0.6520766965796931	TMSB4X pseudogene 6	TMSB4XP6
ENSG00000281468	22	14	-0.6520766965796931
ENSG00000213213	11	7	-0.6520766965796931	coiled-coil domain containing 183	CCDC183
ENSG00000122367	11	7	-0.6520766965796931	LIM domain binding 3	LDB3
ENSG00000250506	11	7	-0.6520766965796931	cyclin dependent kinase 3	CDK3
ENSG00000286366	11	7	-0.6520766965796931
ENSG00000287218	11	7	-0.6520766965796931
ENSG00000185585	154	98	-0.6520766965796927	olfactomedin like 2A	OLFML2A
ENSG00000088766	99	63	-0.6520766965796927	cardiolipin synthase 1	CRLS1
ENSG00000125247	256	163	-0.6512718457689228	transmembrane O-mannosyltransferase targeting cadherins 4	TMTC4
ENSG00000088305	91	58	-0.6498136450711245	DNA methyltransferase 3 beta	DNMT3B
ENSG00000165895	251	160	-0.6496154590634093	Rho GTPase activating protein 42	ARHGAP42
ENSG00000112759	1116	712	-0.6483878808627885	solute carrier family 29 member 1 (Augustine blood group)	SLC29A1
ENSG00000130962	641	409	-0.6482235136769923	proline rich and Gla domain 1	PRRG1
ENSG00000116729	1006	642	-0.647985102683224	Wnt ligand secretion mediator	WLS
ENSG00000155287	622	397	-0.647775572987646	solute carrier family 25 member 28	SLC25A28
ENSG00000163703	47	30	-0.6476982560691189	cysteine rich with EGF like domains 1	CRELD1
ENSG00000144824	1455	929	-0.6472686514129933	pleckstrin homology like domain family B member 2	PHLDB2
ENSG00000180777	72	46	-0.6463630453852991	ankyrin repeat domain 30B	ANKRD30B
ENSG00000143942	36	23	-0.6463630453852991	ChaC glutathione specific gamma-glutamylcyclotransferase 2	CHAC2
ENSG00000119669	1469	939	-0.6456373329025062	interferon regulatory factor 2 binding protein like	IRF2BPL
ENSG00000154856	2505	1602	-0.6449364556738608	APC down-regulated 1	APCDD1
ENSG00000154265	688	440	-0.644905041177438	ATP binding cassette subfamily A member 5	ABCA5
ENSG00000169169	311	199	-0.6441461495869545	carnitine palmitoyltransferase 1C	CPT1C
ENSG00000236819	25	16	-0.6438561897747244	long intergenic non-protein coding RNA 1563	LINC01563
ENSG00000183570	100	64	-0.6438561897747244	poly(rC) binding protein 3	PCBP3
ENSG00000248866	50	32	-0.6438561897747244	USP46 divergent transcript	USP46-DT
ENSG00000268575	50	32	-0.6438561897747244
ENSG00000156273	862	552	-0.6430196023109307	BTB domain and CNC homolog 1	BACH1
ENSG00000156273	862	552	-0.6430196023109307	GRIK1 antisense RNA 2	GRIK1-AS2
ENSG00000206538	5310	3403	-0.6419047097265071	vestigial like family member 3	VGLL3
ENSG00000262089	39	25	-0.6415460290875243
ENSG00000133740	39	25	-0.6415460290875243	E2F transcription factor 5	E2F5
ENSG00000255031	53	34	-0.6404576133128597
ENSG00000004777	120	77	-0.6401040549136177	Rho GTPase activating protein 33	ARHGAP33
ENSG00000279457	81	52	-0.6394102847435326	WAS protein family homolog 9, pseudogene	WASH9P
ENSG00000255052	81	52	-0.6394102847435326	family with sequence similarity 66 member D	FAM66D
ENSG00000168621	570	366	-0.639118270768062	glial cell derived neurotrophic factor	GDNF
ENSG00000088899	380	244	-0.639118270768062	leucine zipper tumor suppressor family member 3	LZTS3
ENSG00000186889	95	61	-0.6391182707680612	transmembrane protein 17	TMEM17
ENSG00000082269	179	115	-0.6383257263198816	family with sequence similarity 135 member A	FAM135A
ENSG00000172893	3399	2185	-0.6374770821537101	7-dehydrocholesterol reductase	DHCR7
ENSG00000163251	252	162	-0.6374299206152925	frizzled class receptor 5	FZD5
ENSG00000256667	84	54	-0.6374299206152925	killer cell lectin like receptor A1, pseudogene	KLRA1P
ENSG00000272702	14	9	-0.637429920615292
ENSG00000162997	14	9	-0.637429920615292	prolyl-tRNA synthetase associated domain containing 1, pseudogene	PRORSD1P
ENSG00000284879	14	9	-0.637429920615292	NK cell activity associated lncRNA 1	NCAL1
ENSG00000180660	14	9	-0.637429920615292	mab-21 like 1	MAB21L1
ENSG00000248671	14	9	-0.637429920615292	ALG1 like 9, pseudogene	ALG1L9P
ENSG00000155749	14	9	-0.637429920615292	flagellum associated containing coiled-coil domains 1	FLACC1
ENSG00000140398	210	135	-0.6374299206152916	nei like DNA glycosylase 1	NEIL1
ENSG00000204764	28	18	-0.6374299206152916	RAN binding protein 17	RANBP17
ENSG00000156876	56	36	-0.6374299206152916	SAS-6 centriolar assembly protein	SASS6
ENSG00000125648	2031	1306	-0.6370353427497211	solute carrier family 25 member 23	SLC25A23
ENSG00000143772	911	586	-0.6365503893798028	inositol-trisphosphate 3-kinase B	ITPKB
ENSG00000184271	356	229	-0.6365296428694549	POU class 6 homeobox 1	POU6F1
ENSG00000174428	194	125	-0.6341285575250408	GTF2I repeat domain containing 2B	GTF2IRD2B
ENSG00000185261	45	29	-0.6338721012021029	KIAA0825	KIAA0825
ENSG00000235954	135	87	-0.6338721012021029	TTC28 antisense RNA 1	TTC28-AS1
ENSG00000188785	197	127	-0.633367132684211	zinc finger protein 548	ZNF548
ENSG00000149451	2060	1329	-0.6323032327944063	ADAM metallopeptidase domain 33	ADAM33
ENSG00000275494	31	20	-0.6322682154995123
ENSG00000174059	62	40	-0.6322682154995123	CD34 molecule	CD34
ENSG00000227252	31	20	-0.6322682154995123	COPS8 divergent transcript	COPS8-DT
ENSG00000168502	2382	1537	-0.6320562481733418	microtubule crosslinking factor 1	MTCL1
ENSG00000020181	4697	3031	-0.6319457414734586	adhesion G protein-coupled receptor A2	ADGRA2
ENSG00000062716	4134	2668	-0.6317797222408625	vacuole membrane protein 1	VMP1
ENSG00000170542	141	91	-0.6317567122000973	serpin family B member 9	SERPINB9
ENSG00000149256	587	379	-0.6311626549389597	teneurin transmembrane protein 4	TENM4
ENSG00000101868	192	124	-0.6307661903342812	DNA polymerase alpha 1, catalytic subunit	POLA1
ENSG00000151117	144	93	-0.6307661903342812	transmembrane protein 86A	TMEM86A
ENSG00000162267	48	31	-0.6307661903342812	inter-alpha-trypsin inhibitor heavy chain 3	ITIH3
ENSG00000113504	113	73	-0.6303544035351702	solute carrier family 12 member 7	SLC12A7
ENSG00000169991	589	381	-0.6284766363371386	intermediate filament family orphan 2	IFFO2
ENSG00000204316	51	33	-0.6280312226130418	mitochondrial ribosomal protein L38	MRPL38
ENSG00000100558	17	11	-0.6280312226130418	pleckstrin 2	PLEK2
ENSG00000267270	17	11	-0.6280312226130418	PARD6G antisense RNA 1	PARD6G-AS1
ENSG00000227354	34	22	-0.6280312226130418	RBM26 antisense RNA 1	RBM26-AS1
ENSG00000132530	360	233	-0.6276669516753932	XIAP associated factor 1	XAF1
ENSG00000156650	519	336	-0.6272733055791218	lysine acetyltransferase 6B	KAT6B
ENSG00000213516	346	224	-0.6272733055791218	RBMX like 1	RBMXL1
ENSG00000134222	88	57	-0.626541604472556	proline and serine rich coiled-coil 1	PSRC1
ENSG00000187244	71	46	-0.6261851634476692	basal cell adhesion molecule (Lutheran blood group)	BCAM
ENSG00000161551	219	142	-0.6250399400964914	zinc finger protein 577	ZNF577
ENSG00000125730	37	24	-0.624490864907794	complement C3	C3
ENSG00000105717	37	24	-0.624490864907794	PBX homeobox 4	PBX4
ENSG00000129295	111	72	-0.624490864907794	dynein axonemal assembly factor 11	DNAAF11
ENSG00000162702	1028	667	-0.624081598009294	zinc finger protein 281	ZNF281
ENSG00000224616	57	37	-0.6234366485357912	RTCA antisense RNA 1	RTCA-AS1
ENSG00000173531	114	74	-0.6234366485357912	macrophage stimulating 1	MST1
ENSG00000146966	228	148	-0.6234366485357912	DENN domain containing 2A	DENND2A
ENSG00000101353	57	37	-0.6234366485357912	maestro heat like repeat family member 8	MROH8
ENSG00000179922	114	74	-0.6234366485357912	zinc finger protein 784	ZNF784
ENSG00000121753	191	124	-0.6232325176488738	adhesion G protein-coupled receptor B2	ADGRB2
ENSG00000106333	11038	7171	-0.6222325679352192	procollagen C-endopeptidase enhancer	PCOLCE
ENSG00000187134	848	551	-0.6220119459920408	aldo-keto reductase family 1 member C1	AKR1C1
ENSG00000254681	80	52	-0.6214883767462709	polycystin 1, transient receptor potential channel interacting pseudogene 5	PKD1P5
ENSG00000162998	20	13	-0.6214883767462704	frizzled related protein	FRZB
ENSG00000266916	20	13	-0.6214883767462704	ZNF793 antisense RNA 1 (head to head)	ZNF793-AS1
ENSG00000155858	83	54	-0.6201519291834563	LSM11, U7 small nuclear RNA associated	11
ENSG00000197959	83	54	-0.6201519291834563	dynamin 3	DNM3
ENSG00000119699	149	97	-0.6192556782750334	transforming growth factor beta 3	TGFB3
ENSG00000184047	43	28	-0.6189098326444942	diablo IAP-binding mitochondrial protein	DIABLO
ENSG00000107864	43	28	-0.6189098326444942	cytoplasmic polyadenylation element binding protein 3	CPEB3
ENSG00000274512	109	71	-0.6184372052722438	TBC1 domain family member 3	TBC1D3
ENSG00000274512	109	71	-0.6184372052722438	TBC1 domain family member 3L	TBC1D3L
ENSG00000171522	198	129	-0.6181293646563555	prostaglandin E receptor 4	PTGER4
ENSG00000259953	66	43	-0.6181293646563555	long intergenic non-protein coding RNA 2977	LINC02977
ENSG00000112139	887	578	-0.6178646118003854	MAM domain containing glycosylphosphatidylinositol anchor 1	MDGA1
ENSG00000165195	89	58	-0.6177524358388258	phosphatidylinositol glycan anchor biosynthesis class A	PIGA
ENSG00000243244	336	219	-0.6175303631775861	stonin 1	STON1
ENSG00000090339	1098	716	-0.6168465617409424	intercellular adhesion molecule 1	ICAM1
ENSG00000081803	69	45	-0.6166713604484944	calcium dependent secretion activator 2	CADPS2
ENSG00000156042	46	30	-0.6166713604484944	cilia and flagella associated protein 70	CFAP70
ENSG00000258457	23	15	-0.6166713604484944	AJUBA divergent transcript	AJUBA-DT
ENSG00000066583	92	60	-0.6166713604484944	isochorismatase domain containing 1	ISOC1
ENSG00000143878	854	557	-0.6165587422804588	ras homolog family member B	RHOB
ENSG00000173599	882	576	-0.6147098441152092	pyruvate carboxylase	PC
ENSG00000147883	992	648	-0.6143463075022506	cyclin dependent kinase inhibitor 2B	CDKN2B
ENSG00000177990	150	98	-0.6141088463806721	dpy-19 like 2	DPY19L2
ENSG00000163378	1661	1086	-0.613027970158015	EGF domain specific O-linked N-acetylglucosamine transferase	EOGT
ENSG00000179168	26	17	-0.6129768768907526	gametogenetin	GGN
ENSG00000272419	52	34	-0.6129768768907526	long intergenic non-protein coding RNA 1145	LINC01145
ENSG00000173193	1289	843	-0.612647727419569	poly(ADP-ribose) polymerase family member 14	PARP14
ENSG00000120837	576	377	-0.6115042881736485	nuclear transcription factor Y subunit beta	NFYB
ENSG00000161955	55	36	-0.6114347120823478	TNF superfamily member 13	TNFSF13
ENSG00000184916	55	36	-0.6114347120823478	jagged canonical Notch ligand 2	JAG2
ENSG00000151778	58	38	-0.6100534816839867	stress associated endoplasmic reticulum protein family member 2	SERP2
ENSG00000158966	232	152	-0.6100534816839867	cache domain containing 1	CACHD1
ENSG00000267041	29	19	-0.6100534816839867	zinc finger protein 850	ZNF850
ENSG00000182287	2818	1847	-0.609487745327197	adaptor related protein complex 1 subunit sigma 2	AP1S2
ENSG00000101493	180	118	-0.6092100469678332	zinc finger protein 516	ZNF516
ENSG00000186153	151	99	-0.6090481192454691	WW domain containing oxidoreductase	WWOX
ENSG00000169122	215	141	-0.6086414971906668	family with sequence similarity 110 member B	FAM110B
ENSG00000241399	558	366	-0.6084214735451443	CD302 molecule	CD302
ENSG00000243646	32	21	-0.6076825772212393	interleukin 10 receptor subunit beta	IL10RB
ENSG00000286219	32	21	-0.6076825772212393	notch 2 N-terminal like C	NOTCH2NLC
ENSG00000244198	32	21	-0.6076825772212393	ARHGEF35 antisense RNA 1	ARHGEF35-AS1
ENSG00000270504	710	466	-0.6074890697377651
ENSG00000182263	131	86	-0.6071582468353522	fidgetin, microtubule severing factor	FIGN
ENSG00000268043	361	237	-0.6071117779889112	NBPF member 12	NBPF12
ENSG00000137628	230	151	-0.6070853116192962	DExD/H-box helicase 60	DDX60
ENSG00000145779	242	159	-0.6059802819902389	TNF alpha induced protein 8	TNFAIP8
ENSG00000164241	35	23	-0.6057210608879533	chromosome 5 open reading frame 63	C5orf63
ENSG00000204851	143	94	-0.6052824851007514	PNMA family member 8B	PNMA8B
ENSG00000143147	546	359	-0.6049171070968011	G protein-coupled receptor 161	GPR161
ENSG00000162944	184	121	-0.6046987187824184	raftlin family member 2	RFTN2
ENSG00000114861	152	100	-0.6040713236688608	forkhead box P1	FOXP1
ENSG00000124496	345	227	-0.6039040643746167	transcriptional regulating factor 1	TRERF1
ENSG00000164663	196	129	-0.6034825886919544	ubiquitin specific peptidase 49	USP49
ENSG00000179104	79	52	-0.6033410300360114	transmembrane O-mannosyltransferase targeting cadherins 2	TMTC2
ENSG00000142961	395	260	-0.6033410300360114	MOB kinase activator 3C	MOB3C
ENSG00000188811	694	457	-0.6027414975201904	NHL repeat containing 3	NHLRC3
ENSG00000242294	164	108	-0.6026645024546156	stromal antigen 3-like 5 pseudogene	STAG3L5P
ENSG00000172824	164	108	-0.6026645024546156	carboxylesterase 4A	CES4A
ENSG00000120324	41	27	-0.6026645024546156	protocadherin beta 10	PCDHB10
ENSG00000006453	205	135	-0.6026645024546156	BAR/IMD domain containing adaptor protein 2 like 1	BAIAP2L1
ENSG00000135976	167	110	-0.602344578949392	ankyrin repeat domain 36	ANKRD36
ENSG00000214100	44	29	-0.6014506235097254	placenta associated 9 pseudogene 1	PLAC9P1
ENSG00000115504	2628	1733	-0.6006936211621596	EH domain binding protein 1	EHBP1
ENSG00000120327	47	31	-0.6003925412907627	protocadherin beta 14	PCDHB14
ENSG00000151687	47	31	-0.6003925412907627	ankyrin and armadillo repeat containing	ANKAR
ENSG00000137942	385	254	-0.6000299488100982	formin binding protein 1 like	FNBP1L
ENSG00000106799	1411	931	-0.5998649150384701	transforming growth factor beta receptor 1	TGFBR1
ENSG00000135218	159	105	-0.5986374376182333	CD36 molecule	CD36
ENSG00000169302	53	35	-0.5986374376182324	serine/threonine kinase 32A	STK32A
ENSG00000241343	53	35	-0.5986374376182324	ribosomal protein L36a	RPL36A
ENSG00000284691	106	70	-0.5986374376182324	zinc finger domain-containing protein LOC728743	LOC728743
ENSG00000168405	268	177	-0.5984836403747744	cytidine monophospho-N-acetylneuraminic acid hydroxylase, pseudogene	CMAHP
ENSG00000170160	109	72	-0.5982593233346138	coiled-coil domain containing 144A	CCDC144A
ENSG00000149054	56	37	-0.5979015564286536	zinc finger protein 215	ZNF215
ENSG00000139178	1259	832	-0.5976228495779239	complement C1r subcomponent like	C1RL
ENSG00000121210	121	80	-0.596935142387232	transmembrane 131 like	TMEM131L
ENSG00000130176	665	440	-0.5958508168638925	calponin 1	CNN1
ENSG00000176406	68	45	-0.5956097449206643	regulating synaptic membrane exocytosis 2	RIMS2
ENSG00000153790	77	51	-0.5943611987234059	sperm microtubule inner protein 4	SPMIP4
ENSG00000009413	1985	1315	-0.594076207850657	REV3 like, DNA directed polymerase zeta catalytic subunit	REV3L
ENSG00000183621	160	106	-0.5940076403241639	zinc finger protein 438	ZNF438
ENSG00000099330	243	161	-0.5938956254911645	occludin/ELL domain containing 1	OCEL1
ENSG00000122547	489	324	-0.5938406520676089	endonuclease/exonuclease/phosphatase family domain containing 1	EEPD1
ENSG00000149503	246	163	-0.5937863511081627	inner centromere protein	INCENP
ENSG00000088280	1184	785	-0.5929045218499596	ArfGAP with SH3 domain, ankyrin repeat and PH domain 3	ASAP3
ENSG00000267519	638	423	-0.5928987606449194	miR-23a/27a/24-2 cluster host gene	MIR23AHG
ENSG00000095951	279	185	-0.5927398513128752	HIVEP zinc finger 1	HIVEP1
ENSG00000167232	374	248	-0.5926981495007624	zinc finger protein 91	ZNF91
ENSG00000234444	285	189	-0.592575684831032	zinc finger protein 736	ZNF736
ENSG00000198018	1369	908	-0.5923582439669861	ectonucleoside triphosphate diphosphohydrolase 7	ENTPD7
ENSG00000259865	107	71	-0.5917198668964652
ENSG00000165105	336	223	-0.5914175228584551	RAS and EF-hand domain containing	RASEF
ENSG00000237649	116	77	-0.5911944544326708	kinesin family member C1	KIFC1
ENSG00000188315	122	81	-0.5908873346782624	chromosome 3 open reading frame 62	C3orf62
ENSG00000072952	738	490	-0.590839067057825	inositol 1,4,5-triphosphate receptor associated 1	IRAG1
ENSG00000149212	802	533	-0.5894667036957433	sestrin 3	SESN3
ENSG00000069702	841	559	-0.5892575174119532	transforming growth factor beta receptor 3	TGFBR3
ENSG00000175048	343	228	-0.5891747520080717	zinc finger DHHC-type palmitoyltransferase 14	ZDHHC14
ENSG00000140043	179	119	-0.5889980139563127	prostaglandin reductase 2	PTGR2
ENSG00000176658	11950	7947	-0.5885283686646954	myosin ID	MYO1D
ENSG00000183111	212	141	-0.5883691021644051	Rho guanine nucleotide exchange factor 37	ARHGEF37
ENSG00000128881	538	358	-0.5876465852923669	tau tubulin kinase 2	TTBK2
ENSG00000168010	589	392	-0.5874139797152527	autophagy related 16 like 2	ATG16L2
ENSG00000170915	168	112	-0.584962500721157	progestin and adipoQ receptor family member 8	PAQR8
ENSG00000137880	39	26	-0.584962500721157	GTP cyclohydrolase I feedback regulator	GCHFR
ENSG00000248508	78	52	-0.584962500721157	SRP14 divergent transcript	SRP14-DT
ENSG00000275854	15	10	-0.5849625007211565
ENSG00000186056	15	10	-0.5849625007211565	MATN1 antisense RNA 1	MATN1-AS1
ENSG00000255400	15	10	-0.5849625007211565	long intergenic non-protein coding RNA 2989	LINC02989
ENSG00000286705	15	10	-0.5849625007211565
ENSG00000141576	15	10	-0.5849625007211565	ring finger protein 157	RNF157
ENSG00000148426	15	10	-0.5849625007211565	proline and serine rich 2	PROSER2
ENSG00000197299	15	10	-0.5849625007211565	BLM RecQ like helicase	BLM
ENSG00000103044	21	14	-0.5849625007211565	hyaluronan synthase 3	HAS3
ENSG00000279369	15	10	-0.5849625007211565
ENSG00000185947	87	58	-0.5849625007211561	zinc finger protein 267	ZNF267
ENSG00000186010	9	6	-0.5849625007211561	NADH:ubiquinone oxidoreductase subunit A13	NDUFA13
ENSG00000147647	9	6	-0.5849625007211561	dihydropyrimidinase	DPYS
ENSG00000266933	9	6	-0.5849625007211561	MADCAM1 antisense RNA 1	MADCAM1-AS1
ENSG00000233396	9	6	-0.5849625007211561	long intergenic non-protein coding RNA 1719	LINC01719
ENSG00000275807	18	12	-0.5849625007211561
ENSG00000173320	9	6	-0.5849625007211561	storkhead box 2	STOX2
ENSG00000258301	48	32	-0.5849625007211561	VASH1 antisense RNA 1	VASH1-AS1
ENSG00000107518	18	12	-0.5849625007211561	attractin like 1	ATRNL1
ENSG00000136160	9	6	-0.5849625007211561	endothelin receptor type B	EDNRB
ENSG00000258890	522	348	-0.5849625007211561	centrosomal protein 95	CEP95
ENSG00000260747	24	16	-0.5849625007211561
ENSG00000162493	9	6	-0.5849625007211561	podoplanin	PDPN
ENSG00000137261	9	6	-0.5849625007211561	KIAA0319	KIAA0319
ENSG00000282508	9	6	-0.5849625007211561	long intergenic non-protein coding RNA 1002	LINC01002
ENSG00000069011	30	20	-0.5849625007211561	paired like homeodomain 1	PITX1
ENSG00000282556	18	12	-0.5849625007211561	uncharacterized LOC101927825	LOC101927825
ENSG00000267309	30	20	-0.5849625007211561	ZNF566 antisense RNA 1	ZNF566-AS1
ENSG00000280143	33	22	-0.5849625007211561
ENSG00000167483	12	8	-0.5849625007211561	niban apoptosis regulator 3	NIBAN3
ENSG00000277496	12	8	-0.5849625007211561	SLCO4A1 antisense RNA 2	SLCO4A1-AS2
ENSG00000230084	27	18	-0.5849625007211561	ZBTB47 and NKTR antisense RNA 1	ZBTB47-AS1
ENSG00000261351	9	6	-0.5849625007211561
ENSG00000277559	18	12	-0.5849625007211561
ENSG00000279203	9	6	-0.5849625007211561
ENSG00000226754	9	6	-0.5849625007211561	MAGOH divergent transcript	MAGOH-DT
ENSG00000269939	12	8	-0.5849625007211561	PCF11 antisense RNA 1	PCF11-AS1
ENSG00000254783	9	6	-0.5849625007211561
ENSG00000228486	33	22	-0.5849625007211561	chromosome 2 open reading frame 92	C2orf92
ENSG00000272851	12	8	-0.5849625007211561
ENSG00000235944	69	46	-0.5849625007211561	zinc finger protein 815, pseudogene	ZNF815P
ENSG00000244945	9	6	-0.5849625007211561	RUFY1 antisense RNA 1	RUFY1-AS1
ENSG00000273486	18	12	-0.5849625007211561
ENSG00000163412	687	458	-0.5849625007211561	eukaryotic translation initiation factor 4E family member 3	EIF4E3
ENSG00000250299	9	6	-0.5849625007211561	mitochondrial ribosomal protein S31 pseudogene 4	MRPS31P4
ENSG00000178127	9	6	-0.5849625007211561	NADH:ubiquinone oxidoreductase core subunit V2	NDUFV2
ENSG00000272899	9	6	-0.5849625007211561	sperm microtubule inner protein 1	SPMIP1
ENSG00000169607	69	46	-0.5849625007211561	cytoskeleton associated protein 2 like	CKAP2L
ENSG00000109220	246	164	-0.5849625007211561	cysteine rich hydrophobic domain 2	CHIC2
ENSG00000241975	12	8	-0.5849625007211561	elongin C pseudogene 19	ELOCP19
ENSG00000198691	33	22	-0.5849625007211561	ATP binding cassette subfamily A member 4	ABCA4
ENSG00000249115	123	82	-0.5849625007211561	HAUS augmin like complex subunit 5	HAUS5
ENSG00000177839	27	18	-0.5849625007211561	protocadherin beta 9	PCDHB9
ENSG00000287315	12	8	-0.5849625007211561
ENSG00000116874	207	138	-0.5849625007211561	tryptophanyl tRNA synthetase 2, mitochondrial	WARS2
ENSG00000287978	18	12	-0.5849625007211561
ENSG00000272182	33	22	-0.5849625007211561
ENSG00000085276	276	184	-0.5849625007211552	MDS1 and EVI1 complex locus	MECOM
ENSG00000221869	1758	1173	-0.5837320571148954	CCAAT enhancer binding protein delta	CEBPD
ENSG00000119326	1645	1099	-0.5818961976733714	catenin alpha like 1	CTNNAL1
ENSG00000189221	925	618	-0.5818465274992999	monoamine oxidase A	MAOA
ENSG00000071967	24717	16529	-0.5805042036545487	cytochrome b reductase 1	CYBRD1
ENSG00000073910	290	194	-0.5799962478278067	FRY microtubule binding protein	FRY
ENSG00000240038	127	85	-0.5792937506344638	amylase alpha 2B	AMY2B
ENSG00000100749	118	79	-0.5788623011847385	VRK serine/threonine kinase 1	VRK1
ENSG00000206417	106	71	-0.5781733350585165	H1-10 antisense RNA 1	H1-10-AS1
ENSG00000178996	2648	1774	-0.5778971125061538	sorting nexin 18	SNX18
ENSG00000100478	100	67	-0.5777669993169523	adaptor related protein complex 4 subunit sigma 1	AP4S1
ENSG00000214293	91	61	-0.5770573026358097	Alu-mediated CDKN1A/p21 transcriptional regulator	APTR
ENSG00000123349	88	59	-0.5767885692754557	prefoldin subunit 5	PFDN5
ENSG00000145604	695	466	-0.5766830229565905	S-phase kinase associated protein 2	SKP2
ENSG00000128602	173	116	-0.5766472325091527	smoothened, frizzled class receptor	SMO
ENSG00000169851	85	57	-0.5765009219729604	protocadherin 7	PCDH7
ENSG00000175592	1886	1266	-0.5750522712467543	FOS like 1, AP-1 transcription factor subunit	FOSL1
ENSG00000101265	852	572	-0.5748382834474484	Ras association domain family member 2	RASSF2
ENSG00000167216	137	92	-0.5744701269035133	katanin catalytic subunit A1 like 2	KATNAL2
ENSG00000121989	125	84	-0.5734668618833263	activin A receptor type 2A	ACVR2A
ENSG00000205544	58	39	-0.5725787762653232	transmembrane protein 256	TMEM256
ENSG00000169330	58	39	-0.5725787762653232	membrane integral NOTCH2 associated receptor 1	MINAR1
ENSG00000236548	55	37	-0.5719063478957098	RNF217 antisense RNA 1 (head to head)	RNF217-AS1
ENSG00000132141	55	37	-0.5719063478957098	chaperonin containing TCP1 subunit 6B	CCT6B
ENSG00000106483	110	74	-0.5719063478957098	secreted frizzled related protein 4	SFRP4
ENSG00000184227	893	601	-0.5712951844100367	acyl-CoA thioesterase 1	ACOT1
ENSG00000286177	49	33	-0.570315724756755
ENSG00000240859	49	33	-0.570315724756755	long intergenic non-protein coding RNA 3014	LINC03014
ENSG00000111445	98	66	-0.570315724756755	replication factor C subunit 5	RFC5
ENSG00000174080	2939	1980	-0.5698249286843602	cathepsin F	CTSF
ENSG00000161618	644	434	-0.569365645670139	aldehyde dehydrogenase 16 family member A1	ALDH16A1
ENSG00000188747	46	31	-0.5693656456701381	NADPH oxidase activator 1	NOXA1
ENSG00000142867	506	341	-0.5693656456701373	BCL10 immune signaling adaptor	BCL10
ENSG00000072210	3926	2646	-0.5692471111874937	aldehyde dehydrogenase 3 family member A2	ALDH3A2
ENSG00000170364	224	151	-0.5689501827325252	SET domain and mariner transposase fusion gene	SETMAR
ENSG00000113319	178	120	-0.5688428353578789	Ras protein specific guanine nucleotide releasing factor 2	RASGRF2
ENSG00000134780	132	89	-0.5686606883920557	diacylglycerol lipase alpha	DAGLA
ENSG00000136478	1532	1033	-0.5685760430598972	testis expressed 2	TEX2
ENSG00000146859	175	118	-0.5685680624704874	transmembrane protein 140	TMEM140
ENSG00000161381	1569	1058	-0.5685057248540719	plexin domain containing 1	PLXDC1
ENSG00000197696	301	203	-0.5682837595745251	neuromedin B	NMB
ENSG00000184481	335	226	-0.5678383229299477	forkhead box O4	FOXO4
ENSG00000148690	455	307	-0.5676278897158795	FRA10A associated CGG repeat 1	FRA10AC1
ENSG00000141519	123	83	-0.5674750739923153	coiled-coil domain containing 40	CCDC40
ENSG00000138032	366	247	-0.5673326066993649	protein phosphatase, Mg2+/Mn2+ dependent 1B	PPM1B
ENSG00000172974	40	27	-0.5670405927238944	VDAC2 pseudogene 5	VDAC2P5
ENSG00000260230	40	27	-0.5670405927238944	ferric chelate reductase 1 like	FRRS1L
ENSG00000163297	4099	2767	-0.566949346024824	ANTXR cell adhesion molecule 2	ANTXR2
ENSG00000250722	7284	4918	-0.5666591873807558	selenoprotein P	SELENOP
ENSG00000153814	650	439	-0.566218778380458	JAZF zinc finger 1	JAZF1
ENSG00000020922	379	256	-0.5660540381710923	MRE11 homolog, double strand break repair nuclease	MRE11
ENSG00000172985	943	637	-0.5659643984187959	SH3 domain containing ring finger 3	SH3RF3
ENSG00000267547	37	25	-0.5655971758542258
ENSG00000261338	37	25	-0.5655971758542258
ENSG00000138821	182	123	-0.5652801348594565	solute carrier family 39 member 8	SLC39A8
ENSG00000150764	1046	707	-0.5651007314375427	DIX domain containing 1	DIXDC1
ENSG00000137218	108	73	-0.5650629432834506	fibroblast growth factor receptor substrate 3	FRS3
ENSG00000173757	1114	753	-0.5650274626681036	signal transducer and activator of transcription 5B	STAT5B
ENSG00000144061	139	94	-0.56435222104587	nephrocystin 1	NPHP1
ENSG00000113212	68	46	-0.563900885193326	protocadherin beta 7	PCDHB7
ENSG00000178852	34	23	-0.563900885193326	EF-hand calcium binding domain 13	EFCAB13
ENSG00000151164	34	23	-0.563900885193326	RAD9 checkpoint clamp component B	RAD9B
ENSG00000215374	68	46	-0.563900885193326	family with sequence similarity 66 member B	FAM66B
ENSG00000075651	405	274	-0.5637460148114606	phospholipase D1	PLD1
ENSG00000119711	396	268	-0.5632674296218383	aldehyde dehydrogenase 6 family member A1	ALDH6A1
ENSG00000196352	2086	1412	-0.5629990692485851	CD55 molecule (Cromer blood group)	CD55
ENSG00000149489	65	44	-0.562936194391157	retinal outer segment membrane protein 1	ROM1
ENSG00000116774	7263	4918	-0.5624938451240116	olfactomedin like 3	OLFML3
ENSG00000276728	31	21	-0.5618788876081142
ENSG00000173559	5303	3593	-0.5616198131385808	nucleic acid binding protein 1	NABP1
ENSG00000168758	447	303	-0.5609570377103665	semaphorin 4C	SEMA4C
ENSG00000167799	59	40	-0.5607149544744789	nudix hydrolase 8	NUDT8
ENSG00000276075	59	40	-0.5607149544744789
ENSG00000159200	1038	704	-0.5601591097205851	regulator of calcineurin 1	RCAN1
ENSG00000230091	28	19	-0.5594274086140185	TMEM254 antisense RNA 1	TMEM254-AS1
ENSG00000152939	112	76	-0.5594274086140185	MARVEL domain containing 2	MARVELD2
ENSG00000213760	28	19	-0.5594274086140185	ATPase H+ transporting V1 subunit G2	ATP6V1G2
ENSG00000080503	3280	2226	-0.5592422221634852	SWI/SNF related, matrix associated, actin dependent regulator of chromatin, subfamily a, member 2	SMARCA2
ENSG00000177519	333	226	-0.5591994046560735	reprimo, TP53 dependent G2 arrest mediator homolog	RPRM
ENSG00000250510	81	55	-0.5584902893599644	G protein-coupled receptor 162	GPR162
ENSG00000251136	162	110	-0.5584902893599644	palmitic acid regulated anti-inflammatory lncRNA	PARAIL
ENSG00000212719	268	182	-0.5582945502590757	long intergenic non-protein coding RNA 2693	LINC02693
ENSG00000183762	696	473	-0.5572471225093345	kringle containing transmembrane protein 1	KREMEN1
ENSG00000133466	384	261	-0.5570565041512712	C1q and TNF related 6	C1QTNF6
ENSG00000163431	7753	5270	-0.5569517030592088	leiomodin 1	LMOD1
ENSG00000137094	781	531	-0.5566106873378267	DnaJ heat shock protein family (Hsp40) member B5	DNAJB5
ENSG00000100307	550	374	-0.5563933485243844	chromobox 7	CBX7
ENSG00000186088	247	168	-0.5560498088059171	gamma-secretase activating protein	GSAP
ENSG00000054277	316	215	-0.5555878985876417	opsin 3	OPN3
ENSG00000182919	194	132	-0.5555187228286744	chromosome 11 open reading frame 54	C11orf54
ENSG00000112624	291	198	-0.5555187228286735	BICRA like chromatin remodeling complex associated protein	BICRAL
ENSG00000184381	291	198	-0.5555187228286735	phospholipase A2 group VI	PLA2G6
ENSG00000177363	2291	1559	-0.5553565306068897	LRRN4 C-terminal like	LRRN4CL
ENSG00000196588	993	676	-0.5547704712461901	myocardin related transcription factor A	MRTFA
ENSG00000180229	141	96	-0.5545888516776376	HERC2 pseudogene 3	HERC2P3
ENSG00000105426	1219	830	-0.5545148843859256	protein tyrosine phosphatase receptor type S	PTPRS
ENSG00000139192	232	158	-0.5542002469504688	TAP binding protein like	TAPBPL
ENSG00000163884	116	79	-0.5542002469504688	KLF transcription factor 15	KLF15
ENSG00000139899	185	126	-0.5541015370163951	cerebellin 3 precursor	CBLN3
ENSG00000166503	527	359	-0.5538191178141627	HDGF like 3	HDGFL3
ENSG00000089472	2770	1887	-0.5537915533361044	hephaestin	HEPH
ENSG00000152402	91	62	-0.5535983298118214	guanylate cyclase 1 soluble subunit alpha 2	GUCY1A2
ENSG00000130066	1886	1285	-0.5535613165938553	spermidine/spermine N1-acetyltransferase 1	SAT1
ENSG00000077152	113	77	-0.5533924217202868	ubiquitin conjugating enzyme E2 T	UBE2T
ENSG00000183671	443	302	-0.5527581492299394	chemerin chemokine-like receptor 2	CMKLR2
ENSG00000150672	22	15	-0.5525410230287786	discs large MAGUK scaffold protein 2	DLG2
ENSG00000244716	44	30	-0.5525410230287786	ribosomal protein L17 pseudogene 7	RPL17P7
ENSG00000169621	88	60	-0.5525410230287786	aprataxin and PNKP like factor	APLF
ENSG00000198003	22	15	-0.5525410230287786	outer dynein arm docking complex subunit 3	ODAD3
ENSG00000183049	44	30	-0.5525410230287786	calcium/calmodulin dependent protein kinase ID	CAMK1D
ENSG00000250318	22	15	-0.5525410230287786	ribosomal protein L13a pseudogene 26	RPL13AP26
ENSG00000036530	44	30	-0.5525410230287786	cytochrome P450 family 46 subfamily A member 1	CYP46A1
ENSG00000070501	173	118	-0.551985178274883	DNA polymerase beta	POLB
ENSG00000198624	85	58	-0.5514099410101299	coiled-coil domain containing 69	CCDC69
ENSG00000157833	170	116	-0.5514099410101299	GRB2 associated regulator of MAPK1 subtype 2	GAREM2
ENSG00000196562	1143	780	-0.5512793744648672	sulfatase 2	SULF2
ENSG00000135929	989	675	-0.5510830188209166	cytochrome P450 family 27 subfamily A member 1	CYP27A1
ENSG00000142494	435	297	-0.5505524699353241	solute carrier family 47 member 1	SLC47A1
ENSG00000205208	268	183	-0.5503893521737293	chromosome 4 open reading frame 46	C4orf46
ENSG00000197971	1047	715	-0.5502462952650564	myelin basic protein	MBP
ENSG00000089041	41	28	-0.55019708256048	purinergic receptor P2X 7	P2RX7
ENSG00000129946	205	140	-0.55019708256048	SHC adaptor protein 2	SHC2
ENSG00000101384	1082	739	-0.550054229680665	jagged canonical Notch ligand 1	JAG1
ENSG00000227671	404	276	-0.5496870259736273	zinc finger protein 731, pseudogene	ZNF731P
ENSG00000228409	101	69	-0.5496870259736255	chaperonin containing TCP1 subunit 6 pseudogene 1	CCT6P1
ENSG00000213366	635	434	-0.5490615492150503	glutathione S-transferase mu 2	GSTM2
ENSG00000272695	395	270	-0.548893246013634	GAS6 divergent transcript	GAS6-DT
ENSG00000069399	285	195	-0.5474877953024944	BCL3 transcription coactivator	BCL3
ENSG00000170801	95	65	-0.5474877953024935	HtrA serine peptidase 3	HTRA3
ENSG00000161996	247	169	-0.5474877953024935	WD repeat domain 90	WDR90
ENSG00000248079	19	13	-0.547487795302493	DPH6 divergent transcript	DPH6-DT
ENSG00000234160	19	13	-0.547487795302493
ENSG00000074966	19	13	-0.547487795302493	TXK tyrosine kinase	TXK
ENSG00000269069	19	13	-0.547487795302493
ENSG00000254122	523	358	-0.5468513589826856	protocadherin gamma subfamily B, 7	PCDHGB7
ENSG00000146067	691	473	-0.5468455270488644	family with sequence similarity 193 member B	FAM193B
ENSG00000118596	809	554	-0.5462537263807885	solute carrier family 16 member 7	SLC16A7
ENSG00000176438	676	463	-0.5460110530219477	spectrin repeat containing nuclear envelope family member 3	SYNE3
ENSG00000183426	127	87	-0.5457411909234375	nuclear pore complex interacting protein family member A1	NPIPA1
ENSG00000183426	127	87	-0.5457411909234375	nuclear pore complex interacting protein family member A2	NPIPA2
ENSG00000146414	289	198	-0.5455690624210687	SNF2 histone linker PHD RING helicase	SHPRH
ENSG00000188312	108	74	-0.5454341365345181	centromere protein P	CENPP
ENSG00000157557	378	259	-0.5454341365345172	ETS proto-oncogene 2, transcription factor	ETS2
ENSG00000182568	553	379	-0.5450816320636154	SATB homeobox 1	SATB1
ENSG00000122335	553	379	-0.5450816320636154	serine active site containing 1	SERAC1
ENSG00000197106	89	61	-0.544996093403511	solute carrier family 6 member 17	SLC6A17
ENSG00000146263	194	133	-0.544630406685938	MMS22 like, DNA repair protein	MMS22L
ENSG00000100207	646	443	-0.5442274661389064	transcription factor 20	TCF20
ENSG00000137801	188868	129541	-0.543969499673377	thrombospondin 1	THBS1
ENSG00000106479	516	354	-0.5436217053402572	zinc finger protein 862	ZNF862
ENSG00000284968	51	35	-0.5431423250265288
ENSG00000196263	252	173	-0.5426516958631922	zinc finger protein 471	ZNF471
ENSG00000212864	83	57	-0.5421494171821832	ring finger protein 208	RNF208
ENSG00000278768	147	101	-0.5414608620845698	BACE1 antisense RNA	BACE1-AS
ENSG00000185215	550	378	-0.5410453841909497	TNF alpha induced protein 2	TNFAIP2
ENSG00000234997	16	11	-0.5405683813627027	long intergenic non-protein coding RNA 2966	LINC02966
ENSG00000254859	16	11	-0.5405683813627027
ENSG00000255837	16	11	-0.5405683813627027	taste 2 receptor member 20	TAS2R20
ENSG00000232070	16	11	-0.5405683813627027	transmembrane protein 253	TMEM253
ENSG00000216937	32	22	-0.5405683813627027	coiled-coil domain containing 7	CCDC7
ENSG00000124406	48	33	-0.5405683813627027	ATPase phospholipid transporting 8A1	ATP8A1
ENSG00000240694	16	11	-0.5405683813627027	PNMA family member 2	PNMA2
ENSG00000188372	16	11	-0.5405683813627027	zona pellucida glycoprotein 3	ZP3
ENSG00000102109	16	11	-0.5405683813627027	proprotein convertase subtilisin/kexin type 1 inhibitor	PCSK1N
ENSG00000196381	32	22	-0.5405683813627027	zinc finger protein 781	ZNF781
ENSG00000184368	16	11	-0.5405683813627027	MAP7 domain containing 2	MAP7D2
ENSG00000136371	16	11	-0.5405683813627027	methenyltetrahydrofolate synthetase	MTHFS
ENSG00000087842	573	394	-0.5403395093005301	pirin	PIR
ENSG00000138735	2257	1552	-0.540277861004709	phosphodiesterase 5A	PDE5A
ENSG00000196358	157	108	-0.5397332467281588	netrin G2	NTNG2
ENSG00000065600	141	97	-0.5396385102116659	proton activated chloride channel 1	PACC1
ENSG00000152439	109	75	-0.5393656342810456	zinc finger protein 773	ZNF773
ENSG00000144115	558	384	-0.539158811108031	threonine synthase like 2	THNSL2
ENSG00000197329	77	53	-0.5388660861317023	pellino E3 ubiquitin protein ligase 1	PELI1
ENSG00000173598	1925	1325	-0.5388660861317014	nudix hydrolase 4	NUDT4
ENSG00000081026	199	137	-0.5385925375831224	membrane associated guanylate kinase, WW and PDZ domain containing 3	MAGI3
ENSG00000136122	61	42	-0.538419914784126	BORA aurora kinase A activator	BORA
ENSG00000131941	61	42	-0.538419914784126	rhophilin Rho GTPase binding protein 2	RHPN2
ENSG00000165675	350	241	-0.538321775602367	ecto-NOX disulfide-thiol exchanger 2	ENOX2
ENSG00000134470	45	31	-0.5376567859427999	interleukin 15 receptor subunit alpha	IL15RA
ENSG00000266302	45	31	-0.5376567859427999
ENSG00000051180	45	31	-0.5376567859427999	RAD51 recombinase	RAD51
ENSG00000197978	90	62	-0.5376567859427999	golgin A6 family like 9	GOLGA6L9
ENSG00000151006	45	31	-0.5376567859427999	serine protease 53	PRSS53
ENSG00000049192	119	82	-0.5372657586898599	ADAM metallopeptidase with thrombospondin type 1 motif 6	ADAMTS6
ENSG00000100767	132	91	-0.536599479159757	papilin, proteoglycan like sulfated glycoprotein	PAPLN
ENSG00000270127	29	20	-0.5360529002402092
ENSG00000230844	58	40	-0.5360529002402092	ZNF674 antisense RNA 1 (head to head)	ZNF674-AS1
ENSG00000141384	58	40	-0.5360529002402092	TATA-box binding protein associated factor 4b	TAF4B
ENSG00000229852	58	40	-0.5360529002402092	KHDC1 antisense RNA 1	KHDC1-AS1
ENSG00000256594	29	20	-0.5360529002402092
ENSG00000099953	2446	1687	-0.5359644302398205	matrix metallopeptidase 11	MMP11
ENSG00000260578	229	158	-0.5354230399198405
ENSG00000167363	549	379	-0.5346083008341065	fructosamine 3 kinase	FN3K
ENSG00000171298	2519	1739	-0.534593189427655	alpha glucosidase	GAA
ENSG00000203865	42	29	-0.5343364276511888	ATP1A1 antisense RNA 1	ATP1A1-AS1
ENSG00000259583	84	58	-0.5343364276511888	ALDH1A3 antisense RNA 1	ALDH1A3-AS1
ENSG00000121440	908	627	-0.5342268544888746	PDZ domain containing ring finger 3	PDZRN3
ENSG00000174718	265	183	-0.5341487111665195	retroelement silencing factor 1	RESF1
ENSG00000137310	223	154	-0.5341133592254037	transcription factor 19	TCF19
ENSG00000163171	2214	1529	-0.5340668154207471	CDC42 effector protein 3	CDC42EP3
ENSG00000170312	165	114	-0.5334322000810747	cyclin dependent kinase 1	CDK1
ENSG00000146556	110	76	-0.5334322000810747	WASP family homolog 2, pseudogene	WASH2P
ENSG00000186594	1553	1073	-0.5334077536307795	MIR22 host gene	MIR22HG
ENSG00000115904	1295	895	-0.5329925104222983	SOS Ras/Rac guanine nucleotide exchange factor 1	1
ENSG00000033327	784	542	-0.5325608027613367	GRB2 associated binding protein 2	GAB2
ENSG00000074410	1825	1262	-0.5321845536721916	carbonic anhydrase 12	CA12
ENSG00000182752	925	640	-0.5313814605163127	pappalysin 1	PAPPA
ENSG00000181690	224	155	-0.5312305167833662	PLAG1 zinc finger	PLAG1
ENSG00000123607	380	263	-0.5309366190386466	tetratricopeptide repeat domain 21B	TTC21B
ENSG00000137501	2395	1658	-0.530581649127793	synaptotagmin like 2	SYTL2
ENSG00000272711	39	27	-0.5305147166987805	HK2 divergent transcript	HK2-DT
ENSG00000153815	312	216	-0.5305147166987805	c-Maf inducing protein	CMIP
ENSG00000269688	13	9	-0.53051471669878
ENSG00000214189	13	9	-0.53051471669878	zinc finger family member 788, pseudogene	ZNF788P
ENSG00000258315	13	9	-0.53051471669878	chromosome 17 open reading frame 49	C17orf49
ENSG00000180818	13	9	-0.53051471669878	homeobox C10	HOXC10
ENSG00000122824	13	9	-0.53051471669878	nudix hydrolase 10	NUDT10
ENSG00000284642	13	9	-0.53051471669878
ENSG00000215492	13	9	-0.53051471669878	heterogeneous nuclear ribonucleoprotein A1 pseudogene 7	HNRNPA1P7
ENSG00000277152	13	9	-0.53051471669878
ENSG00000233429	26	18	-0.5305147166987796	HOXA transcript antisense RNA, myeloid-specific 1	HOTAIRM1
ENSG00000125775	26	18	-0.5305147166987796	syndecan binding protein 2	SDCBP2
ENSG00000185022	1128	781	-0.5303726142568141	MAF bZIP transcription factor F	MAFF
ENSG00000100504	4506	3122	-0.5293767762575197	glycogen phosphorylase L	PYGL
ENSG00000143819	5551	3847	-0.5290138634649679	epoxide hydrolase 1	EPHX1
ENSG00000131069	1554	1077	-0.5289682538635034	acyl-CoA synthetase short chain family member 2	ACSS2
ENSG00000153246	1691	1172	-0.5289040899877353	phospholipase A2 receptor 1	PLA2R1
ENSG00000082512	1317	913	-0.5285685802722924	TNF receptor associated factor 5	TRAF5
ENSG00000164125	2700	1872	-0.5283789723547887	golgi associated kinase 1B	GASK1B
ENSG00000204859	199	138	-0.5281001637654796	zinc finger and BTB domain containing 48	ZBTB48
ENSG00000106571	858	595	-0.5280879793042388	GLI family zinc finger 3	GLI3
ENSG00000004799	62	43	-0.527931555684777	pyruvate dehydrogenase kinase 4	PDK4
ENSG00000162777	62	43	-0.527931555684777	DENN domain containing 2D	DENND2D
ENSG00000104823	519	360	-0.5277376320282077	enoyl-CoA hydratase 1	ECH1
ENSG00000167617	519	360	-0.5277376320282077	CDC42 effector protein 5	CDC42EP5
ENSG00000183137	271	188	-0.5275601896762332	centrosomal protein 57 like 1	CEP57L1
ENSG00000274349	49	34	-0.5272470028648693	zinc finger protein 658	ZNF658
ENSG00000197724	853	592	-0.5269485656893416	PHD finger protein 2	PHF2
ENSG00000206530	121	84	-0.5265458144958339	cilia and flagella associated protein 44	CFAP44
ENSG00000133619	360	250	-0.5260688116675869	KRAB-A domain containing 1	KRBA1
ENSG00000162496	986	685	-0.5254836585300229	dehydrogenase/reductase 3	DHRS3
ENSG00000132613	8380	5822	-0.5254354044639484	MTSS I-BAR domain containing 2	MTSS2
ENSG00000188185	154	107	-0.5253195542937537	long intergenic non-protein coding RNA 265	LINC00265
ENSG00000133111	118	82	-0.5250910447437578	regulatory factor X associated protein	RFXAP
ENSG00000142632	177	123	-0.5250910447437578	Rho guanine nucleotide exchange factor 19	ARHGEF19
ENSG00000185652	354	246	-0.5250910447437569	neurotrophin 3	NTF3
ENSG00000087074	2544	1768	-0.5249803958929231	protein phosphatase 1 regulatory subunit 15A	PPP1R15A
ENSG00000184208	607	422	-0.5244535175484959	CTA-216E10.6	C22orf46P
ENSG00000169246	105	73	-0.5244209587861048	nuclear pore complex interacting protein family member B3	NPIPB3
ENSG00000134824	15362	10681	-0.5243193302399956	fatty acid desaturase 2	FADS2
ENSG00000142065	151	105	-0.5241592216589561	ZFP14 zinc finger protein	ZFP14
ENSG00000276141	220	153	-0.5239718708320078	WHAMM pseudogene 3	WHAMMP3
ENSG00000102057	23	16	-0.5235619560570131	potassium voltage-gated channel subfamily D member 1	KCND1
ENSG00000055813	23	16	-0.5235619560570131	coiled-coil domain containing 85A	CCDC85A
ENSG00000135437	46	32	-0.5235619560570131	retinol dehydrogenase 5	RDH5
ENSG00000272693	23	16	-0.5235619560570131	long intergenic non-protein coding RNA 3006	LINC03006
ENSG00000197142	23	16	-0.5235619560570131	acyl-CoA synthetase long chain family member 5	ACSL5
ENSG00000019582	115	80	-0.5235619560570122	CD74 molecule	CD74
ENSG00000178104	4459	3102	-0.5235215132778137	phosphodiesterase 4D interacting protein	PDE4DIP
ENSG00000178104	4459	3102	-0.5235215132778137	uncharacterized LOC124904395	LOC124904395
ENSG00000117266	125	87	-0.522840788813359	cyclin dependent kinase 18	CDK18
ENSG00000106819	2076	1445	-0.5227369509698399	asporin	ASPN
ENSG00000139946	362	252	-0.5225659635832889	pellino E3 ubiquitin protein ligase family member 2	PELI2
ENSG00000168056	2551	1776	-0.5224313172523676	latent transforming growth factor beta binding protein 3	LTBP3
ENSG00000234284	56	39	-0.521952703195355	zinc finger protein 879	ZNF879
ENSG00000053254	1843	1284	-0.5214108685084113	forkhead box N3	FOXN3
ENSG00000118242	409	285	-0.5211389238896444	melanoregulin	MREG
ENSG00000180574	33	23	-0.5208321633014403	eukaryotic translation initiation factor 2 subunit gamma B	EIF2S3B
ENSG00000210107	66	46	-0.5208321633014403	mitochondrially encoded tRNA-Gln (CAA/G)	MT-TQ
ENSG00000147576	33	23	-0.5208321633014403	alcohol dehydrogenase iron containing 1	ADHFE1
ENSG00000138646	33	23	-0.5208321633014403	HECT and RLD domain containing E3 ubiquitin protein ligase 5	HERC5
ENSG00000151748	802	559	-0.5207539536117292	salvador family WW domain containing protein 1	SAV1
ENSG00000153046	439	306	-0.5206892868427069	chromodomain Y like	CDYL
ENSG00000107890	307	214	-0.5206278589690312	ankyrin repeat domain containing 26	ANKRD26
ENSG00000113272	228	159	-0.5200070588803856	tRNA-histidine guanylyltransferase 1 like	THG1L
ENSG00000275023	1487	1037	-0.5199887532391934	MLLT6, PHD finger containing	MLLT6
ENSG00000263400	43	30	-0.5193741590935792	TMEM220 antisense RNA 1	TMEM220-AS1
ENSG00000254109	43	30	-0.5193741590935792	RBPMS antisense RNA 1	RBPMS-AS1
ENSG00000135596	2121	1480	-0.5191474450142426	microtubule associated monooxygenase, calponin and LIM domain containing 1	MICAL1
ENSG00000272888	546	381	-0.5191099534265309	CHD2 adjacent suppressive regulatory RNA	CHASERR
ENSG00000221963	841	587	-0.5187452971450917	apolipoprotein L6	APOL6
ENSG00000143162	3639	2540	-0.5187135541821366	cellular repressor of E1A stimulated genes 1	CREG1
ENSG00000125885	53	37	-0.5184670889342486	minichromosome maintenance 8 homologous recombination repair factor	MCM8
ENSG00000106560	53	37	-0.5184670889342486	GTPase, IMAP family member 2	GIMAP2
ENSG00000175395	540	377	-0.5183948837821681	zinc finger protein 25	ZNF25
ENSG00000157212	169	118	-0.5182363869203428	PAX interacting protein 1	PAXIP1
ENSG00000184489	116	81	-0.5181309922429476	protein tyrosine phosphatase 4A3	PTP4A3
ENSG00000134569	116	81	-0.5181309922429476	LDL receptor related protein 4	LRP4
ENSG00000008513	461	322	-0.5177060623147209	ST3 beta-galactoside alpha-2,3-sialyltransferase 1	ST3GAL1
ENSG00000197381	720	503	-0.5174385065241474	adenosine deaminase RNA specific B1	ADARB1
ENSG00000141258	1304	911	-0.5174209104290259	small G protein signaling modulator 2	SGSM2
ENSG00000143196	312	218	-0.5172178940853227	dermatopontin	DPT
ENSG00000166444	2378	1662	-0.5168283329753116	DENN domain containing 2B	DENND2B
ENSG00000213903	103	72	-0.5165755257409064	leukotriene B4 receptor	LTB4R
ENSG00000113721	12492	8733	-0.5164552291766515	platelet derived growth factor receptor beta	PDGFRB
ENSG00000178935	123	86	-0.516249750637142	zinc finger protein 552	ZNF552
ENSG00000140691	286	200	-0.5160151470036647	armadillo repeat containing 5	ARMC5
ENSG00000001084	456	319	-0.5154774003998721	glutamate-cysteine ligase catalytic subunit	GCLC
ENSG00000100321	476	333	-0.5154393962366814	synaptogyrin 1	SYNGR1
ENSG00000198795	516	361	-0.5153722285360836	zinc finger protein 521	ZNF521
ENSG00000137764	453	317	-0.5150282099068271	mitogen-activated protein kinase kinase 5	MAP2K5
ENSG00000153786	4850	3394	-0.5149981824191894	zinc finger DHHC-type palmitoyltransferase 7	ZDHHC7
ENSG00000087301	220	154	-0.5145731728297589	thioredoxin domain containing 16	TXNDC16
ENSG00000204758	20	14	-0.5145731728297585	RPL26L1 antisense RNA 1	RPL26L1-AS1
ENSG00000173898	20	14	-0.5145731728297585	spectrin beta, non-erythrocytic 2	SPTBN2
ENSG00000247595	20	14	-0.5145731728297585	mitochondrial sheath formation associated	MISFA
ENSG00000092098	20	14	-0.5145731728297585	ring finger protein 31	RNF31
ENSG00000100288	20	14	-0.5145731728297585	choline kinase beta	CHKB
ENSG00000245213	30	21	-0.514573172829758	GALNT7 divergent transcript	GALNT7-DT
ENSG00000196449	200	140	-0.514573172829758	yrdC N6-threonylcarbamoyltransferase domain containing	YRDC
ENSG00000230521	10	7	-0.514573172829758
ENSG00000264425	10	7	-0.514573172829758	microRNA 4653	MIR4653
ENSG00000184922	140	98	-0.514573172829758	formin like 1	FMNL1
ENSG00000243554	10	7	-0.514573172829758	CCZ1 pseudogene 1	CCZ1P1
ENSG00000183569	30	21	-0.514573172829758	serine hydrolase like 2	SERHL2
ENSG00000154358	150	105	-0.514573172829758	obscurin, cytoskeletal calmodulin and titin-interacting RhoGEF	OBSCN
ENSG00000270673	10	7	-0.514573172829758	YTHDF3 divergent transcript	YTHDF3-DT
ENSG00000205740	10	7	-0.514573172829758
ENSG00000167733	140	98	-0.514573172829758	hydroxysteroid 11-beta dehydrogenase 1 like	HSD11B1L
ENSG00000117009	10	7	-0.514573172829758	kynurenine 3-monooxygenase	KMO
ENSG00000187556	10	7	-0.514573172829758	nanos C2HC-type zinc finger 3	NANOS3
ENSG00000188687	10	7	-0.514573172829758	solute carrier family 4 member 5	SLC4A5
ENSG00000270006	10	7	-0.514573172829758	C16orf95 divergent transcript	C16orf95-DT
ENSG00000218175	10	7	-0.514573172829758
ENSG00000144893	10	7	-0.514573172829758	mediator complex subunit 12L	MED12L
ENSG00000272696	10	7	-0.514573172829758
ENSG00000210100	10	7	-0.514573172829758	mitochondrially encoded tRNA-Ile (AUU/C)	MT-TI
ENSG00000250608	30	21	-0.514573172829758	NUDT16 divergent transcript	NUDT16-DT
ENSG00000176826	10	7	-0.514573172829758	FKBP prolyl isomerase 9 pseudogene 1	FKBP9P1
ENSG00000178201	30	21	-0.514573172829758	vomeronasal 1 receptor 1	VN1R1
ENSG00000089060	577	404	-0.5142160258936865	solute carrier family 8 member B1	SLC8B1
ENSG00000170271	477	334	-0.514141163531459	fatty acid hydroxylase domain containing 2	FAXDC2
ENSG00000158122	1108	776	-0.5138293238620619	peroxiredoxin like 2C	PRXL2C
ENSG00000228315	227	159	-0.5136655320065593	GUSB pseudogene 11	GUSBP11
ENSG00000174628	157	110	-0.5132610353669671	IQ motif containing K	IQCK
ENSG00000139679	97	68	-0.5124500009367887	lysophosphatidic acid receptor 6	LPAR6
ENSG00000108960	194	136	-0.5124500009367887	monocyte to macrophage differentiation associated	MMD
ENSG00000196295	475	333	-0.5124053361470491	GARS1 divergent transcript	GARS1-DT
ENSG00000168961	358	251	-0.5122722233134844	galectin 9	LGALS9
ENSG00000259343	77	54	-0.5118990385314328	TMC3 antisense RNA 1	TMC3-AS1
ENSG00000010278	4523	3172	-0.5118872249274311	CD9 molecule	CD9
ENSG00000197119	402	282	-0.5115003387801345	solute carrier family 25 member 29	SLC25A29
ENSG00000105866	67	47	-0.5115003387801345	Sp4 transcription factor	SP4
ENSG00000073605	134	94	-0.5115003387801345	gasdermin B	GSDMB
ENSG00000160094	604	424	-0.5104842847618798	zinc finger protein 362	ZNF362
ENSG00000260077	47	33	-0.5101947323191842
ENSG00000119782	47	33	-0.5101947323191842	FKBP prolyl isomerase 1B	FKBP1B
ENSG00000100068	47	33	-0.5101947323191842	LDL receptor related protein 5 like (pseudogene)	LRP5L
ENSG00000198625	581	408	-0.509969011433034	MDM4 regulator of p53	MDM4
ENSG00000118420	84	59	-0.5096743734169191	ubiquitin protein ligase E3D	UBE3D
ENSG00000196422	504	354	-0.5096743734169191	protein phosphatase 1 regulatory subunit 26	PPP1R26
ENSG00000010361	232	163	-0.5092528408964947	fuzzy planar cell polarity protein	FUZ
ENSG00000103047	454	319	-0.509135873526045	transport and golgi organization 6 homolog	TANGO6
ENSG00000198597	37	26	-0.5090136474878584	zinc finger protein 536	ZNF536
ENSG00000235316	37	26	-0.5090136474878584	dual specificity phosphatase 8 pseudogene 5	DUSP8P5
ENSG00000223546	37	26	-0.5090136474878584	long intergenic non-protein coding RNA 630	LINC00630
ENSG00000164306	185	130	-0.5090136474878575	primase and DNA directed polymerase	PRIMPOL
ENSG00000113456	757	532	-0.5088670544845435	RAD1 checkpoint DNA exonuclease	RAD1
ENSG00000248049	175	123	-0.5086966064930891	UBA6 divergent transcript	UBA6-DT
ENSG00000137166	367	258	-0.5084089974199593	forkhead box P4	FOXP4
ENSG00000139372	367	258	-0.5084089974199593	thymine DNA glycosylase	TDG
ENSG00000189046	145	102	-0.5074837480434393	alkB homolog 2, alpha-ketoglutarate dependent dioxygenase	ALKBH2
ENSG00000130522	3696	2600	-0.5074531335002419	JunD proto-oncogene, AP-1 transcription factor subunit	JUND
ENSG00000175556	27	19	-0.506959988719883	LON peptidase N-terminal domain and ring finger 3	LONRF3
ENSG00000220494	27	19	-0.506959988719883	YAP1 pseudogene 1	YAP1P1
ENSG00000254810	27	19	-0.506959988719883
ENSG00000260698	27	19	-0.506959988719883
ENSG00000108389	736	518	-0.5067536683704574	myotubularin related protein 4	MTMR4
ENSG00000130787	402	283	-0.5063934483470458	huntingtin interacting protein 1 related	HIP1R
ENSG00000174327	98	69	-0.5061853873370392	solute carrier family 16 member 13	SLC16A13
ENSG00000162849	1345	947	-0.506169841975602	kinesin family member 26B	KIF26B
ENSG00000160323	169	119	-0.5060616729742407	ADAM metallopeptidase with thrombospondin type 1 motif 13	ADAMTS13
ENSG00000273230	71	50	-0.5058909297299579
ENSG00000120802	568	400	-0.5058909297299561	thymopoietin	TMPO
ENSG00000124596	257	181	-0.5057786621106732	O-acyl-ADP-ribose deacylase 1	OARD1
ENSG00000136859	4369	3078	-0.5053098741160085	angiopoietin like 2	ANGPTL2
ENSG00000186496	44	31	-0.5052353082504224	zinc finger protein 396	ZNF396
ENSG00000185090	88	62	-0.5052353082504224	mannosidase endo-alpha like	MANEAL
ENSG00000103248	308	217	-0.5052353082504224	methenyltetrahydrofolate synthetase domain containing	MTHFSD
ENSG00000179859	44	31	-0.5052353082504224	ring finger protein 227	RNF227
ENSG00000132000	793	559	-0.5044725828607888	podocan like 1	PODNL1
ENSG00000169598	122	86	-0.5044725828607888	DNA fragmentation factor subunit beta	DFFB
ENSG00000080603	78	55	-0.5040425053375888	Snf2 related CREBBP activator protein	SRCAP
ENSG00000110002	268	189	-0.5038467662366992	von Willebrand factor A domain containing 5A	VWA5A
ENSG00000144134	112	79	-0.5035741738805006	RAB, member of RAS oncogene family like 2A	RABL2A
ENSG00000213626	4802	3388	-0.5032015288982183	LBH regulator of WNT signaling pathway	LBH
ENSG00000164761	9901	6988	-0.502694636349938	TNF receptor superfamily member 11b	TNFRSF11B
ENSG00000255836	17	12	-0.502500340529183
ENSG00000272293	17	12	-0.502500340529183
ENSG00000184500	2873	2028	-0.502500340529183	protein S	PROS1
ENSG00000102174	17	12	-0.502500340529183	phosphate regulating endopeptidase X-linked	PHEX
ENSG00000247134	119	84	-0.502500340529183
ENSG00000133056	51	36	-0.502500340529183	phosphatidylinositol-4-phosphate 3-kinase catalytic subunit type 2 beta	PIK3C2B
ENSG00000161265	51	36	-0.502500340529183	U2 small nuclear RNA auxiliary factor 1 like 4	U2AF1L4
ENSG00000184056	51	36	-0.502500340529183	VPS33B late endosome and lysosome associated	VPS33B
ENSG00000287853	17	12	-0.502500340529183
ENSG00000231574	17	12	-0.502500340529183	long intergenic non-protein coding RNA 2015	LINC02015
ENSG00000172548	17	12	-0.502500340529183	NIPA like domain containing 4	NIPAL4
ENSG00000125637	34	24	-0.502500340529183	pleckstrin and Sec7 domain containing 4	PSD4
ENSG00000272501	17	12	-0.502500340529183
ENSG00000240731	34	24	-0.502500340529183
ENSG00000149115	5945	4197	-0.5023183467471082	tankyrase 1 binding protein 1	TNKS1BP1
ENSG00000159023	551	389	-0.5022821635849652	erythrocyte membrane protein band 4.1	EPB41
ENSG00000170631	143	101	-0.5016598540265944	zinc finger protein 16	ZNF16
ENSG00000136925	412	291	-0.5016251842749355	thiosulfate sulfurtransferase like domain containing 2	TSTD2
ENSG00000157259	974	688	-0.5015132073802437	GATA zinc finger domain containing 1	GATAD1
ENSG00000181619	75	53	-0.5008982359326817	G protein-coupled receptor 135	GPR135
ENSG00000110446	283	200	-0.500802053057158	solute carrier family 15 member 3	SLC15A3
ENSG00000122642	10740	7591	-0.5006321366924702	FKBP prolyl isomerase 9	FKBP9
ENSG00000162599	58	41	-0.5004289905094881	nuclear factor I A	NFIA
ENSG00000248275	58	41	-0.5004289905094881	TRIM52 antisense RNA 1 (head to head)	TRIM52-AS1
ENSG00000175611	58	41	-0.5004289905094881	ERCC6L2 antisense RNA 1	ERCC6L2-AS1
ENSG00000173295	58	41	-0.5004289905094881	family with sequence similarity 86, member A pseudogene	FAM86B3P
ENSG00000110723	99	70	-0.5000736031346431	exophilin 5	EXPH5
ENSG00000184897	1489	1053	-0.4998383175563834	H1.10 linker histone	H1-10
ENSG00000111247	41	29	-0.4995710094905119	RAD51 associated protein 1	RAD51AP1
ENSG00000172731	123	87	-0.4995710094905119	leucine rich repeat containing 20	LRRC20
ENSG00000228340	106	75	-0.4991017640673183	MIR646 host gene	MIR646HG
ENSG00000141298	383	271	-0.49905154057108625	slingshot protein phosphatase 2	SSH2
ENSG00000166741	5771	4084	-0.498838464793419	nicotinamide N-methyltransferase	NNMT
ENSG00000152582	130	92	-0.4988058569714413	sperm flagellar 2	SPEF2
ENSG00000168779	1020	722	-0.49849840997168826	SHOX homeobox 2	SHOX2
ENSG00000073331	356	252	-0.49845350746648176	alpha kinase 1	ALPK1
ENSG00000181035	233	165	-0.49786393040846466	solute carrier family 25 member 42	SLC25A42
ENSG00000112290	353	250	-0.4977400886090937	WASP family member 1	WASF1
ENSG00000186715	24	17	-0.497499659470817	macrophage stimulating 1 like (pseudogene)	MST1L
ENSG00000111907	240	170	-0.497499659470817	TPD52 like 1	TPD52L1
ENSG00000204934	72	51	-0.497499659470817	ATP6V0E2 antisense RNA 1	ATP6V0E2-AS1
ENSG00000204389	1368	969	-0.497499659470817	heat shock protein family A (Hsp70) member 1A	HSPA1A
ENSG00000204390	24	17	-0.497499659470817	heat shock protein family A (Hsp70) member 1 like	HSPA1L
ENSG00000178440	24	17	-0.497499659470817	TIMM23B-AGAP6 readthrough (NMD candidate)	TIMM23B-AGAP6
ENSG00000107317	96	68	-0.497499659470817	prostaglandin D2 synthase	PTGDS
ENSG00000285210	24	17	-0.497499659470817	long intergenic non-protein coding RNA 2795	LINC02795
ENSG00000111371	597	423	-0.497073268144856	solute carrier family 38 member 1	SLC38A1
ENSG00000182923	501	355	-0.49699157880316314	centrosomal protein 63	CEP63
ENSG00000188994	532	377	-0.49686172223252534	zinc finger protein 292	ZNF292
ENSG00000151014	103	73	-0.49667596830320093	nocturnin	NOCT
ENSG00000155957	103	73	-0.49667596830320093	transmembrane BAX inhibitor motif containing 4	TMBIM4
ENSG00000181826	182	129	-0.4965673847754424	RELT like 1	RELL1
ENSG00000148516	2195	1556	-0.49637887943652714	zinc finger E-box binding homeobox 1	ZEB1
ENSG00000159176	9340	6622	-0.496155539200025	cysteine and glycine rich protein 1	CSRP1
ENSG00000178229	55	39	-0.49595749466241124	zinc finger protein 543	ZNF543
ENSG00000140993	141	100	-0.4956951626240693	tigger transposable element derived 7	TIGD7
ENSG00000112234	399	283	-0.4955866933904627	F-box and leucine rich repeat protein 4	FBXL4
ENSG00000083290	884	627	-0.49558092658939223	unc-51 like autophagy activating kinase 2	ULK2
ENSG00000164118	203	144	-0.49541091574286433	centrosomal protein 44	CEP44
ENSG00000182022	265	188	-0.49525969777292467	carbohydrate sulfotransferase 15	CHST15
ENSG00000135678	148	105	-0.4952078479628277	carboxypeptidase M	CPM
ENSG00000197417	31	22	-0.4947646917495776	sedoheptulokinase	SHPK
ENSG00000179241	155	110	-0.4947646917495776	low density lipoprotein receptor class A domain containing 3	LDLRAD3
ENSG00000117569	286	203	-0.49453541959321257	polypyrimidine tract binding protein 2	PTBP2
ENSG00000273136	355	252	-0.4943952908921281	NBPF member 26	NBPF26
ENSG00000278970	376	267	-0.493892919990083	hepatocellular carcinoma up-regulated EZH2-associated long non-coding RNA	HEIH
ENSG00000278970	376	267	-0.493892919990083	ZFP62 zinc finger protein	ZFP62
ENSG00000166839	138	98	-0.4938146126629608	ankyrin repeat and death domain containing 1A	ANKDD1A
ENSG00000116675	970	689	-0.49348076437019905	DnaJ heat shock protein family (Hsp40) member C6	DNAJC6
ENSG00000188428	183	130	-0.4933320252555884	biogenesis of lysosomal organelles complex 1 subunit 5	BLOC1S5
ENSG00000184371	8067	5731	-0.49324535967822314	colony stimulating factor 1	CSF1
ENSG00000203780	38	27	-0.493040011280117	fibronectin type III and ankyrin repeat domains 1	FANK1
ENSG00000225783	38	27	-0.493040011280117	myocardial infarction associated transcript	MIAT
ENSG00000084636	6597	4688	-0.4928375351538765	collagen type XVI alpha 1 chain	COL16A1
ENSG00000148300	470	334	-0.49281265409094743	REX4 homolog, 3'-5' exonuclease	REXO4
ENSG00000171658	242	172	-0.4925984825724967	NmrA like redox sensor 2, pseudogene	NMRAL2P
ENSG00000138311	121	86	-0.4925984825724967	zinc finger protein 365	ZNF365
ENSG00000100154	913	649	-0.49239638198508295	tetratricopeptide repeat domain 28	TTC28
ENSG00000164197	83	59	-0.49239638198508295	ring finger protein 180	RNF180
ENSG00000168026	128	91	-0.49220535980130364	tetratricopeptide repeat domain 21A	TTC21A
ENSG00000081320	1570	1117	-0.49113537329567514	serine/threonine kinase 17b	STK17B
ENSG00000204248	52	37	-0.4909863525121416	collagen type XI alpha 2 chain	COL11A2
ENSG00000172986	208	148	-0.4909863525121416	glucoside xylosyltransferase 2	GXYLT2
ENSG00000113108	371	264	-0.4908812572623482	amyloid beta precursor protein binding family B member 3	APBB3
ENSG00000174799	222	158	-0.4906351181730031	centrosomal protein 135	CEP135
ENSG00000132436	118	84	-0.4903256265830809	fidgetin like 1	FIGNL1
ENSG00000061936	927	660	-0.49010331437971466	splicing factor SWAP	SFSWAP
ENSG00000052126	594	423	-0.48980526768081667	pleckstrin homology domain containing A5	PLEKHA5
ENSG00000119685	358	255	-0.4894623404053986	tubulin tyrosine ligase like 5	TTLL5
ENSG00000171806	73	52	-0.48938484073892585	methyltransferase 18, RPL3 N3(tau)-histidine	METTL18
ENSG00000101856	6864	4890	-0.48921508765994837	progesterone receptor membrane component 1	PGRMC1
ENSG00000074590	1012	721	-0.4891381254534881	NUAK family kinase 1	NUAK1
ENSG00000122707	3057	2178	-0.48911259817006325	reversion inducing cysteine rich protein with kazal motifs	RECK
ENSG00000085185	240	171	-0.48903808072262045	BCL6 corepressor like 1	BCORL1
ENSG00000196511	87	62	-0.48874718546185303	thiamin pyrophosphokinase 1	TPK1
ENSG00000269973	87	62	-0.48874718546185303
ENSG00000160752	8133	5797	-0.48848112828435575	farnesyl diphosphate synthase	FDPS
ENSG00000168994	4598	3278	-0.48819061161872135	PX domain containing 1	PXDC1
ENSG00000166860	108	77	-0.4881009614685672	zinc finger and BTB domain containing 39	ZBTB39
ENSG00000113810	610	435	-0.48779384171415785	structural maintenance of chromosomes 4	SMC4
ENSG00000248124	129	92	-0.4876652993662409	RRN3 pseudogene 1	RRN3P1
ENSG00000171867	15499	11055	-0.48747611024334603	prion protein (Kanno blood group)	PRNP
ENSG00000072840	1587	1132	-0.48742817000329985	EvC ciliary complex subunit 1	EVC
ENSG00000139266	150	107	-0.48735170409473305	membrane associated ring-CH-type finger 9	MARCHF9
ENSG00000170581	7696	5490	-0.4873026498774813	signal transducer and activator of transcription 2	STAT2
ENSG00000084676	555	396	-0.48698734115785847	nuclear receptor coactivator 1	NCOA1
ENSG00000234608	192	137	-0.48693041776062973	MAPKAPK5 antisense RNA 1	MAPKAPK5-AS1
ENSG00000197063	1386	989	-0.486884831378104	MAF bZIP transcription factor G	MAFG
ENSG00000106484	70	50	-0.485426827170242	mesoderm specific transcript	MEST
ENSG00000271553	14	10	-0.485426827170242
ENSG00000234648	7	5	-0.485426827170242
ENSG00000270031	7	5	-0.485426827170242
ENSG00000101574	189	135	-0.485426827170242	methyltransferase 4, N6-adenosine	METTL4
ENSG00000115266	7	5	-0.485426827170242	APC regulator of WNT signaling pathway 2	APC2
ENSG00000280046	7	5	-0.485426827170242
ENSG00000229267	7	5	-0.485426827170242	small nucleolar RNA host gene 31	SNHG31
ENSG00000123297	7	5	-0.485426827170242	Ts translation elongation factor, mitochondrial	TSFM
ENSG00000161180	14	10	-0.485426827170242	coiled-coil domain containing 116	CCDC116
ENSG00000264107	7	5	-0.485426827170242	MIR4733 host gene	MIR4733HG
ENSG00000160408	7	5	-0.485426827170242	ST6 N-acetylgalactosaminide alpha-2,6-sialyltransferase 6	ST6GALNAC6
ENSG00000254400	7	5	-0.485426827170242
ENSG00000286116	7	5	-0.485426827170242
ENSG00000118997	14	10	-0.485426827170242	dynein axonemal heavy chain 7	DNAH7
ENSG00000198754	7	5	-0.485426827170242	3-oxoacid CoA-transferase 2	OXCT2
ENSG00000261115	35	25	-0.485426827170242	transmembrane protein 178B	TMEM178B
ENSG00000224905	7	5	-0.485426827170242
ENSG00000234754	7	5	-0.485426827170242	long intergenic non-protein coding RNA 2817	LINC02817
ENSG00000170681	42	30	-0.485426827170242	caveolae associated protein 4	CAVIN4
ENSG00000240291	7	5	-0.485426827170242
ENSG00000264345	7	5	-0.485426827170242	long intergenic non-protein coding RNA 1894	LINC01894
ENSG00000255495	84	60	-0.485426827170242
ENSG00000241057	7	5	-0.485426827170242
ENSG00000257894	7	5	-0.485426827170242
ENSG00000223820	7	5	-0.485426827170242	cofilin 1 pseudogene 1	CFL1P1
ENSG00000039068	7	5	-0.485426827170242	cadherin 1	CDH1
ENSG00000165917	7	5	-0.485426827170242	receptor associated protein of the synapse	RAPSN
ENSG00000237357	7	5	-0.485426827170242	family with sequence similarity 88 member E	FAM88E
ENSG00000280351	21	15	-0.485426827170242
ENSG00000223930	14	10	-0.485426827170242
ENSG00000214827	7	5	-0.485426827170242	mature T cell proliferation 1	MTCP1
ENSG00000230438	7	5	-0.485426827170242	serpin family B member 9 pseudogene 1	SERPINB9P1
ENSG00000276966	7	5	-0.485426827170242	H4 clustered histone 5	H4C5
ENSG00000188818	14	10	-0.485426827170242	zinc finger DHHC-type containing 11	ZDHHC11
ENSG00000229739	14	10	-0.485426827170242	PDC antisense RNA 1	PDC-AS1
ENSG00000265750	7	5	-0.485426827170242
ENSG00000277715	14	10	-0.485426827170242
ENSG00000248278	7	5	-0.485426827170242	uncharacterized LOC105371814	LOC105371814
ENSG00000072422	686	490	-0.485426827170242	Rho related BTB domain containing 1	RHOBTB1
ENSG00000203965	140	100	-0.485426827170242	EF-hand calcium binding domain 7	EFCAB7
ENSG00000267160	14	10	-0.485426827170242
ENSG00000261997	28	20	-0.4854268271702411
ENSG00000270108	28	20	-0.4854268271702411
ENSG00000227825	28	20	-0.4854268271702411	solute carrier family 9 member 7 pseudogene 1	SLC9A7P1
ENSG00000182318	56	40	-0.4854268271702411	zinc finger and SCAN domain containing 22	ZSCAN22
ENSG00000214425	56	40	-0.4854268271702411	leucine rich repeat containing 37 member A4, pseudogene	LRRC37A4P
ENSG00000248932	28	20	-0.4854268271702411	COPB2 divergent transcript	COPB2-DT
ENSG00000103222	2295	1640	-0.4847983387957253	ATP binding cassette subfamily C member 1 (ABCC1 blood group)	ABCC1
ENSG00000074527	1738	1242	-0.48476290859391824	netrin 4	NTN4
ENSG00000135124	424	303	-0.48474647109024716	purinergic receptor P2X 4	P2RX4
ENSG00000161642	256	183	-0.48430016171595724	zinc finger protein 385A	ZNF385A
ENSG00000103707	249	178	-0.48426850110168296	mitochondrial methionyl-tRNA formyltransferase	MTFMT
ENSG00000115421	228	163	-0.4841618599336641	poly(A) polymerase gamma	PAPOLG
ENSG00000180537	179	128	-0.4838157772642564	ring finger protein 182	RNF182
ENSG00000091527	4599	3289	-0.4836711895445305	CDV3 homolog	CDV3
ENSG00000168564	309	221	-0.4835604685129429	CDKN2A interacting protein	CDKN2AIP
ENSG00000101004	404	289	-0.48328580025111734	ninein like	NINL
ENSG00000156049	109	78	-0.4827821059146773	G protein subunit alpha 14	GNA14
ENSG00000116668	95	68	-0.48239276708060874	SWT1 RNA endoribonuclease homolog	SWT1
ENSG00000206503	16730	11976	-0.4822913188672988	major histocompatibility complex, class I, A	HLA-A
ENSG00000172348	176	126	-0.48215169513738054	regulator of calcineurin 2	RCAN2
ENSG00000135540	331	237	-0.4819441579089583	NHS like 1	NHSL1
ENSG00000256771	74	53	-0.48153291106575136	zinc finger protein 253	ZNF253
ENSG00000232000	74	53	-0.48153291106575136	chloride voltage-gated channel 3 pseudogene 1	CLCN3P1
ENSG00000243679	247	177	-0.4807616815016802
ENSG00000125398	420	301	-0.4806258409064217	SRY-box transcription factor 9	SOX9
ENSG00000122420	1332	955	-0.48002144414815007	prostaglandin F receptor	PTGFR
ENSG00000125454	152	109	-0.4797431886666592	solute carrier family 25 member 19	SLC25A19
ENSG00000147316	251	180	-0.4796904576210972	microcephalin 1	MCPH1
ENSG00000137502	1082	776	-0.47957194163968886	RAB30, member RAS oncogene family	RAB30
ENSG00000117479	230	165	-0.4791678366985588	solute carrier family 19 member 2	SLC19A2
ENSG00000137337	499	358	-0.47908022807300377	mediator of DNA damage checkpoint 1	1
ENSG00000183506	177	127	-0.47892086331083217	phosphatidylinositol 4-kinase alpha pseudogene 2	PI4KAP2
ENSG00000162032	485	348	-0.4788974412257616	splA/ryanodine receptor domain and SOCS box containing 3	SPSB3
ENSG00000249042	131	94	-0.47883414985981254	FAM151B divergent transcript	FAM151B-DT
ENSG00000116133	13167	9449	-0.47869311580503826	24-dehydrocholesterol reductase	DHCR24
ENSG00000221994	39	28	-0.47804729680464497	zinc finger protein 630	ZNF630
ENSG00000160299	1036	744	-0.47764947657852375	pericentrin	PCNT
ENSG00000111684	614	441	-0.4774599998126572	lysophosphatidylcholine acyltransferase 3	LPCAT3
ENSG00000171533	405	291	-0.4769027548637048	microtubule associated protein 6	MAP6
ENSG00000181191	334	240	-0.4768136968655332	praja ring finger ubiquitin ligase 1	PJA1
ENSG00000188191	199	143	-0.4767532837652597	protein kinase cAMP-dependent type I regulatory subunit beta	PRKAR1B
ENSG00000139508	519	373	-0.47655890810264445	solute carrier family 46 member 3	SLC46A3
ENSG00000095203	32	23	-0.47643804394298694	erythrocyte membrane protein band 4.1 like 4B	EPB41L4B
ENSG00000166435	121	87	-0.4759197414258667	X-ray radiation resistance associated 1	XRRA1
ENSG00000160957	89	64	-0.47573343096639764	RecQ like helicase 4	RECQL4
ENSG00000135048	2104	1513	-0.47572271707556446	cell migration inducing hyaluronidase 2	CEMIP2
ENSG00000145348	1169	841	-0.4750972242765119	TBC1 domain containing kinase	TBCK
ENSG00000121898	6095	4385	-0.47504937817547876	carboxypeptidase X, M14 family member 2	CPXM2
ENSG00000134070	82	59	-0.4749089552562422	interleukin 1 receptor associated kinase 2	IRAK2
ENSG00000144366	460	331	-0.4748026441371582	GULP PTB domain containing engulfment adaptor 1	GULP1
ENSG00000158321	407	293	-0.474128129843999	activator of transcription and developmental regulator AUTS2	AUTS2
ENSG00000167702	607	437	-0.47406323675508233	kinesin family member C2	KIFC2
ENSG00000182903	225	162	-0.4739311883324131	zinc finger protein 721	ZNF721
ENSG00000076554	25	18	-0.4739311883324122	tumor protein D52	TPD52
ENSG00000076554	25	18	-0.4739311883324122	TPD52-MRPS28 readthrough	TPD52-MRPS28
ENSG00000171823	75	54	-0.4739311883324122	F-box and leucine rich repeat protein 14	FBXL14
ENSG00000171729	25	18	-0.4739311883324122	transmembrane protein 51	TMEM51
ENSG00000269313	25	18	-0.4739311883324122	MAGI family member, X-linked	MAGIX
ENSG00000188266	50	36	-0.4739311883324122	hydroxylysine kinase	HYKK
ENSG00000151773	50	36	-0.4739311883324122	coiled-coil domain containing 122	CCDC122
ENSG00000227014	25	18	-0.4739311883324122	FKBP14 antisense RNA 1	FKBP14-AS1
ENSG00000158296	25	18	-0.4739311883324122	solute carrier family 13 member 3	SLC13A3
ENSG00000214708	25	18	-0.4739311883324122	uncharacterized LOC105371730	LOC105371730
ENSG00000154930	150	108	-0.4739311883324122	acyl-CoA synthetase short chain family member 1	ACSS1
ENSG00000163535	118	85	-0.47325211322413985	shugoshin 2	SGO2
ENSG00000173821	3490	2514	-0.47324238667650675	ring finger protein 213	RNF213
ENSG00000147548	1149	828	-0.47267612514678703	nuclear receptor binding SET domain protein 3	NSD3
ENSG00000135334	759	547	-0.4725590526229091	akirin 2	AKIRIN2
ENSG00000270055	197	142	-0.4723046999516942
ENSG00000178764	523	377	-0.47224642297827835	zinc fingers and homeoboxes 2	ZHX2
ENSG00000139182	541	390	-0.47215447007720535	calsyntenin 3	CLSTN3
ENSG00000154237	1000	721	-0.47192883542126474	leucine rich repeat kinase 1	LRRK1
ENSG00000164010	484	349	-0.4717800110649417	erythroblast membrane associated protein (Scianna blood group)	ERMAP
ENSG00000188766	104	75	-0.4716210276452113	sprouty related EVH1 domain containing 3	SPRED3
ENSG00000137497	5401	3895	-0.47160322000295984	nuclear mitotic apparatus protein 1	NUMA1
ENSG00000138778	183	132	-0.47130571892558937	centromere protein E	CENPE
ENSG00000138468	262	189	-0.4711805773163773	SUMO specific peptidase 7	SENP7
ENSG00000160796	334	241	-0.47081495624409	neurobeachin like 2	NBEAL2
ENSG00000075856	783	565	-0.4707614399884914	spliceosome associated factor 3, U4/U6 recycling protein	SART3
ENSG00000244625	97	70	-0.47062982524216146	MIAT neighbor	MIATNB
ENSG00000008311	496	358	-0.4703805331226185	aminoadipate-semialdehyde synthase	AASS
ENSG00000127946	975	704	-0.46982678999967575	huntingtin interacting protein 1	HIP1
ENSG00000114923	662	478	-0.46982059882646965	solute carrier family 4 member 3	SLC4A3
ENSG00000163346	3872	2796	-0.46971459189915876	PBX homeobox interacting protein 1	PBXIP1
ENSG00000089723	36	26	-0.4694852833012204	OTU deubiquitinase, ubiquitin aldehyde binding 2	OTUB2
ENSG00000262001	36	26	-0.4694852833012204	DLGAP1 antisense RNA 2	DLGAP1-AS2
ENSG00000082196	36	26	-0.4694852833012204	C1q and TNF related 3	C1QTNF3
ENSG00000171984	36	26	-0.4694852833012204	shieldin complex subunit 1	SHLD1
ENSG00000135045	180	130	-0.4694852833012204	chromosome 9 open reading frame 40	C9orf40
ENSG00000175536	18	13	-0.46948528330121997	lipoyl(octanoyl) transferase 2	LIPT2
ENSG00000119283	18	13	-0.46948528330121997	tripartite motif containing 67	TRIM67
ENSG00000269896	18	13	-0.46948528330121997	small nuclear ribonucleoprotein polypeptide N pseudogene	LOC100129534
ENSG00000197837	18	13	-0.46948528330121997	H4 histone 16	H4C16
ENSG00000125551	18	13	-0.46948528330121997	plasminogen like B2	PLGLB2
ENSG00000110328	18	13	-0.46948528330121997	polypeptide N-acetylgalactosaminyltransferase 18	GALNT18
ENSG00000267199	54	39	-0.4694852833012195
ENSG00000204681	598	432	-0.46911417203463657	gamma-aminobutyric acid type B receptor subunit 1	GABBR1
ENSG00000136068	2614	1889	-0.4686364394070637	filamin B	FLNB
ENSG00000164099	880	636	-0.4684767582403051	serine protease 12	PRSS12
ENSG00000186862	83	60	-0.4681488357384058	PDZ domain containing 7	PDZD7
ENSG00000131196	314	227	-0.46807226160071114	nuclear factor of activated T cells 1	NFATC1
ENSG00000119684	462	334	-0.4680447489420061	mutL homolog 3	MLH3
ENSG00000034053	65	47	-0.46777896135081676	amyloid beta precursor protein binding family A member 2	APBA2
ENSG00000174564	65	47	-0.46777896135081676	interleukin 20 receptor subunit beta	IL20RB
ENSG00000154309	260	188	-0.46777896135081676	dispatched RND transporter family member 1	DISP1
ENSG00000171817	65	47	-0.46777896135081676	zinc finger protein 540	ZNF540
ENSG00000046889	383	277	-0.4674584158757682	phosphatidylinositol-3,4,5-trisphosphate dependent Rac exchange factor 2	PREX2
ENSG00000116991	441	319	-0.4672222317926522	signal induced proliferation associated 1 like 2	SIPA1L2
ENSG00000228327	47	34	-0.4671260104272985
[truncated: 13,141 more rows]
